# Supplementary material for: Blood meal induced regulation of the chemosensory gene repertoire in the southern house mosquito
Source: BMC Genomics. 2017 May 19;18:393. doi: 10.1186/s12864-017-3779-2 (PMC5437716; doi:10.1186/s12864-017-3779-2)
Supplement: Supplementary file 1 — Lists the names and VectorBase IDs for Culex quinquefasciatus chemosensory gene families. (XLSX 22 kb) [file 12864_2017_3779_MOESM1_ESM.xlsx]

## Sheet: Chemosensory gene annotations
Family	Name	Feature ID
Chemosensory protein	Csp10	CPIJ002615
Chemosensory protein	Csp11	CPIJ002616
Chemosensory protein	Csp12	CPIJ002617
Chemosensory protein	Csp13	CPIJ002618
Chemosensory protein	Csp14	CPIJ002619
Chemosensory protein	Csp15	CPIJ002620
Chemosensory protein	Csp16	CPIJ002621
Chemosensory protein	Csp17	CPIJ002622
Chemosensory protein	Csp18	CPIJ002623
Chemosensory protein	Csp19	CPIJ002624
Chemosensory protein	Csp1a	CPIJ002600
Chemosensory protein	Csp1b	CPIJ002601
Chemosensory protein	Csp2	CPIJ002605
Chemosensory protein	Csp20	CPIJ002625
Chemosensory protein	Csp21	CPIJ002626
Chemosensory protein	Csp22	CPIJ002627
Chemosensory protein	Csp23	CPIJ002628
Chemosensory protein	Csp24	CPIJ002629
Chemosensory protein	Csp25	CPIJ017094
Chemosensory protein	Csp26	CPIJ019985
Chemosensory protein	Csp27	CPIJ019986
Chemosensory protein	Csp4	CPIJ002608
Chemosensory protein	Csp5	CPIJ002609
Chemosensory protein	Csp6	CPIJ002611
Chemosensory protein	Csp7	CPIJ002612
Chemosensory protein	Csp8	CPIJ002613
Chemosensory protein	Csp9	CPIJ002614
Gustatory receptor	Gr1	CPIJ006622
Gustatory receptor	Gr10	CPIJ016215
Gustatory receptor	Gr11	CPIJ016216
Gustatory receptor	Gr12	CPIJ016217
Gustatory receptor	Gr13	CPIJ016218
Gustatory receptor	Gr14	CPIJ016219
Gustatory receptor	Gr15	CPIJ016873
Gustatory receptor	Gr16	CPIJ013958
Gustatory receptor	Gr17	CPIJ013959
Gustatory receptor	Gr18	CPIJ005986
Gustatory receptor	Gr19	CPIJ017888
Gustatory receptor	Gr2	CPIJ007380
Gustatory receptor	Gr20	CPIJ000740
Gustatory receptor	Gr21	CPIJ018209
Gustatory receptor	Gr22	CPIJ008940
Gustatory receptor	Gr23	CPIJ011305
Gustatory receptor	Gr24	CPIJ019344
Gustatory receptor	Gr25	CPIJ017148
Gustatory receptor	Gr26	CPIJ014447
Gustatory receptor	Gr27	CPIJ039893
Gustatory receptor	Gr28	CPIJ014448
Gustatory receptor	Gr3	CPIJ007321
Gustatory receptor	Gr30	CPIJ014450
Gustatory receptor	Gr31	CPIJ011565
Gustatory receptor	Gr33	CPIJ011564
Gustatory receptor	Gr34	CPIJ011563
Gustatory receptor	Gr35	CPIJ014409
Gustatory receptor	Gr36	CPIJ039889
Gustatory receptor	Gr38	CPIJ039888
Gustatory receptor	Gr39	CPIJ039887
Gustatory receptor	Gr4	CPIJ016213
Gustatory receptor	Gr40	CPIJ039886
Gustatory receptor	Gr41	CPIJ019782
Gustatory receptor	Gr42	CPIJ012214
Gustatory receptor	Gr44a	CPIJ039856
Gustatory receptor	Gr44b	CPIJ039856
Gustatory receptor	Gr44c	CPIJ039856
Gustatory receptor	Gr44d	CPIJ039856
Gustatory receptor	Gr44e	CPIJ039856
Gustatory receptor	Gr44f	CPIJ039856
Gustatory receptor	Gr44g	CPIJ039856
Gustatory receptor	Gr44h	CPIJ039856
Gustatory receptor	Gr44i	CPIJ039856
Gustatory receptor	Gr44j	CPIJ039856
Gustatory receptor	Gr45	CPIJ039892
Gustatory receptor	Gr46a	CPIJ008844
Gustatory receptor	Gr46b	CPIJ008844
Gustatory receptor	Gr46c	CPIJ008844
Gustatory receptor	Gr47a	CPIJ008845
Gustatory receptor	Gr47b	CPIJ008845
Gustatory receptor	Gr48	CPIJ008845
Gustatory receptor	Gr49a	CPIJ008847
Gustatory receptor	Gr49b	CPIJ008847
Gustatory receptor	Gr49c	CPIJ008847
Gustatory receptor	Gr49d	CPIJ008847
Gustatory receptor	Gr49e	CPIJ008847
Gustatory receptor	Gr49f	CPIJ008847
Gustatory receptor	Gr49g	CPIJ008847
Gustatory receptor	Gr49h	CPIJ008847
Gustatory receptor	Gr5	CPIJ016214
Gustatory receptor	Gr50	CPIJ000554
Gustatory receptor	Gr51	CPIJ039860
Gustatory receptor	Gr54	CPIJ039876
Gustatory receptor	Gr55	CPIJ039885
Gustatory receptor	Gr56	CPIJ039827
Gustatory receptor	Gr57	CPIJ039837
Gustatory receptor	Gr58	CPIJ039846
Gustatory receptor	Gr59	CPIJ039864
Gustatory receptor	Gr6	CPIJ013956
Gustatory receptor	Gr60	CPIJ005475
Gustatory receptor	Gr63	CPIJ014983
Gustatory receptor	Gr64	CPIJ016484
Gustatory receptor	Gr65	CPIJ039871
Gustatory receptor	Gr66	CPIJ014988
Gustatory receptor	Gr67	CPIJ016488
Gustatory receptor	Gr68/69	CPIJ014987
Gustatory receptor	Gr7	CPIJ013957
Gustatory receptor	Gr70/71	CPIJ016486
Gustatory receptor	Gr72	CPIJ014984
Gustatory receptor	Gr73	CPIJ014985
Gustatory receptor	Gr74	CPIJ014990
Gustatory receptor	Gr75	CPIJ020301
Gustatory receptor	Gr8	CPIJ015721
Gustatory receptor	Gr9	CPIJ016211
Ionotropic receptor	Ir100a	CPIJ012267
Ionotropic receptor	Ir100b	CPIJ012270
Ionotropic receptor	Ir119	CPIJ001531
Ionotropic receptor	Ir120	CPIJ013123
Ionotropic receptor	Ir121	CPIJ006649
Ionotropic receptor	Ir122	CPIJ008268
Ionotropic receptor	Ir123	CPIJ019679
Ionotropic receptor	Ir124	CPIJ019988
Ionotropic receptor	Ir125.1	CPIJ001525
Ionotropic receptor	Ir125.2	CPIJ001527
Ionotropic receptor	Ir126	CPIJ013152
Ionotropic receptor	Ir127	CPIJ012479
Ionotropic receptor	Ir129	CPIJ015691
Ionotropic receptor	Ir130	CPIJ015875
Ionotropic receptor	Ir131	CPIJ017708
Ionotropic receptor	Ir132	CPIJ017709
Ionotropic receptor	Ir21a.1	CPIJ018086
Ionotropic receptor	Ir21a.2	CPIJ018087
Ionotropic receptor	Ir31a	CPIJ018715
Ionotropic receptor	Ir40a	CPIJ009722
Ionotropic receptor	Ir41a	CPIJ016961
Ionotropic receptor	Ir41h	CPIJ016962
Ionotropic receptor	Ir41i.2	CPIJ016959
Ionotropic receptor	Ir41i1	CPIJ016960
Ionotropic receptor	Ir41m	CPIJ016953
Ionotropic receptor	Ir41p	CPIJ016964
Ionotropic receptor	Ir41r	CPIJ016957
Ionotropic receptor	Ir41s.1	CPIJ016954
Ionotropic receptor	Ir41s.2	CPIJ016955
Ionotropic receptor	Ir60a	CPIJ010125
Ionotropic receptor	Ir64a	CPIJ009887
Ionotropic receptor	Ir68a.1	CPIJ001503
Ionotropic receptor	Ir68a.2	CPIJ001504
Ionotropic receptor	Ir75d	CPIJ010900
Ionotropic receptor	Ir75e.1	CPIJ012001
Ionotropic receptor	Ir75g.1	CPIJ003576
Ionotropic receptor	Ir75g.2	CPIJ003572
Ionotropic receptor	Ir75h.1	CPIJ012000
Ionotropic receptor	Ir75i.1	CPIJ003575
Ionotropic receptor	Ir75i.2	CPIJ003573
Ionotropic receptor	Ir75i.4	CPIJ003574
Ionotropic receptor	Ir75k.1	CPIJ008619
Ionotropic receptor	Ir75k.2	CPIJ008620
Ionotropic receptor	Ir75l	CPIJ013866
Ionotropic receptor	Ir75m.1	CPIJ001814
Ionotropic receptor	Ir75m.2	CPIJ001813
Ionotropic receptor	Ir76b.1	CPIJ005249
Ionotropic receptor	Ir76b.2	CPIJ019300
Ionotropic receptor	Ir7h	CPIJ006402
Ionotropic receptor	Ir7p.1	CPIJ018164
Ionotropic receptor	Ir7s	CPIJ014668
Ionotropic receptor	Ir7y	CPIJ014667
Ionotropic receptor	Ir87a	CPIJ005787
Ionotropic receptor	Ir8a	CPIJ020118
Ionotropic receptor	Ir92a	CPIJ007790
Ionotropic receptor	Ir92b	CPIJ007793
Ionotropic receptor	Ir92c	CPIJ018439
Ionotropic receptor	Ir92e	CPIJ007792
Ionotropic receptor	Ir92f	CPIJ007791
Ionotropic receptor	Ir92g	CPIJ018442
Ionotropic receptor	Ir93a	CPIJ009222
Odorant binding protein	Obp1	CPIJ007604
Odorant binding protein	Obp10	CPIJ013976
Odorant binding protein	Obp100	CPIJ017168
Odorant binding protein	Obp101	CPIJ008979
Odorant binding protein	Obp102	CPIJ004634
Odorant binding protein	Obp103	CPIJ004635
Odorant binding protein	Obp104	CPIJ004630
Odorant binding protein	Obp105	CPIJ002106
Odorant binding protein	Obp106	CPIJ002105
Odorant binding protein	Obp107	CPIJ002109
Odorant binding protein	Obp108	CPIJ002108
Odorant binding protein	Obp109	CPIJ006608
Odorant binding protein	Obp11	CPIJ006551
Odorant binding protein	Obp110	CPIJ002111
Odorant binding protein	Obp111	CPIJ008867
Odorant binding protein	Obp112	CPIJ008868
Odorant binding protein	Obp113	CPIJ017524
Odorant binding protein	Obp114	CPIJ007337
Odorant binding protein	Obp12	CPIJ016949
Odorant binding protein	Obp13	CPIJ016952
Odorant binding protein	Obp14	CPIJ009586
Odorant binding protein	Obp15	CPIJ012714
Odorant binding protein	Obp16	CPIJ012715
Odorant binding protein	Obp17	CPIJ012716
Odorant binding protein	Obp18	CPIJ012717
Odorant binding protein	Obp19	CPIJ012718
Odorant binding protein	Obp2	CPIJ007617
Odorant binding protein	Obp20	CPIJ007619
Odorant binding protein	Obp21	CPIJ007620
Odorant binding protein	Obp22	CPIJ012721
Odorant binding protein	Obp23	CPIJ001876
Odorant binding protein	Obp24	CPIJ014525
Odorant binding protein	Obp25	CPIJ010723
Odorant binding protein	Obp26	CPIJ010724
Odorant binding protein	Obp27	CPIJ010728
Odorant binding protein	Obp28	CPIJ016965
Odorant binding protein	Obp29	CPIJ016966
Odorant binding protein	Obp3	CPIJ007611
Odorant binding protein	Obp30	CPIJ016967
Odorant binding protein	Obp31	CPIJ008285
Odorant binding protein	Obp32	CPIJ016479
Odorant binding protein	Obp33	CPIJ019607
Odorant binding protein	Obp34	CPIJ019608
Odorant binding protein	Obp35	CPIJ019609
Odorant binding protein	Obp36	CPIJ019610
Odorant binding protein	Obp37	CPIJ007931
Odorant binding protein	Obp38	CPIJ007932
Odorant binding protein	Obp39	CPIJ007933
Odorant binding protein	Obp4	CPIJ001730
Odorant binding protein	Obp40	CPIJ007934
Odorant binding protein	Obp41	CPIJ007935
Odorant binding protein	Obp42	CPIJ007936
Odorant binding protein	Obp43	CPIJ017326
Odorant binding protein	Obp44	CPIJ009937
Odorant binding protein	Obp46	CPIJ010782
Odorant binding protein	Obp5	CPIJ007608
Odorant binding protein	Obp51	CPIJ010787
Odorant binding protein	Obp52	CPIJ010788
Odorant binding protein	Obp53	CPIJ010789
Odorant binding protein	Obp54	CPIJ007937
Odorant binding protein	Obp55	CPIJ010367
Odorant binding protein	Obp56	CPIJ010729
Odorant binding protein	Obp57	CPIJ016951
Odorant binding protein	Obp58	CPIJ007609
Odorant binding protein	Obp59	CPIJ001871
Odorant binding protein	Obp6	CPIJ008793
Odorant binding protein	Obp60	CPIJ012786
Odorant binding protein	Obp61	CPIJ015943
Odorant binding protein	Obp62	CPIJ015944
Odorant binding protein	Obp63	CPIJ016343
Odorant binding protein	Obp64	CPIJ004145
Odorant binding protein	Obp65	CPIJ001875
Odorant binding protein	Obp66	CPIJ001865
Odorant binding protein	Obp67	CPIJ017432
Odorant binding protein	Obp68	CPIJ001873
Odorant binding protein	Obp69	CPIJ001874
Odorant binding protein	Obp7	CPIJ001365
Odorant binding protein	Obp70	CPIJ001872
Odorant binding protein	Obp71	CPIJ001870
Odorant binding protein	Obp72	CPIJ001867
Odorant binding protein	Obp73	CPIJ001869
Odorant binding protein	Obp74	CPIJ001868
Odorant binding protein	Obp75	CPIJ008157
Odorant binding protein	Obp77	CPIJ008159
Odorant binding protein	Obp79	CPIJ008156
Odorant binding protein	Obp8	CPIJ009568
Odorant binding protein	Obp81	CPIJ008161
Odorant binding protein	Obp83	CPIJ000653
Odorant binding protein	Obp85	CPIJ015733
Odorant binding protein	Obp86	CPIJ009038
Odorant binding protein	Obp87	CPIJ003865
Odorant binding protein	Obp88	CPIJ003863
Odorant binding protein	Obp89	CPIJ003866
Odorant binding protein	Obp9	CPIJ016948
Odorant binding protein	Obp90	CPIJ003867
Odorant binding protein	Obp91	CPIJ001690
Odorant binding protein	Obp92	CPIJ017342
Odorant binding protein	Obp93	CPIJ017170
Odorant binding protein	Obp94	CPIJ017166
Odorant binding protein	Obp95	CPIJ017167
Odorant binding protein	Obp96	CPIJ017164
Odorant binding protein	Obp97	CPIJ017165
Odorant binding protein	Obp98	CPIJ017163
Odorant binding protein	Obp99	CPIJ017169
Odorant receptor	Or1	CPIJ000541
Odorant receptor	Or10	CPIJ000986
Odorant receptor	Or100	CPIJ012281
Odorant receptor	Or101	CPIJ012282
Odorant receptor	Or102	CPIJ012283
Odorant receptor	Or103	CPIJ012292
Odorant receptor	Or104	CPIJ012949
Odorant receptor	Or105	CPIJ012950
Odorant receptor	Or107	CPIJ012951
Odorant receptor	Or108	CPIJ012952
Odorant receptor	Or109	CPIJ012980
Odorant receptor	Or11	CPIJ001168
Odorant receptor	Or110	CPIJ013644
Odorant receptor	Or111	CPIJ013754
Odorant receptor	Or112	CPIJ013887
Odorant receptor	Or113	CPIJ013944
Odorant receptor	Or114	CPIJ013945
Odorant receptor	Or115	CPIJ013946
Odorant receptor	Or116	CPIJ013952
Odorant receptor	Or117	CPIJ013953
Odorant receptor	Or118	CPIJ013954
Odorant receptor	Or119	CPIJ014390
Odorant receptor	Or12	CPIJ001223
Odorant receptor	Or120	CPIJ014391
Odorant receptor	Or121	CPIJ014392
Odorant receptor	Or122	New Transcript
Odorant receptor	Or123	New Transcript
Odorant receptor	Or124	CPIJ015165
Odorant receptor	Or125	CPIJ015178
Odorant receptor	Or126	CPIJ015230
Odorant receptor	Or127	CPIJ015231
Odorant receptor	Or128	CPIJ015232
Odorant receptor	Or129	CPIJ015745
Odorant receptor	Or13	CPIJ001224
Odorant receptor	Or130	CPIJ015749
Odorant receptor	Or131	CPIJ015750
Odorant receptor	Or132	CPIJ039859
Odorant receptor	Or133	CPIJ016142
Odorant receptor	Or134	CPIJ016290
Odorant receptor	Or135	CPIJ016360
Odorant receptor	Or136	CPIJ016426
Odorant receptor	Or137	CPIJ016433
Odorant receptor	Or138	CPIJ016707
Odorant receptor	Or139	CPIJ016801
Odorant receptor	Or14	CPIJ001225
Odorant receptor	Or141	CPIJ016858
Odorant receptor	Or142	CPIJ016859
Odorant receptor	Or143	CPIJ016860
Odorant receptor	Or144	CPIJ016861
Odorant receptor	Or145	CPIJ017072
Odorant receptor	Or146	CPIJ039857
Odorant receptor	Or147	New Transcript
Odorant receptor	Or148	CPIJ017139
Odorant receptor	Or149	CPIJ017422
Odorant receptor	Or15	CPIJ001226
Odorant receptor	Or150	CPIJ017867
Odorant receptor	Or151	CPIJ017911
Odorant receptor	Or152	CPIJ018038
Odorant receptor	Or153	CPIJ018040
Odorant receptor	Or154	CPIJ018041
Odorant receptor	Or155	CPIJ018472
Odorant receptor	Or156	CPIJ018473
Odorant receptor	Or157	CPIJ018603
Odorant receptor	Or158	CPIJ018786
Odorant receptor	Or159	CPIJ018787
Odorant receptor	Or16	CPIJ001324
Odorant receptor	Or160	CPIJ018930
Odorant receptor	Or161	CPIJ018931
Odorant receptor	Or162	CPIJ019361
Odorant receptor	Or163	CPIJ039824
Odorant receptor	Or164	CPIJ039825
Odorant receptor	Or165	CPIJ039880
Odorant receptor	Or166	CPIJ019643
Odorant receptor	Or167	CPIJ019849
Odorant receptor	Or168	CPIJ019857
Odorant receptor	Or169	CPIJ039854
Odorant receptor	Or17	CPIJ001824
Odorant receptor	Or170	CPIJ020267
Odorant receptor	Or171	CPIJ020302
Odorant receptor	Or173	CPIJ039894
Odorant receptor	Or174	CPIJ039872
Odorant receptor	Or176	CPIJ005394
Odorant receptor	Or18	CPIJ002211
Odorant receptor	Or181	CPIJ004130
Odorant receptor	Or184	CPIJ002147
Odorant receptor	Or19	CPIJ002212
Odorant receptor	Or2	CPIJ000542
Odorant receptor	Or20	CPIJ002213
Odorant receptor	Or21	CPIJ002479
Odorant receptor	Or22	CPIJ002698
Odorant receptor	Or25	CPIJ002699
Odorant receptor	Or26	CPIJ002700
Odorant receptor	Or27	CPIJ004131
Odorant receptor	Or28	CPIJ004132
Odorant receptor	Or29	CPIJ004142
Odorant receptor	Or3	CPIJ000543
Odorant receptor	Or30	CPIJ004152
Odorant receptor	Or31	CPIJ004155
Odorant receptor	Or32	CPIJ004156
Odorant receptor	Or33	CPIJ004159
Odorant receptor	Or34	CPIJ004160
Odorant receptor	Or35	CPIJ004161
Odorant receptor	Or36	CPIJ004162
Odorant receptor	Or37	CPIJ004163
Odorant receptor	Or38	CPIJ004164
Odorant receptor	Or39	CPIJ004165
Odorant receptor	Or4	CPIJ000544
Odorant receptor	Or40	CPIJ004166
Odorant receptor	Or41	CPIJ004167
Odorant receptor	Or42	CPIJ004987
Odorant receptor	Or43	CPIJ004988
Odorant receptor	Or44	CPIJ005004
Odorant receptor	Or45	CPIJ005105
Odorant receptor	Or46	CPIJ005109
Odorant receptor	Or47	CPIJ005110
Odorant receptor	Or48	CPIJ005111
Odorant receptor	Or49	CPIJ005155
Odorant receptor	Or5	CPIJ000545
Odorant receptor	Or50	CPIJ005374
Odorant receptor	Or51	CPIJ005396
Odorant receptor	Or52	New Transcript
Odorant receptor	Or53	CPIJ005399
Odorant receptor	Or54	CPIJ005400
Odorant receptor	Or55	CPIJ005401
Odorant receptor	Or56	CPIJ005403
Odorant receptor	Or57	CPIJ005404
Odorant receptor	Or58	CPIJ005662
Odorant receptor	Or59	CPIJ005920
Odorant receptor	Or6	CPIJ039863
Odorant receptor	Or60	CPIJ005921
Odorant receptor	Or61	CPIJ005922
Odorant receptor	Or62	CPIJ005923
Odorant receptor	Or63	CPIJ006084
Odorant receptor	Or64	CPIJ006216
Odorant receptor	Or65	CPIJ006217
Odorant receptor	Or66	CPIJ006291
Odorant receptor	Or67	CPIJ006870
Odorant receptor	Or68	CPIJ006992
Odorant receptor	Or69	CPIJ039873
Odorant receptor	Or70	CPIJ007664
Odorant receptor	Or71	CPIJ007691
Odorant receptor	Or72	CPIJ007798
Odorant receptor	Or73	CPIJ008019
Odorant receptor	Or74	CPIJ008020
Odorant receptor	Or75	CPIJ008021
Odorant receptor	Or76	CPIJ008022
Odorant receptor	Or77	CPIJ008023
Odorant receptor	Or78	CPIJ008024
Odorant receptor	Or79	CPIJ008025
Odorant receptor	Or8	CPIJ000984
Odorant receptor	Or80	CPIJ008312
Odorant receptor	Or81	CPIJ008413
Odorant receptor	Or82	CPIJ008778
Odorant receptor	Or83	CPIJ008779
Odorant receptor	Or84	CPIJ008803
Odorant receptor	Or85	CPIJ008804
Odorant receptor	Or86	CPIJ009068
Odorant receptor	Or87	CPIJ009069
Odorant receptor	Or88	CPIJ009071
Odorant receptor	Or89	CPIJ009072
Odorant receptor	Or9	CPIJ000985
Odorant receptor	Or90	CPIJ009073
Odorant receptor	Or91	CPIJ009579
Odorant receptor	Or92	CPIJ039836
Odorant receptor	Or93	CPIJ039866
Odorant receptor	Or94	CPIJ010468
Odorant receptor	Or95	CPIJ010906
Odorant receptor	Or96	CPIJ010907
Odorant receptor	Or97	CPIJ039877
Odorant receptor	Or98	CPIJ011390
Odorant receptor	Or99	CPIJ011787
Odorant receptor	Orco	CPIJ009573
Sensory neuron membrane protein	Snmp1a	CPIJ014330
Sensory neuron membrane protein	Snmp1c	CPIJ014332
