# Supplementary material for: Blood meal induced regulation of the chemosensory gene repertoire in the southern house mosquito
Source: BMC Genomics. 2017 May 19;18:393. doi: 10.1186/s12864-017-3779-2 (PMC5437716; doi:10.1186/s12864-017-3779-2)
Supplement: Supplementary file 3 — Culex quinquefasciatus gene-set with corrected intron-exon boundaries and 3’ UTRs for 158 chemosensory genes. (TXT 25.6 mb) [file 12864_2017_3779_MOESM3_ESM.txt]

##gff-version   3
##genome-build VectorBase CpipJ2
##sequence-region   Mt 1 15587
##sequence-region   supercont3.1 1 3873040
##sequence-region   supercont3.10 1 2129711
##sequence-region   supercont3.100 1 939276
##sequence-region   supercont3.1000 1 152674
##sequence-region   supercont3.1001 1 151764
##sequence-region   supercont3.1002 1 138016
##sequence-region   supercont3.1003 1 162335
##sequence-region   supercont3.1004 1 140049
##sequence-region   supercont3.1005 1 190724
##sequence-region   supercont3.1006 1 216357
##sequence-region   supercont3.1007 1 142177
##sequence-region   supercont3.1008 1 144153
##sequence-region   supercont3.1009 1 148460
##sequence-region   supercont3.101 1 929925
##sequence-region   supercont3.1010 1 141530
##sequence-region   supercont3.1011 1 148288
##sequence-region   supercont3.1012 1 160784
##sequence-region   supercont3.1013 1 142259
##sequence-region   supercont3.1014 1 152861
##sequence-region   supercont3.1015 1 142183
##sequence-region   supercont3.1016 1 142517
##sequence-region   supercont3.1017 1 150102
##sequence-region   supercont3.1018 1 137900
##sequence-region   supercont3.1019 1 141144
##sequence-region   supercont3.102 1 988249
##sequence-region   supercont3.1020 1 148784
##sequence-region   supercont3.1021 1 137985
##sequence-region   supercont3.1022 1 140866
##sequence-region   supercont3.1023 1 149169
##sequence-region   supercont3.1024 1 133423
##sequence-region   supercont3.1025 1 137924
##sequence-region   supercont3.1026 1 133114
##sequence-region   supercont3.1027 1 136031
##sequence-region   supercont3.1028 1 150887
##sequence-region   supercont3.1029 1 181025
##sequence-region   supercont3.103 1 929727
##sequence-region   supercont3.1030 1 141726
##sequence-region   supercont3.1031 1 131519
##sequence-region   supercont3.1032 1 136466
##sequence-region   supercont3.1033 1 146496
##sequence-region   supercont3.1034 1 148890
##sequence-region   supercont3.1035 1 135125
##sequence-region   supercont3.1036 1 148999
##sequence-region   supercont3.1037 1 142650
##sequence-region   supercont3.1038 1 133490
##sequence-region   supercont3.1039 1 142966
##sequence-region   supercont3.104 1 930648
##sequence-region   supercont3.1040 1 138251
##sequence-region   supercont3.1041 1 149036
##sequence-region   supercont3.1042 1 134034
##sequence-region   supercont3.1043 1 134095
##sequence-region   supercont3.1044 1 175269
##sequence-region   supercont3.1045 1 129726
##sequence-region   supercont3.1046 1 137017
##sequence-region   supercont3.1047 1 138192
##sequence-region   supercont3.1048 1 147295
##sequence-region   supercont3.1049 1 143288
##sequence-region   supercont3.105 1 977378
##sequence-region   supercont3.1050 1 136361
##sequence-region   supercont3.1051 1 133221
##sequence-region   supercont3.1052 1 132929
##sequence-region   supercont3.1053 1 132768
##sequence-region   supercont3.1054 1 196772
##sequence-region   supercont3.1055 1 130190
##sequence-region   supercont3.1056 1 155024
##sequence-region   supercont3.1057 1 141564
##sequence-region   supercont3.1058 1 132660
##sequence-region   supercont3.1059 1 146986
##sequence-region   supercont3.106 1 928037
##sequence-region   supercont3.1060 1 127185
##sequence-region   supercont3.1061 1 132367
##sequence-region   supercont3.1062 1 136447
##sequence-region   supercont3.1063 1 128700
##sequence-region   supercont3.1064 1 149633
##sequence-region   supercont3.1065 1 176014
##sequence-region   supercont3.1066 1 152977
##sequence-region   supercont3.1067 1 138609
##sequence-region   supercont3.1068 1 141173
##sequence-region   supercont3.1069 1 168324
##sequence-region   supercont3.107 1 949478
##sequence-region   supercont3.1070 1 141170
##sequence-region   supercont3.1071 1 129324
##sequence-region   supercont3.1072 1 124019
##sequence-region   supercont3.1073 1 127540
##sequence-region   supercont3.1074 1 136826
##sequence-region   supercont3.1075 1 133026
##sequence-region   supercont3.1076 1 134093
##sequence-region   supercont3.1077 1 129421
##sequence-region   supercont3.1078 1 126207
##sequence-region   supercont3.1079 1 129405
##sequence-region   supercont3.108 1 1001057
##sequence-region   supercont3.1080 1 123543
##sequence-region   supercont3.1081 1 129180
##sequence-region   supercont3.1082 1 127115
##sequence-region   supercont3.1083 1 127340
##sequence-region   supercont3.1084 1 135156
##sequence-region   supercont3.1085 1 131686
##sequence-region   supercont3.1086 1 125702
##sequence-region   supercont3.1087 1 123334
##sequence-region   supercont3.1088 1 125503
##sequence-region   supercont3.1089 1 144838
##sequence-region   supercont3.109 1 911842
##sequence-region   supercont3.1090 1 135381
##sequence-region   supercont3.1091 1 125849
##sequence-region   supercont3.1092 1 122157
##sequence-region   supercont3.1093 1 125949
##sequence-region   supercont3.1094 1 129814
##sequence-region   supercont3.1095 1 134863
##sequence-region   supercont3.1096 1 120813
##sequence-region   supercont3.1097 1 137568
##sequence-region   supercont3.1098 1 141674
##sequence-region   supercont3.1099 1 127312
##sequence-region   supercont3.11 1 2034973
##sequence-region   supercont3.110 1 902770
##sequence-region   supercont3.1100 1 122270
##sequence-region   supercont3.1101 1 123268
##sequence-region   supercont3.1102 1 123880
##sequence-region   supercont3.1103 1 150055
##sequence-region   supercont3.1104 1 125160
##sequence-region   supercont3.1105 1 124569
##sequence-region   supercont3.1106 1 127431
##sequence-region   supercont3.1107 1 123104
##sequence-region   supercont3.1108 1 127980
##sequence-region   supercont3.1109 1 135494
##sequence-region   supercont3.111 1 935238
##sequence-region   supercont3.1110 1 118374
##sequence-region   supercont3.1111 1 149496
##sequence-region   supercont3.1112 1 124383
##sequence-region   supercont3.1113 1 119911
##sequence-region   supercont3.1114 1 131975
##sequence-region   supercont3.1115 1 143859
##sequence-region   supercont3.1116 1 123945
##sequence-region   supercont3.1117 1 126064
##sequence-region   supercont3.1118 1 120036
##sequence-region   supercont3.1119 1 141339
##sequence-region   supercont3.112 1 899665
##sequence-region   supercont3.1120 1 126935
##sequence-region   supercont3.1121 1 115640
##sequence-region   supercont3.1122 1 130073
##sequence-region   supercont3.1123 1 120662
##sequence-region   supercont3.1124 1 151055
##sequence-region   supercont3.1125 1 118795
##sequence-region   supercont3.1126 1 138240
##sequence-region   supercont3.1127 1 114508
##sequence-region   supercont3.1128 1 138333
##sequence-region   supercont3.1129 1 127330
##sequence-region   supercont3.113 1 933776
##sequence-region   supercont3.1130 1 114406
##sequence-region   supercont3.1131 1 118629
##sequence-region   supercont3.1132 1 115784
##sequence-region   supercont3.1133 1 121605
##sequence-region   supercont3.1134 1 115703
##sequence-region   supercont3.1135 1 128051
##sequence-region   supercont3.1136 1 128168
##sequence-region   supercont3.1137 1 120114
##sequence-region   supercont3.1138 1 124297
##sequence-region   supercont3.1139 1 150968
##sequence-region   supercont3.114 1 957463
##sequence-region   supercont3.1140 1 127856
##sequence-region   supercont3.1141 1 151503
##sequence-region   supercont3.1142 1 130986
##sequence-region   supercont3.1143 1 132866
##sequence-region   supercont3.1144 1 111769
##sequence-region   supercont3.1145 1 152551
##sequence-region   supercont3.1146 1 136763
##sequence-region   supercont3.1147 1 113579
##sequence-region   supercont3.1148 1 116044
##sequence-region   supercont3.1149 1 116003
##sequence-region   supercont3.115 1 935632
##sequence-region   supercont3.1150 1 121249
##sequence-region   supercont3.1151 1 111617
##sequence-region   supercont3.1152 1 114569
##sequence-region   supercont3.1153 1 125939
##sequence-region   supercont3.1154 1 108674
##sequence-region   supercont3.1155 1 121124
##sequence-region   supercont3.1156 1 134454
##sequence-region   supercont3.1157 1 112472
##sequence-region   supercont3.1158 1 127197
##sequence-region   supercont3.1159 1 107860
##sequence-region   supercont3.116 1 896247
##sequence-region   supercont3.1160 1 124550
##sequence-region   supercont3.1161 1 139008
##sequence-region   supercont3.1162 1 123874
##sequence-region   supercont3.1163 1 120698
##sequence-region   supercont3.1164 1 115999
##sequence-region   supercont3.1165 1 113135
##sequence-region   supercont3.1166 1 117763
##sequence-region   supercont3.1167 1 114985
##sequence-region   supercont3.1168 1 130014
##sequence-region   supercont3.1169 1 112828
##sequence-region   supercont3.117 1 923633
##sequence-region   supercont3.1170 1 135961
##sequence-region   supercont3.1171 1 133845
##sequence-region   supercont3.1172 1 107491
##sequence-region   supercont3.1173 1 105932
##sequence-region   supercont3.1174 1 122079
##sequence-region   supercont3.1175 1 130466
##sequence-region   supercont3.1176 1 112999
##sequence-region   supercont3.1177 1 115327
##sequence-region   supercont3.1178 1 111290
##sequence-region   supercont3.1179 1 116381
##sequence-region   supercont3.118 1 908653
##sequence-region   supercont3.1180 1 115382
##sequence-region   supercont3.1181 1 107952
##sequence-region   supercont3.1182 1 120360
##sequence-region   supercont3.1183 1 109553
##sequence-region   supercont3.1184 1 103118
##sequence-region   supercont3.1185 1 117918
##sequence-region   supercont3.1186 1 102911
##sequence-region   supercont3.1187 1 118409
##sequence-region   supercont3.1188 1 119031
##sequence-region   supercont3.1189 1 103753
##sequence-region   supercont3.119 1 924848
##sequence-region   supercont3.1190 1 110906
##sequence-region   supercont3.1191 1 103570
##sequence-region   supercont3.1192 1 105360
##sequence-region   supercont3.1193 1 106145
##sequence-region   supercont3.1194 1 129729
##sequence-region   supercont3.1195 1 108060
##sequence-region   supercont3.1196 1 106902
##sequence-region   supercont3.1197 1 115543
##sequence-region   supercont3.1198 1 104439
##sequence-region   supercont3.1199 1 110451
##sequence-region   supercont3.12 1 1895535
##sequence-region   supercont3.120 1 896635
##sequence-region   supercont3.1200 1 115136
##sequence-region   supercont3.1201 1 114109
##sequence-region   supercont3.1202 1 100373
##sequence-region   supercont3.1203 1 100648
##sequence-region   supercont3.1204 1 110823
##sequence-region   supercont3.1205 1 113031
##sequence-region   supercont3.1206 1 100781
##sequence-region   supercont3.1207 1 110326
##sequence-region   supercont3.1208 1 102123
##sequence-region   supercont3.1209 1 103054
##sequence-region   supercont3.121 1 862122
##sequence-region   supercont3.1210 1 103434
##sequence-region   supercont3.1211 1 106196
##sequence-region   supercont3.1212 1 98332
##sequence-region   supercont3.1213 1 100395
##sequence-region   supercont3.1214 1 109825
##sequence-region   supercont3.1215 1 111762
##sequence-region   supercont3.1216 1 98787
##sequence-region   supercont3.1217 1 100031
##sequence-region   supercont3.1218 1 120788
##sequence-region   supercont3.1219 1 99953
##sequence-region   supercont3.122 1 856788
##sequence-region   supercont3.1220 1 134800
##sequence-region   supercont3.1221 1 97075
##sequence-region   supercont3.1222 1 102516
##sequence-region   supercont3.1223 1 105928
##sequence-region   supercont3.1224 1 96983
##sequence-region   supercont3.1225 1 115288
##sequence-region   supercont3.1226 1 97404
##sequence-region   supercont3.1227 1 134354
##sequence-region   supercont3.1228 1 112041
##sequence-region   supercont3.1229 1 102460
##sequence-region   supercont3.123 1 885867
##sequence-region   supercont3.1230 1 111326
##sequence-region   supercont3.1231 1 101216
##sequence-region   supercont3.1232 1 105434
##sequence-region   supercont3.1233 1 107810
##sequence-region   supercont3.1234 1 95657
##sequence-region   supercont3.1235 1 103110
##sequence-region   supercont3.1236 1 97017
##sequence-region   supercont3.1237 1 101487
##sequence-region   supercont3.1238 1 95009
##sequence-region   supercont3.1239 1 112244
##sequence-region   supercont3.124 1 849889
##sequence-region   supercont3.1240 1 122039
##sequence-region   supercont3.1241 1 97839
##sequence-region   supercont3.1242 1 100647
##sequence-region   supercont3.1243 1 106419
##sequence-region   supercont3.1244 1 96585
##sequence-region   supercont3.1245 1 98259
##sequence-region   supercont3.1246 1 95354
##sequence-region   supercont3.1247 1 108013
##sequence-region   supercont3.1248 1 103088
##sequence-region   supercont3.1249 1 96128
##sequence-region   supercont3.125 1 872322
##sequence-region   supercont3.1250 1 94069
##sequence-region   supercont3.1251 1 124782
##sequence-region   supercont3.1252 1 103415
##sequence-region   supercont3.1253 1 123048
##sequence-region   supercont3.1254 1 94788
##sequence-region   supercont3.1255 1 98339
##sequence-region   supercont3.1256 1 93080
##sequence-region   supercont3.1257 1 94029
##sequence-region   supercont3.1258 1 123743
##sequence-region   supercont3.1259 1 93985
##sequence-region   supercont3.126 1 862390
##sequence-region   supercont3.1260 1 93295
##sequence-region   supercont3.1261 1 101117
##sequence-region   supercont3.1262 1 107018
##sequence-region   supercont3.1263 1 128833
##sequence-region   supercont3.1264 1 100692
##sequence-region   supercont3.1265 1 119451
##sequence-region   supercont3.1266 1 97713
##sequence-region   supercont3.1267 1 115109
##sequence-region   supercont3.1268 1 98233
##sequence-region   supercont3.1269 1 90306
##sequence-region   supercont3.127 1 851360
##sequence-region   supercont3.1270 1 95878
##sequence-region   supercont3.1271 1 91750
##sequence-region   supercont3.1272 1 94117
##sequence-region   supercont3.1273 1 109300
##sequence-region   supercont3.1274 1 94868
##sequence-region   supercont3.1275 1 131163
##sequence-region   supercont3.1276 1 91765
##sequence-region   supercont3.1277 1 105720
##sequence-region   supercont3.1278 1 115242
##sequence-region   supercont3.1279 1 110993
##sequence-region   supercont3.128 1 876598
##sequence-region   supercont3.1280 1 93270
##sequence-region   supercont3.1281 1 104360
##sequence-region   supercont3.1282 1 94682
##sequence-region   supercont3.1283 1 92706
##sequence-region   supercont3.1284 1 88035
##sequence-region   supercont3.1285 1 87852
##sequence-region   supercont3.1286 1 88372
##sequence-region   supercont3.1287 1 116751
##sequence-region   supercont3.1288 1 94517
##sequence-region   supercont3.1289 1 99104
##sequence-region   supercont3.129 1 873558
##sequence-region   supercont3.1290 1 87290
##sequence-region   supercont3.1291 1 102560
##sequence-region   supercont3.1292 1 90917
##sequence-region   supercont3.1293 1 98554
##sequence-region   supercont3.1294 1 91136
##sequence-region   supercont3.1295 1 99751
##sequence-region   supercont3.1296 1 98986
##sequence-region   supercont3.1297 1 99117
##sequence-region   supercont3.1298 1 88577
##sequence-region   supercont3.1299 1 88466
##sequence-region   supercont3.13 1 1876709
##sequence-region   supercont3.130 1 858083
##sequence-region   supercont3.1300 1 100289
##sequence-region   supercont3.1301 1 87858
##sequence-region   supercont3.1302 1 93851
##sequence-region   supercont3.1303 1 113084
##sequence-region   supercont3.1304 1 85442
##sequence-region   supercont3.1305 1 96956
##sequence-region   supercont3.1306 1 101930
##sequence-region   supercont3.1307 1 94870
##sequence-region   supercont3.1308 1 100073
##sequence-region   supercont3.1309 1 105174
##sequence-region   supercont3.131 1 835774
##sequence-region   supercont3.1310 1 83965
##sequence-region   supercont3.1311 1 94387
##sequence-region   supercont3.1312 1 90946
##sequence-region   supercont3.1313 1 91008
##sequence-region   supercont3.1314 1 94607
##sequence-region   supercont3.1315 1 88848
##sequence-region   supercont3.1316 1 127755
##sequence-region   supercont3.1317 1 91267
##sequence-region   supercont3.1318 1 95786
##sequence-region   supercont3.1319 1 87672
##sequence-region   supercont3.132 1 844061
##sequence-region   supercont3.1320 1 114210
##sequence-region   supercont3.1321 1 82015
##sequence-region   supercont3.1322 1 85694
##sequence-region   supercont3.1323 1 98000
##sequence-region   supercont3.1324 1 112460
##sequence-region   supercont3.1325 1 111477
##sequence-region   supercont3.1326 1 88813
##sequence-region   supercont3.1327 1 117493
##sequence-region   supercont3.1328 1 87781
##sequence-region   supercont3.1329 1 98895
##sequence-region   supercont3.133 1 825261
##sequence-region   supercont3.1330 1 91167
##sequence-region   supercont3.1331 1 89640
##sequence-region   supercont3.1332 1 90681
##sequence-region   supercont3.1333 1 84380
##sequence-region   supercont3.1334 1 94671
##sequence-region   supercont3.1335 1 92550
##sequence-region   supercont3.1336 1 92099
##sequence-region   supercont3.1337 1 95106
##sequence-region   supercont3.1338 1 95619
##sequence-region   supercont3.1339 1 89989
##sequence-region   supercont3.134 1 821072
##sequence-region   supercont3.1340 1 96820
##sequence-region   supercont3.1341 1 82494
##sequence-region   supercont3.1342 1 81149
##sequence-region   supercont3.1343 1 82086
##sequence-region   supercont3.1344 1 94682
##sequence-region   supercont3.1345 1 137866
##sequence-region   supercont3.1346 1 90901
##sequence-region   supercont3.1347 1 88107
##sequence-region   supercont3.1348 1 83654
##sequence-region   supercont3.1349 1 85509
##sequence-region   supercont3.135 1 841536
##sequence-region   supercont3.1350 1 80234
##sequence-region   supercont3.1351 1 87551
##sequence-region   supercont3.1352 1 83994
##sequence-region   supercont3.1353 1 88367
##sequence-region   supercont3.1354 1 79266
##sequence-region   supercont3.1355 1 88752
##sequence-region   supercont3.1356 1 108182
##sequence-region   supercont3.1357 1 97156
##sequence-region   supercont3.1358 1 83162
##sequence-region   supercont3.1359 1 92048
##sequence-region   supercont3.136 1 856337
##sequence-region   supercont3.1360 1 79970
##sequence-region   supercont3.1361 1 77177
##sequence-region   supercont3.1362 1 90183
##sequence-region   supercont3.1363 1 103205
##sequence-region   supercont3.1364 1 76537
##sequence-region   supercont3.1365 1 98557
##sequence-region   supercont3.1366 1 95618
##sequence-region   supercont3.1367 1 78496
##sequence-region   supercont3.1368 1 97636
##sequence-region   supercont3.1369 1 84978
##sequence-region   supercont3.137 1 833408
##sequence-region   supercont3.1370 1 83326
##sequence-region   supercont3.1371 1 75547
##sequence-region   supercont3.1372 1 79284
##sequence-region   supercont3.1373 1 81483
##sequence-region   supercont3.1374 1 91618
##sequence-region   supercont3.1375 1 83358
##sequence-region   supercont3.1376 1 75451
##sequence-region   supercont3.1377 1 88247
##sequence-region   supercont3.1378 1 79288
##sequence-region   supercont3.1379 1 75635
##sequence-region   supercont3.138 1 813314
##sequence-region   supercont3.1380 1 76625
##sequence-region   supercont3.1381 1 75829
##sequence-region   supercont3.1382 1 84071
##sequence-region   supercont3.1383 1 73843
##sequence-region   supercont3.1384 1 85600
##sequence-region   supercont3.1385 1 76106
##sequence-region   supercont3.1386 1 75355
##sequence-region   supercont3.1387 1 76679
##sequence-region   supercont3.1388 1 76561
##sequence-region   supercont3.1389 1 81625
##sequence-region   supercont3.139 1 823831
##sequence-region   supercont3.1390 1 74795
##sequence-region   supercont3.1391 1 72616
##sequence-region   supercont3.1392 1 78438
##sequence-region   supercont3.1393 1 76803
##sequence-region   supercont3.1394 1 87180
##sequence-region   supercont3.1395 1 121478
##sequence-region   supercont3.1396 1 79776
##sequence-region   supercont3.1397 1 76601
##sequence-region   supercont3.1398 1 90718
##sequence-region   supercont3.1399 1 92499
##sequence-region   supercont3.14 1 1835525
##sequence-region   supercont3.140 1 820039
##sequence-region   supercont3.1400 1 78677
##sequence-region   supercont3.1401 1 77340
##sequence-region   supercont3.1402 1 88800
##sequence-region   supercont3.1403 1 71647
##sequence-region   supercont3.1404 1 81145
##sequence-region   supercont3.1405 1 72423
##sequence-region   supercont3.1406 1 96655
##sequence-region   supercont3.1407 1 74542
##sequence-region   supercont3.1408 1 72996
##sequence-region   supercont3.1409 1 81387
##sequence-region   supercont3.141 1 788774
##sequence-region   supercont3.1410 1 73193
##sequence-region   supercont3.1411 1 70614
##sequence-region   supercont3.1412 1 71184
##sequence-region   supercont3.1413 1 76632
##sequence-region   supercont3.1414 1 70154
##sequence-region   supercont3.1415 1 74040
##sequence-region   supercont3.1416 1 78630
##sequence-region   supercont3.1417 1 70874
##sequence-region   supercont3.1418 1 75059
##sequence-region   supercont3.1419 1 79313
##sequence-region   supercont3.142 1 794145
##sequence-region   supercont3.1420 1 74599
##sequence-region   supercont3.1421 1 72579
##sequence-region   supercont3.1422 1 70295
##sequence-region   supercont3.1423 1 104394
##sequence-region   supercont3.1424 1 77786
##sequence-region   supercont3.1425 1 80744
##sequence-region   supercont3.1426 1 83037
##sequence-region   supercont3.1427 1 73122
##sequence-region   supercont3.1428 1 70346
##sequence-region   supercont3.1429 1 72330
##sequence-region   supercont3.143 1 815811
##sequence-region   supercont3.1430 1 74790
##sequence-region   supercont3.1431 1 76544
##sequence-region   supercont3.1432 1 83170
##sequence-region   supercont3.1433 1 86117
##sequence-region   supercont3.1434 1 99812
##sequence-region   supercont3.1435 1 78592
##sequence-region   supercont3.1436 1 70190
##sequence-region   supercont3.1437 1 67959
##sequence-region   supercont3.1438 1 88490
##sequence-region   supercont3.1439 1 72864
##sequence-region   supercont3.144 1 828553
##sequence-region   supercont3.1440 1 71266
##sequence-region   supercont3.1441 1 84474
##sequence-region   supercont3.1442 1 106791
##sequence-region   supercont3.1443 1 80737
##sequence-region   supercont3.1444 1 80087
##sequence-region   supercont3.1445 1 70210
##sequence-region   supercont3.1446 1 71195
##sequence-region   supercont3.1447 1 83891
##sequence-region   supercont3.1448 1 67411
##sequence-region   supercont3.1449 1 77045
##sequence-region   supercont3.145 1 841242
##sequence-region   supercont3.1450 1 74751
##sequence-region   supercont3.1451 1 67452
##sequence-region   supercont3.1452 1 76546
##sequence-region   supercont3.1453 1 82301
##sequence-region   supercont3.1454 1 70509
##sequence-region   supercont3.1455 1 83242
##sequence-region   supercont3.1456 1 87881
##sequence-region   supercont3.1457 1 66953
##sequence-region   supercont3.1458 1 67031
##sequence-region   supercont3.1459 1 67223
##sequence-region   supercont3.146 1 806255
##sequence-region   supercont3.1460 1 68290
##sequence-region   supercont3.1461 1 68665
##sequence-region   supercont3.1462 1 65857
##sequence-region   supercont3.1463 1 90196
##sequence-region   supercont3.1464 1 65637
##sequence-region   supercont3.1465 1 66653
##sequence-region   supercont3.1466 1 70739
##sequence-region   supercont3.1467 1 68621
##sequence-region   supercont3.1468 1 66617
##sequence-region   supercont3.1469 1 73594
##sequence-region   supercont3.147 1 793019
##sequence-region   supercont3.1470 1 68403
##sequence-region   supercont3.1471 1 79069
##sequence-region   supercont3.1472 1 101974
##sequence-region   supercont3.1473 1 76440
##sequence-region   supercont3.1474 1 76309
##sequence-region   supercont3.1475 1 67599
##sequence-region   supercont3.1476 1 70182
##sequence-region   supercont3.1477 1 67910
##sequence-region   supercont3.1478 1 73261
##sequence-region   supercont3.1479 1 70471
##sequence-region   supercont3.148 1 776655
##sequence-region   supercont3.1480 1 71453
##sequence-region   supercont3.1481 1 98276
##sequence-region   supercont3.1482 1 67550
##sequence-region   supercont3.1483 1 66621
##sequence-region   supercont3.1484 1 71779
##sequence-region   supercont3.1485 1 65449
##sequence-region   supercont3.1486 1 63141
##sequence-region   supercont3.1487 1 65465
##sequence-region   supercont3.1488 1 63084
##sequence-region   supercont3.1489 1 72326
##sequence-region   supercont3.149 1 834579
##sequence-region   supercont3.1490 1 66525
##sequence-region   supercont3.1491 1 65873
##sequence-region   supercont3.1492 1 67742
##sequence-region   supercont3.1493 1 71182
##sequence-region   supercont3.1494 1 74251
##sequence-region   supercont3.1495 1 67663
##sequence-region   supercont3.1496 1 62408
##sequence-region   supercont3.1497 1 66573
##sequence-region   supercont3.1498 1 69755
##sequence-region   supercont3.1499 1 70784
##sequence-region   supercont3.15 1 1741670
##sequence-region   supercont3.150 1 781279
##sequence-region   supercont3.1500 1 83312
##sequence-region   supercont3.1501 1 66258
##sequence-region   supercont3.1502 1 63932
##sequence-region   supercont3.1503 1 90224
##sequence-region   supercont3.1504 1 74855
##sequence-region   supercont3.1505 1 75969
##sequence-region   supercont3.1506 1 62110
##sequence-region   supercont3.1507 1 71029
##sequence-region   supercont3.1508 1 71334
##sequence-region   supercont3.1509 1 71126
##sequence-region   supercont3.151 1 811255
##sequence-region   supercont3.1510 1 105214
##sequence-region   supercont3.1511 1 63371
##sequence-region   supercont3.1512 1 65345
##sequence-region   supercont3.1513 1 78771
##sequence-region   supercont3.1514 1 71481
##sequence-region   supercont3.1515 1 73131
##sequence-region   supercont3.1516 1 69250
##sequence-region   supercont3.1517 1 68142
##sequence-region   supercont3.1518 1 68893
##sequence-region   supercont3.1519 1 63001
##sequence-region   supercont3.152 1 797360
##sequence-region   supercont3.1520 1 61143
##sequence-region   supercont3.1521 1 63849
##sequence-region   supercont3.1522 1 66855
##sequence-region   supercont3.1523 1 63314
##sequence-region   supercont3.1524 1 59882
##sequence-region   supercont3.1525 1 71087
##sequence-region   supercont3.1526 1 83099
##sequence-region   supercont3.1527 1 65173
##sequence-region   supercont3.1528 1 61850
##sequence-region   supercont3.1529 1 75001
##sequence-region   supercont3.153 1 829523
##sequence-region   supercont3.1530 1 76509
##sequence-region   supercont3.1531 1 58553
##sequence-region   supercont3.1532 1 60696
##sequence-region   supercont3.1533 1 66659
##sequence-region   supercont3.1534 1 70617
##sequence-region   supercont3.1535 1 67621
##sequence-region   supercont3.1536 1 65324
##sequence-region   supercont3.1537 1 65043
##sequence-region   supercont3.1538 1 67920
##sequence-region   supercont3.1539 1 57974
##sequence-region   supercont3.154 1 791348
##sequence-region   supercont3.1540 1 71477
##sequence-region   supercont3.1541 1 59998
##sequence-region   supercont3.1542 1 60966
##sequence-region   supercont3.1543 1 61131
##sequence-region   supercont3.1544 1 63083
##sequence-region   supercont3.1545 1 65250
##sequence-region   supercont3.1546 1 59703
##sequence-region   supercont3.1547 1 67783
##sequence-region   supercont3.1548 1 60468
##sequence-region   supercont3.1549 1 65703
##sequence-region   supercont3.155 1 822643
##sequence-region   supercont3.1550 1 62495
##sequence-region   supercont3.1551 1 59631
##sequence-region   supercont3.1552 1 57251
##sequence-region   supercont3.1553 1 69661
##sequence-region   supercont3.1554 1 95027
##sequence-region   supercont3.1555 1 60542
##sequence-region   supercont3.1556 1 72156
##sequence-region   supercont3.1557 1 64695
##sequence-region   supercont3.1558 1 60034
##sequence-region   supercont3.1559 1 67399
##sequence-region   supercont3.156 1 851269
##sequence-region   supercont3.1560 1 58592
##sequence-region   supercont3.1561 1 61222
##sequence-region   supercont3.1562 1 60560
##sequence-region   supercont3.1563 1 68347
##sequence-region   supercont3.1564 1 57993
##sequence-region   supercont3.1565 1 60739
##sequence-region   supercont3.1566 1 58967
##sequence-region   supercont3.1567 1 69848
##sequence-region   supercont3.1568 1 58984
##sequence-region   supercont3.1569 1 62615
##sequence-region   supercont3.157 1 793158
##sequence-region   supercont3.1570 1 64386
##sequence-region   supercont3.1571 1 55829
##sequence-region   supercont3.1572 1 69467
##sequence-region   supercont3.1573 1 72235
##sequence-region   supercont3.1574 1 56838
##sequence-region   supercont3.1575 1 56999
##sequence-region   supercont3.1576 1 56978
##sequence-region   supercont3.1577 1 57076
##sequence-region   supercont3.1578 1 55791
##sequence-region   supercont3.1579 1 56703
##sequence-region   supercont3.158 1 749846
##sequence-region   supercont3.1580 1 58547
##sequence-region   supercont3.1581 1 58275
##sequence-region   supercont3.1582 1 64801
##sequence-region   supercont3.1583 1 60399
##sequence-region   supercont3.1584 1 75182
##sequence-region   supercont3.1585 1 55244
##sequence-region   supercont3.1586 1 54101
##sequence-region   supercont3.1587 1 56264
##sequence-region   supercont3.1588 1 59095
##sequence-region   supercont3.1589 1 72555
##sequence-region   supercont3.159 1 769064
##sequence-region   supercont3.1590 1 57212
##sequence-region   supercont3.1591 1 53606
##sequence-region   supercont3.1592 1 54658
##sequence-region   supercont3.1593 1 62008
##sequence-region   supercont3.1594 1 60747
##sequence-region   supercont3.1595 1 59502
##sequence-region   supercont3.1596 1 72834
##sequence-region   supercont3.1597 1 54882
##sequence-region   supercont3.1598 1 53600
##sequence-region   supercont3.1599 1 69113
##sequence-region   supercont3.16 1 1714981
##sequence-region   supercont3.160 1 760638
##sequence-region   supercont3.1600 1 56995
##sequence-region   supercont3.1601 1 85735
##sequence-region   supercont3.1602 1 60831
##sequence-region   supercont3.1603 1 58975
##sequence-region   supercont3.1604 1 57660
##sequence-region   supercont3.1605 1 53795
##sequence-region   supercont3.1606 1 61678
##sequence-region   supercont3.1607 1 53057
##sequence-region   supercont3.1608 1 62339
##sequence-region   supercont3.1609 1 86738
##sequence-region   supercont3.161 1 763113
##sequence-region   supercont3.1610 1 54500
##sequence-region   supercont3.1611 1 55835
##sequence-region   supercont3.1612 1 68907
##sequence-region   supercont3.1613 1 66731
##sequence-region   supercont3.1614 1 109487
##sequence-region   supercont3.1615 1 61445
##sequence-region   supercont3.1616 1 65336
##sequence-region   supercont3.1617 1 59470
##sequence-region   supercont3.1618 1 87932
##sequence-region   supercont3.1619 1 65268
##sequence-region   supercont3.162 1 760981
##sequence-region   supercont3.1620 1 64575
##sequence-region   supercont3.1621 1 57494
##sequence-region   supercont3.1622 1 59894
##sequence-region   supercont3.1623 1 66694
##sequence-region   supercont3.1624 1 56562
##sequence-region   supercont3.1625 1 56746
##sequence-region   supercont3.1626 1 51792
##sequence-region   supercont3.1627 1 57244
##sequence-region   supercont3.1628 1 56596
##sequence-region   supercont3.1629 1 55560
##sequence-region   supercont3.163 1 813728
##sequence-region   supercont3.1630 1 62753
##sequence-region   supercont3.1631 1 53747
##sequence-region   supercont3.1632 1 75991
##sequence-region   supercont3.1633 1 60695
##sequence-region   supercont3.1634 1 61108
##sequence-region   supercont3.1635 1 55906
##sequence-region   supercont3.1636 1 50006
##sequence-region   supercont3.1637 1 59330
##sequence-region   supercont3.1638 1 52374
##sequence-region   supercont3.1639 1 58013
##sequence-region   supercont3.164 1 783249
##sequence-region   supercont3.1640 1 54002
##sequence-region   supercont3.1641 1 55408
##sequence-region   supercont3.1642 1 54004
##sequence-region   supercont3.1643 1 56654
##sequence-region   supercont3.1644 1 55852
##sequence-region   supercont3.1645 1 75805
##sequence-region   supercont3.1646 1 51736
##sequence-region   supercont3.1647 1 52741
##sequence-region   supercont3.1648 1 96015
##sequence-region   supercont3.1649 1 58328
##sequence-region   supercont3.165 1 742875
##sequence-region   supercont3.1650 1 51247
##sequence-region   supercont3.1651 1 66778
##sequence-region   supercont3.1652 1 63891
##sequence-region   supercont3.1653 1 55585
##sequence-region   supercont3.1654 1 53888
##sequence-region   supercont3.1655 1 71598
##sequence-region   supercont3.1656 1 50837
##sequence-region   supercont3.1657 1 74702
##sequence-region   supercont3.1658 1 55483
##sequence-region   supercont3.1659 1 57519
##sequence-region   supercont3.166 1 789185
##sequence-region   supercont3.1660 1 50180
##sequence-region   supercont3.1661 1 49409
##sequence-region   supercont3.1662 1 51453
##sequence-region   supercont3.1663 1 48376
##sequence-region   supercont3.1664 1 60282
##sequence-region   supercont3.1665 1 47218
##sequence-region   supercont3.1666 1 56038
##sequence-region   supercont3.1667 1 54574
##sequence-region   supercont3.1668 1 54797
##sequence-region   supercont3.1669 1 70775
##sequence-region   supercont3.167 1 728313
##sequence-region   supercont3.1670 1 47603
##sequence-region   supercont3.1671 1 57118
##sequence-region   supercont3.1672 1 50954
##sequence-region   supercont3.1673 1 51466
##sequence-region   supercont3.1674 1 59769
##sequence-region   supercont3.1675 1 50552
##sequence-region   supercont3.1676 1 52506
##sequence-region   supercont3.1677 1 54710
##sequence-region   supercont3.1678 1 51010
##sequence-region   supercont3.1679 1 52435
##sequence-region   supercont3.168 1 736072
##sequence-region   supercont3.1680 1 47799
##sequence-region   supercont3.1681 1 47436
##sequence-region   supercont3.1682 1 59454
##sequence-region   supercont3.1683 1 56674
##sequence-region   supercont3.1684 1 53729
##sequence-region   supercont3.1685 1 64916
##sequence-region   supercont3.1686 1 49543
##sequence-region   supercont3.1687 1 50864
##sequence-region   supercont3.1688 1 46174
##sequence-region   supercont3.1689 1 55481
##sequence-region   supercont3.169 1 741334
##sequence-region   supercont3.1690 1 52665
##sequence-region   supercont3.1691 1 58840
##sequence-region   supercont3.1692 1 76119
##sequence-region   supercont3.1693 1 46833
##sequence-region   supercont3.1694 1 45316
##sequence-region   supercont3.1695 1 51659
##sequence-region   supercont3.1696 1 55506
##sequence-region   supercont3.1697 1 59568
##sequence-region   supercont3.1698 1 49487
##sequence-region   supercont3.1699 1 50434
##sequence-region   supercont3.17 1 1689851
##sequence-region   supercont3.170 1 744794
##sequence-region   supercont3.1700 1 47120
##sequence-region   supercont3.1701 1 48934
##sequence-region   supercont3.1702 1 44690
##sequence-region   supercont3.1703 1 61861
##sequence-region   supercont3.1704 1 68301
##sequence-region   supercont3.1705 1 45647
##sequence-region   supercont3.1706 1 49459
##sequence-region   supercont3.1707 1 52768
##sequence-region   supercont3.1708 1 45342
##sequence-region   supercont3.1709 1 53520
##sequence-region   supercont3.171 1 758370
##sequence-region   supercont3.1710 1 54769
##sequence-region   supercont3.1711 1 53188
##sequence-region   supercont3.1712 1 49650
##sequence-region   supercont3.1713 1 50762
##sequence-region   supercont3.1714 1 53098
##sequence-region   supercont3.1715 1 53314
##sequence-region   supercont3.1716 1 54020
##sequence-region   supercont3.1717 1 64412
##sequence-region   supercont3.1718 1 50754
##sequence-region   supercont3.1719 1 54792
##sequence-region   supercont3.172 1 749250
##sequence-region   supercont3.1720 1 50879
##sequence-region   supercont3.1721 1 43394
##sequence-region   supercont3.1722 1 72098
##sequence-region   supercont3.1723 1 61868
##sequence-region   supercont3.1724 1 49328
##sequence-region   supercont3.1725 1 54840
##sequence-region   supercont3.1726 1 48403
##sequence-region   supercont3.1727 1 43387
##sequence-region   supercont3.1728 1 43991
##sequence-region   supercont3.1729 1 44187
##sequence-region   supercont3.173 1 768400
##sequence-region   supercont3.1730 1 48592
##sequence-region   supercont3.1731 1 49257
##sequence-region   supercont3.1732 1 44526
##sequence-region   supercont3.1733 1 46686
##sequence-region   supercont3.1734 1 53878
##sequence-region   supercont3.1735 1 45549
##sequence-region   supercont3.1736 1 43084
##sequence-region   supercont3.1737 1 51720
##sequence-region   supercont3.1738 1 45634
##sequence-region   supercont3.1739 1 43343
##sequence-region   supercont3.174 1 735436
##sequence-region   supercont3.1740 1 42155
##sequence-region   supercont3.1741 1 43796
##sequence-region   supercont3.1742 1 42279
##sequence-region   supercont3.1743 1 44508
##sequence-region   supercont3.1744 1 47056
##sequence-region   supercont3.1745 1 45558
##sequence-region   supercont3.1746 1 48027
##sequence-region   supercont3.1747 1 48026
##sequence-region   supercont3.1748 1 49496
##sequence-region   supercont3.1749 1 43247
##sequence-region   supercont3.175 1 767004
##sequence-region   supercont3.1750 1 44097
##sequence-region   supercont3.1751 1 47816
##sequence-region   supercont3.1752 1 45737
##sequence-region   supercont3.1753 1 40499
##sequence-region   supercont3.1754 1 46375
##sequence-region   supercont3.1755 1 50325
##sequence-region   supercont3.1756 1 40762
##sequence-region   supercont3.1757 1 40788
##sequence-region   supercont3.1758 1 46945
##sequence-region   supercont3.1759 1 71982
##sequence-region   supercont3.176 1 716753
##sequence-region   supercont3.1760 1 42030
##sequence-region   supercont3.1761 1 55850
##sequence-region   supercont3.1762 1 50381
##sequence-region   supercont3.1763 1 43509
##sequence-region   supercont3.1764 1 40275
##sequence-region   supercont3.1765 1 57584
##sequence-region   supercont3.1766 1 40516
##sequence-region   supercont3.1767 1 51529
##sequence-region   supercont3.1768 1 50059
##sequence-region   supercont3.1769 1 52153
##sequence-region   supercont3.177 1 728683
##sequence-region   supercont3.1770 1 39120
##sequence-region   supercont3.1771 1 44961
##sequence-region   supercont3.1772 1 40638
##sequence-region   supercont3.1773 1 43378
##sequence-region   supercont3.1774 1 42254
##sequence-region   supercont3.1775 1 52052
##sequence-region   supercont3.1776 1 45954
##sequence-region   supercont3.1777 1 52954
##sequence-region   supercont3.1778 1 64995
##sequence-region   supercont3.1779 1 46161
##sequence-region   supercont3.178 1 782279
##sequence-region   supercont3.1780 1 39335
##sequence-region   supercont3.1781 1 40602
##sequence-region   supercont3.1782 1 41431
##sequence-region   supercont3.1783 1 52562
##sequence-region   supercont3.1784 1 42063
##sequence-region   supercont3.1785 1 49159
##sequence-region   supercont3.1786 1 38733
##sequence-region   supercont3.1787 1 38296
##sequence-region   supercont3.1788 1 38735
##sequence-region   supercont3.1789 1 50738
##sequence-region   supercont3.179 1 739351
##sequence-region   supercont3.1790 1 41965
##sequence-region   supercont3.1791 1 41135
##sequence-region   supercont3.1792 1 39669
##sequence-region   supercont3.1793 1 51006
##sequence-region   supercont3.1794 1 66049
##sequence-region   supercont3.1795 1 38887
##sequence-region   supercont3.1796 1 53650
##sequence-region   supercont3.1797 1 42778
##sequence-region   supercont3.1798 1 40007
##sequence-region   supercont3.1799 1 53880
##sequence-region   supercont3.18 1 1726395
##sequence-region   supercont3.180 1 720929
##sequence-region   supercont3.1800 1 39673
##sequence-region   supercont3.1801 1 39997
##sequence-region   supercont3.1802 1 39756
##sequence-region   supercont3.1803 1 44970
##sequence-region   supercont3.1804 1 43567
##sequence-region   supercont3.1805 1 40949
##sequence-region   supercont3.1806 1 43956
##sequence-region   supercont3.1807 1 38284
##sequence-region   supercont3.1808 1 42923
##sequence-region   supercont3.1809 1 41913
##sequence-region   supercont3.181 1 748062
##sequence-region   supercont3.1810 1 62805
##sequence-region   supercont3.1811 1 43091
##sequence-region   supercont3.1812 1 39207
##sequence-region   supercont3.1813 1 44259
##sequence-region   supercont3.1814 1 43548
##sequence-region   supercont3.1815 1 42222
##sequence-region   supercont3.1816 1 37006
##sequence-region   supercont3.1817 1 36152
##sequence-region   supercont3.1818 1 37694
##sequence-region   supercont3.1819 1 37243
##sequence-region   supercont3.182 1 781675
##sequence-region   supercont3.1820 1 36049
##sequence-region   supercont3.1821 1 50194
##sequence-region   supercont3.1822 1 53522
##sequence-region   supercont3.1823 1 39019
##sequence-region   supercont3.1824 1 36356
##sequence-region   supercont3.1825 1 36618
##sequence-region   supercont3.1826 1 40012
##sequence-region   supercont3.1827 1 42510
##sequence-region   supercont3.1828 1 37706
##sequence-region   supercont3.1829 1 35709
##sequence-region   supercont3.183 1 739061
##sequence-region   supercont3.1830 1 36886
##sequence-region   supercont3.1831 1 35438
##sequence-region   supercont3.1832 1 37238
##sequence-region   supercont3.1833 1 35045
##sequence-region   supercont3.1834 1 42501
##sequence-region   supercont3.1835 1 35141
##sequence-region   supercont3.1836 1 36761
##sequence-region   supercont3.1837 1 54498
##sequence-region   supercont3.1838 1 39982
##sequence-region   supercont3.1839 1 35286
##sequence-region   supercont3.184 1 741743
##sequence-region   supercont3.1840 1 64011
##sequence-region   supercont3.1841 1 47795
##sequence-region   supercont3.1842 1 34712
##sequence-region   supercont3.1843 1 34851
##sequence-region   supercont3.1844 1 42758
##sequence-region   supercont3.1845 1 45026
##sequence-region   supercont3.1846 1 37636
##sequence-region   supercont3.1847 1 46282
##sequence-region   supercont3.1848 1 34130
##sequence-region   supercont3.1849 1 37176
##sequence-region   supercont3.185 1 709732
##sequence-region   supercont3.1850 1 35374
##sequence-region   supercont3.1851 1 37384
##sequence-region   supercont3.1852 1 41859
##sequence-region   supercont3.1853 1 35172
##sequence-region   supercont3.1854 1 36598
##sequence-region   supercont3.1855 1 35906
##sequence-region   supercont3.1856 1 36072
##sequence-region   supercont3.1857 1 40184
##sequence-region   supercont3.1858 1 44466
##sequence-region   supercont3.1859 1 37266
##sequence-region   supercont3.186 1 747982
##sequence-region   supercont3.1860 1 34367
##sequence-region   supercont3.1861 1 64862
##sequence-region   supercont3.1862 1 54865
##sequence-region   supercont3.1863 1 36336
##sequence-region   supercont3.1864 1 36519
##sequence-region   supercont3.1865 1 33175
##sequence-region   supercont3.1866 1 43202
##sequence-region   supercont3.1867 1 36255
##sequence-region   supercont3.1868 1 42091
##sequence-region   supercont3.1869 1 48301
##sequence-region   supercont3.187 1 729556
##sequence-region   supercont3.1870 1 32952
##sequence-region   supercont3.1871 1 33098
##sequence-region   supercont3.1872 1 35427
##sequence-region   supercont3.1873 1 33013
##sequence-region   supercont3.1874 1 63125
##sequence-region   supercont3.1875 1 33436
##sequence-region   supercont3.1876 1 38150
##sequence-region   supercont3.1877 1 35458
##sequence-region   supercont3.1878 1 39163
##sequence-region   supercont3.1879 1 42665
##sequence-region   supercont3.188 1 709333
##sequence-region   supercont3.1880 1 51506
##sequence-region   supercont3.1881 1 32497
##sequence-region   supercont3.1882 1 59279
##sequence-region   supercont3.1883 1 33592
##sequence-region   supercont3.1884 1 37826
##sequence-region   supercont3.1885 1 34312
##sequence-region   supercont3.1886 1 34993
##sequence-region   supercont3.1887 1 33164
##sequence-region   supercont3.1888 1 39905
##sequence-region   supercont3.1889 1 31807
##sequence-region   supercont3.189 1 749540
##sequence-region   supercont3.1890 1 32496
##sequence-region   supercont3.1891 1 32255
##sequence-region   supercont3.1892 1 36898
##sequence-region   supercont3.1893 1 31517
##sequence-region   supercont3.1894 1 43528
##sequence-region   supercont3.1895 1 31038
##sequence-region   supercont3.1896 1 30777
##sequence-region   supercont3.1897 1 36860
##sequence-region   supercont3.1898 1 32981
##sequence-region   supercont3.1899 1 33074
##sequence-region   supercont3.19 1 1672525
##sequence-region   supercont3.190 1 708500
##sequence-region   supercont3.1900 1 35766
##sequence-region   supercont3.1901 1 47608
##sequence-region   supercont3.1902 1 44054
##sequence-region   supercont3.1903 1 38727
##sequence-region   supercont3.1904 1 34965
##sequence-region   supercont3.1905 1 40559
##sequence-region   supercont3.1906 1 52297
##sequence-region   supercont3.1907 1 33746
##sequence-region   supercont3.1908 1 32985
##sequence-region   supercont3.1909 1 32381
##sequence-region   supercont3.191 1 747453
##sequence-region   supercont3.1910 1 34371
##sequence-region   supercont3.1911 1 37116
##sequence-region   supercont3.1912 1 42362
##sequence-region   supercont3.1913 1 37522
##sequence-region   supercont3.1914 1 35759
##sequence-region   supercont3.1915 1 29859
##sequence-region   supercont3.1916 1 31867
##sequence-region   supercont3.1917 1 30621
##sequence-region   supercont3.1918 1 36835
##sequence-region   supercont3.1919 1 32022
##sequence-region   supercont3.192 1 703333
##sequence-region   supercont3.1920 1 29889
##sequence-region   supercont3.1921 1 43996
##sequence-region   supercont3.1922 1 33123
##sequence-region   supercont3.1923 1 29612
##sequence-region   supercont3.1924 1 33327
##sequence-region   supercont3.1925 1 38616
##sequence-region   supercont3.1926 1 29455
##sequence-region   supercont3.1927 1 41553
##sequence-region   supercont3.1928 1 29272
##sequence-region   supercont3.1929 1 33061
##sequence-region   supercont3.193 1 709643
##sequence-region   supercont3.1930 1 41698
##sequence-region   supercont3.1931 1 30451
##sequence-region   supercont3.1932 1 31667
##sequence-region   supercont3.1933 1 31927
##sequence-region   supercont3.1934 1 30210
##sequence-region   supercont3.1935 1 33722
##sequence-region   supercont3.1936 1 31605
##sequence-region   supercont3.1937 1 31353
##sequence-region   supercont3.1938 1 30308
##sequence-region   supercont3.1939 1 30414
##sequence-region   supercont3.194 1 745124
##sequence-region   supercont3.1940 1 58300
##sequence-region   supercont3.1941 1 28818
##sequence-region   supercont3.1942 1 32156
##sequence-region   supercont3.1943 1 34533
##sequence-region   supercont3.1944 1 37796
##sequence-region   supercont3.1945 1 31673
##sequence-region   supercont3.1946 1 38704
##sequence-region   supercont3.1947 1 33543
##sequence-region   supercont3.1948 1 30967
##sequence-region   supercont3.1949 1 29526
##sequence-region   supercont3.195 1 696323
##sequence-region   supercont3.1950 1 62763
##sequence-region   supercont3.1951 1 27946
##sequence-region   supercont3.1952 1 35650
##sequence-region   supercont3.1953 1 31517
##sequence-region   supercont3.1954 1 29308
##sequence-region   supercont3.1955 1 35461
##sequence-region   supercont3.1956 1 34076
##sequence-region   supercont3.1957 1 30168
##sequence-region   supercont3.1958 1 27719
##sequence-region   supercont3.1959 1 32044
##sequence-region   supercont3.196 1 683670
##sequence-region   supercont3.1960 1 36754
##sequence-region   supercont3.1961 1 29183
##sequence-region   supercont3.1962 1 42561
##sequence-region   supercont3.1963 1 35299
##sequence-region   supercont3.1964 1 34283
##sequence-region   supercont3.1965 1 34285
##sequence-region   supercont3.1966 1 31263
##sequence-region   supercont3.1967 1 28914
##sequence-region   supercont3.1968 1 28276
##sequence-region   supercont3.1969 1 27811
##sequence-region   supercont3.197 1 762964
##sequence-region   supercont3.1970 1 30754
##sequence-region   supercont3.1971 1 53827
##sequence-region   supercont3.1972 1 28443
##sequence-region   supercont3.1973 1 29884
##sequence-region   supercont3.1974 1 33676
##sequence-region   supercont3.1975 1 30616
##sequence-region   supercont3.1976 1 31390
##sequence-region   supercont3.1977 1 29196
##sequence-region   supercont3.1978 1 29610
##sequence-region   supercont3.1979 1 30996
##sequence-region   supercont3.198 1 672410
##sequence-region   supercont3.1980 1 36202
##sequence-region   supercont3.1981 1 64800
##sequence-region   supercont3.1982 1 30548
##sequence-region   supercont3.1983 1 26720
##sequence-region   supercont3.1984 1 29743
##sequence-region   supercont3.1985 1 30272
##sequence-region   supercont3.1986 1 32948
##sequence-region   supercont3.1987 1 31976
##sequence-region   supercont3.1988 1 28679
##sequence-region   supercont3.1989 1 27663
##sequence-region   supercont3.199 1 678838
##sequence-region   supercont3.1990 1 32270
##sequence-region   supercont3.1991 1 40141
##sequence-region   supercont3.1992 1 27269
##sequence-region   supercont3.1993 1 40348
##sequence-region   supercont3.1994 1 26238
##sequence-region   supercont3.1995 1 29748
##sequence-region   supercont3.1996 1 27003
##sequence-region   supercont3.1997 1 28986
##sequence-region   supercont3.1998 1 50899
##sequence-region   supercont3.1999 1 56289
##sequence-region   supercont3.2 1 2744360
##sequence-region   supercont3.20 1 1715593
##sequence-region   supercont3.200 1 691817
##sequence-region   supercont3.2000 1 33682
##sequence-region   supercont3.2001 1 26759
##sequence-region   supercont3.2002 1 26438
##sequence-region   supercont3.2003 1 48284
##sequence-region   supercont3.2004 1 25890
##sequence-region   supercont3.2005 1 29791
##sequence-region   supercont3.2006 1 27656
##sequence-region   supercont3.2007 1 29747
##sequence-region   supercont3.2008 1 31237
##sequence-region   supercont3.2009 1 38025
##sequence-region   supercont3.201 1 694994
##sequence-region   supercont3.2010 1 27307
##sequence-region   supercont3.2011 1 29322
##sequence-region   supercont3.2012 1 25523
##sequence-region   supercont3.2013 1 97083
##sequence-region   supercont3.2014 1 30900
##sequence-region   supercont3.2015 1 27916
##sequence-region   supercont3.2016 1 39476
##sequence-region   supercont3.2017 1 32408
##sequence-region   supercont3.2018 1 28743
##sequence-region   supercont3.2019 1 30377
##sequence-region   supercont3.202 1 683084
##sequence-region   supercont3.2020 1 31564
##sequence-region   supercont3.2021 1 28646
##sequence-region   supercont3.2022 1 26254
##sequence-region   supercont3.2023 1 26602
##sequence-region   supercont3.2024 1 30864
##sequence-region   supercont3.2025 1 30171
##sequence-region   supercont3.2026 1 30047
##sequence-region   supercont3.2027 1 33041
##sequence-region   supercont3.2028 1 36596
##sequence-region   supercont3.2029 1 46697
##sequence-region   supercont3.203 1 665272
##sequence-region   supercont3.2030 1 26668
##sequence-region   supercont3.2031 1 27297
##sequence-region   supercont3.2032 1 25764
##sequence-region   supercont3.2033 1 29711
##sequence-region   supercont3.2034 1 24601
##sequence-region   supercont3.2035 1 25381
##sequence-region   supercont3.2036 1 36526
##sequence-region   supercont3.2037 1 25901
##sequence-region   supercont3.2038 1 27984
##sequence-region   supercont3.2039 1 26153
##sequence-region   supercont3.204 1 671629
##sequence-region   supercont3.2040 1 59400
##sequence-region   supercont3.2041 1 31144
##sequence-region   supercont3.2042 1 26163
##sequence-region   supercont3.2043 1 32915
##sequence-region   supercont3.2044 1 24126
##sequence-region   supercont3.2045 1 26751
##sequence-region   supercont3.2046 1 29914
##sequence-region   supercont3.2047 1 31905
##sequence-region   supercont3.2048 1 25032
##sequence-region   supercont3.2049 1 27253
##sequence-region   supercont3.205 1 667856
##sequence-region   supercont3.2050 1 50109
##sequence-region   supercont3.2051 1 28987
##sequence-region   supercont3.2052 1 28900
##sequence-region   supercont3.2053 1 25034
##sequence-region   supercont3.2054 1 30026
##sequence-region   supercont3.2055 1 31522
##sequence-region   supercont3.2056 1 51409
##sequence-region   supercont3.2057 1 28309
##sequence-region   supercont3.2058 1 31581
##sequence-region   supercont3.2059 1 30864
##sequence-region   supercont3.206 1 666662
##sequence-region   supercont3.2060 1 37988
##sequence-region   supercont3.2061 1 34367
##sequence-region   supercont3.2062 1 28439
##sequence-region   supercont3.2063 1 24701
##sequence-region   supercont3.2064 1 28498
##sequence-region   supercont3.2065 1 30437
##sequence-region   supercont3.2066 1 24365
##sequence-region   supercont3.2067 1 28435
##sequence-region   supercont3.2068 1 29845
##sequence-region   supercont3.2069 1 24345
##sequence-region   supercont3.207 1 671783
##sequence-region   supercont3.2070 1 29141
##sequence-region   supercont3.2071 1 27871
##sequence-region   supercont3.2072 1 23224
##sequence-region   supercont3.2073 1 28768
##sequence-region   supercont3.2074 1 26792
##sequence-region   supercont3.2075 1 32763
##sequence-region   supercont3.2076 1 23940
##sequence-region   supercont3.2077 1 23797
##sequence-region   supercont3.2078 1 27614
##sequence-region   supercont3.2079 1 29156
##sequence-region   supercont3.208 1 649753
##sequence-region   supercont3.2080 1 29367
##sequence-region   supercont3.2081 1 26799
##sequence-region   supercont3.2082 1 24184
##sequence-region   supercont3.2083 1 26231
##sequence-region   supercont3.2084 1 31831
##sequence-region   supercont3.2085 1 27875
##sequence-region   supercont3.2086 1 24945
##sequence-region   supercont3.2087 1 24830
##sequence-region   supercont3.2088 1 51284
##sequence-region   supercont3.2089 1 22542
##sequence-region   supercont3.209 1 646154
##sequence-region   supercont3.2090 1 23197
##sequence-region   supercont3.2091 1 24286
##sequence-region   supercont3.2092 1 25090
##sequence-region   supercont3.2093 1 28430
##sequence-region   supercont3.2094 1 22208
##sequence-region   supercont3.2095 1 27828
##sequence-region   supercont3.2096 1 22418
##sequence-region   supercont3.2097 1 25969
##sequence-region   supercont3.2098 1 24418
##sequence-region   supercont3.2099 1 26580
##sequence-region   supercont3.21 1 1629438
##sequence-region   supercont3.210 1 637841
##sequence-region   supercont3.2100 1 30598
##sequence-region   supercont3.2101 1 22821
##sequence-region   supercont3.2102 1 24272
##sequence-region   supercont3.2103 1 22154
##sequence-region   supercont3.2104 1 25451
##sequence-region   supercont3.2105 1 24934
##sequence-region   supercont3.2106 1 29056
##sequence-region   supercont3.2107 1 24865
##sequence-region   supercont3.2108 1 29273
##sequence-region   supercont3.2109 1 21862
##sequence-region   supercont3.211 1 625184
##sequence-region   supercont3.2110 1 29228
##sequence-region   supercont3.2111 1 22864
##sequence-region   supercont3.2112 1 26710
##sequence-region   supercont3.2113 1 29654
##sequence-region   supercont3.2114 1 22071
##sequence-region   supercont3.2115 1 21599
##sequence-region   supercont3.2116 1 25660
##sequence-region   supercont3.2117 1 22125
##sequence-region   supercont3.2118 1 21431
##sequence-region   supercont3.2119 1 24616
##sequence-region   supercont3.212 1 644857
##sequence-region   supercont3.2120 1 27529
##sequence-region   supercont3.2121 1 23651
##sequence-region   supercont3.2122 1 25458
##sequence-region   supercont3.2123 1 23455
##sequence-region   supercont3.2124 1 31885
##sequence-region   supercont3.2125 1 32235
##sequence-region   supercont3.2126 1 21351
##sequence-region   supercont3.2127 1 36452
##sequence-region   supercont3.2128 1 22652
##sequence-region   supercont3.2129 1 21180
##sequence-region   supercont3.213 1 619851
##sequence-region   supercont3.2130 1 23015
##sequence-region   supercont3.2131 1 26349
##sequence-region   supercont3.2132 1 27469
##sequence-region   supercont3.2133 1 23021
##sequence-region   supercont3.2134 1 34774
##sequence-region   supercont3.2135 1 21582
##sequence-region   supercont3.2136 1 21386
##sequence-region   supercont3.2137 1 27889
##sequence-region   supercont3.2138 1 25876
##sequence-region   supercont3.2139 1 21735
##sequence-region   supercont3.214 1 649203
##sequence-region   supercont3.2140 1 26270
##sequence-region   supercont3.2141 1 38633
##sequence-region   supercont3.2142 1 23072
##sequence-region   supercont3.2143 1 21173
##sequence-region   supercont3.2144 1 30105
##sequence-region   supercont3.2145 1 22849
##sequence-region   supercont3.2146 1 26916
##sequence-region   supercont3.2147 1 33460
##sequence-region   supercont3.2148 1 25161
##sequence-region   supercont3.2149 1 23436
##sequence-region   supercont3.215 1 617025
##sequence-region   supercont3.2150 1 20949
##sequence-region   supercont3.2151 1 21264
##sequence-region   supercont3.2152 1 22703
##sequence-region   supercont3.2153 1 21606
##sequence-region   supercont3.2154 1 21942
##sequence-region   supercont3.2155 1 23223
##sequence-region   supercont3.2156 1 20859
##sequence-region   supercont3.2157 1 23223
##sequence-region   supercont3.2158 1 25918
##sequence-region   supercont3.2159 1 20592
##sequence-region   supercont3.216 1 636209
##sequence-region   supercont3.2160 1 21527
##sequence-region   supercont3.2161 1 25627
##sequence-region   supercont3.2162 1 39485
##sequence-region   supercont3.2163 1 22195
##sequence-region   supercont3.2164 1 24471
##sequence-region   supercont3.2165 1 23358
##sequence-region   supercont3.2166 1 26607
##sequence-region   supercont3.2167 1 20251
##sequence-region   supercont3.2168 1 24491
##sequence-region   supercont3.2169 1 23859
##sequence-region   supercont3.217 1 660596
##sequence-region   supercont3.2170 1 33445
##sequence-region   supercont3.2171 1 28968
##sequence-region   supercont3.2172 1 21831
##sequence-region   supercont3.2173 1 21950
##sequence-region   supercont3.2174 1 21310
##sequence-region   supercont3.2175 1 26174
##sequence-region   supercont3.2176 1 19905
##sequence-region   supercont3.2177 1 22320
##sequence-region   supercont3.2178 1 20756
##sequence-region   supercont3.2179 1 23300
##sequence-region   supercont3.218 1 608239
##sequence-region   supercont3.2180 1 26282
##sequence-region   supercont3.2181 1 26959
##sequence-region   supercont3.2182 1 19743
##sequence-region   supercont3.2183 1 20223
##sequence-region   supercont3.2184 1 24210
##sequence-region   supercont3.2185 1 20753
##sequence-region   supercont3.2186 1 24441
##sequence-region   supercont3.2187 1 21634
##sequence-region   supercont3.2188 1 27059
##sequence-region   supercont3.2189 1 19924
##sequence-region   supercont3.219 1 653723
##sequence-region   supercont3.2190 1 30803
##sequence-region   supercont3.2191 1 19536
##sequence-region   supercont3.2192 1 21791
##sequence-region   supercont3.2193 1 20194
##sequence-region   supercont3.2194 1 21953
##sequence-region   supercont3.2195 1 24102
##sequence-region   supercont3.2196 1 26140
##sequence-region   supercont3.2197 1 26992
##sequence-region   supercont3.2198 1 24766
##sequence-region   supercont3.2199 1 22622
##sequence-region   supercont3.22 1 1665926
##sequence-region   supercont3.220 1 618604
##sequence-region   supercont3.2200 1 19572
##sequence-region   supercont3.2201 1 19243
##sequence-region   supercont3.2202 1 23900
##sequence-region   supercont3.2203 1 34889
##sequence-region   supercont3.2204 1 20475
##sequence-region   supercont3.2205 1 20607
##sequence-region   supercont3.2206 1 24327
##sequence-region   supercont3.2207 1 20775
##sequence-region   supercont3.2208 1 19139
##sequence-region   supercont3.2209 1 20750
##sequence-region   supercont3.221 1 613234
##sequence-region   supercont3.2210 1 19410
##sequence-region   supercont3.2211 1 28190
##sequence-region   supercont3.2212 1 19087
##sequence-region   supercont3.2213 1 27442
##sequence-region   supercont3.2214 1 19572
##sequence-region   supercont3.2215 1 24142
##sequence-region   supercont3.2216 1 22417
##sequence-region   supercont3.2217 1 25480
##sequence-region   supercont3.2218 1 34432
##sequence-region   supercont3.2219 1 19086
##sequence-region   supercont3.222 1 605989
##sequence-region   supercont3.2220 1 29085
##sequence-region   supercont3.2221 1 21532
##sequence-region   supercont3.2222 1 19657
##sequence-region   supercont3.2223 1 18845
##sequence-region   supercont3.2224 1 20597
##sequence-region   supercont3.2225 1 22783
##sequence-region   supercont3.2226 1 19900
##sequence-region   supercont3.2227 1 27245
##sequence-region   supercont3.2228 1 22976
##sequence-region   supercont3.2229 1 19020
##sequence-region   supercont3.223 1 614234
##sequence-region   supercont3.2230 1 28010
##sequence-region   supercont3.2231 1 20971
##sequence-region   supercont3.2232 1 18588
##sequence-region   supercont3.2233 1 18680
##sequence-region   supercont3.2234 1 19465
##sequence-region   supercont3.2235 1 32699
##sequence-region   supercont3.2236 1 19815
##sequence-region   supercont3.2237 1 27772
##sequence-region   supercont3.2238 1 22222
##sequence-region   supercont3.2239 1 20297
##sequence-region   supercont3.224 1 594183
##sequence-region   supercont3.2240 1 18543
##sequence-region   supercont3.2241 1 19506
##sequence-region   supercont3.2242 1 18527
##sequence-region   supercont3.2243 1 34153
##sequence-region   supercont3.2244 1 22977
##sequence-region   supercont3.2245 1 26633
##sequence-region   supercont3.2246 1 33541
##sequence-region   supercont3.2247 1 18318
##sequence-region   supercont3.2248 1 25443
##sequence-region   supercont3.2249 1 25723
##sequence-region   supercont3.225 1 612508
##sequence-region   supercont3.2250 1 20001
##sequence-region   supercont3.2251 1 20232
##sequence-region   supercont3.2252 1 18222
##sequence-region   supercont3.2253 1 21691
##sequence-region   supercont3.2254 1 19338
##sequence-region   supercont3.2255 1 24329
##sequence-region   supercont3.2256 1 20612
##sequence-region   supercont3.2257 1 18087
##sequence-region   supercont3.2258 1 18082
##sequence-region   supercont3.2259 1 18755
##sequence-region   supercont3.226 1 590207
##sequence-region   supercont3.2260 1 22364
##sequence-region   supercont3.2261 1 25750
##sequence-region   supercont3.2262 1 23769
##sequence-region   supercont3.2263 1 53104
##sequence-region   supercont3.2264 1 18531
##sequence-region   supercont3.2265 1 22253
##sequence-region   supercont3.2266 1 24594
##sequence-region   supercont3.2267 1 24372
##sequence-region   supercont3.2268 1 30740
##sequence-region   supercont3.2269 1 30547
##sequence-region   supercont3.227 1 584695
##sequence-region   supercont3.2270 1 25753
##sequence-region   supercont3.2271 1 19380
##sequence-region   supercont3.2272 1 23226
##sequence-region   supercont3.2273 1 18331
##sequence-region   supercont3.2274 1 21415
##sequence-region   supercont3.2275 1 22034
##sequence-region   supercont3.2276 1 20649
##sequence-region   supercont3.2277 1 23516
##sequence-region   supercont3.2278 1 18311
##sequence-region   supercont3.2279 1 42538
##sequence-region   supercont3.228 1 623357
##sequence-region   supercont3.2280 1 34633
##sequence-region   supercont3.2281 1 19296
##sequence-region   supercont3.2282 1 18824
##sequence-region   supercont3.2283 1 17552
##sequence-region   supercont3.2284 1 34920
##sequence-region   supercont3.2285 1 26870
##sequence-region   supercont3.2286 1 20978
##sequence-region   supercont3.2287 1 22078
##sequence-region   supercont3.2288 1 23314
##sequence-region   supercont3.2289 1 22818
##sequence-region   supercont3.229 1 593352
##sequence-region   supercont3.2290 1 20230
##sequence-region   supercont3.2291 1 23021
##sequence-region   supercont3.2292 1 17391
##sequence-region   supercont3.2293 1 17650
##sequence-region   supercont3.2294 1 23393
##sequence-region   supercont3.2295 1 17360
##sequence-region   supercont3.2296 1 26483
##sequence-region   supercont3.2297 1 24855
##sequence-region   supercont3.2298 1 18581
##sequence-region   supercont3.2299 1 24475
##sequence-region   supercont3.23 1 1659461
##sequence-region   supercont3.230 1 649401
##sequence-region   supercont3.2300 1 18102
##sequence-region   supercont3.2301 1 26540
##sequence-region   supercont3.2302 1 18004
##sequence-region   supercont3.2303 1 34427
##sequence-region   supercont3.2304 1 17236
##sequence-region   supercont3.2305 1 23107
##sequence-region   supercont3.2306 1 17312
##sequence-region   supercont3.2307 1 26274
##sequence-region   supercont3.2308 1 18706
##sequence-region   supercont3.2309 1 18504
##sequence-region   supercont3.231 1 588362
##sequence-region   supercont3.2310 1 17382
##sequence-region   supercont3.2311 1 17175
##sequence-region   supercont3.2312 1 17164
##sequence-region   supercont3.2313 1 25927
##sequence-region   supercont3.2314 1 20154
##sequence-region   supercont3.2315 1 23605
##sequence-region   supercont3.2316 1 17317
##sequence-region   supercont3.2317 1 21297
##sequence-region   supercont3.2318 1 26695
##sequence-region   supercont3.2319 1 22436
##sequence-region   supercont3.232 1 600017
##sequence-region   supercont3.2320 1 18548
##sequence-region   supercont3.2321 1 17114
##sequence-region   supercont3.2322 1 23128
##sequence-region   supercont3.2323 1 19714
##sequence-region   supercont3.2324 1 21214
##sequence-region   supercont3.2325 1 20382
##sequence-region   supercont3.2326 1 23739
##sequence-region   supercont3.2327 1 24862
##sequence-region   supercont3.2328 1 21827
##sequence-region   supercont3.2329 1 17049
##sequence-region   supercont3.233 1 569176
##sequence-region   supercont3.2330 1 18470
##sequence-region   supercont3.2331 1 16845
##sequence-region   supercont3.2332 1 20903
##sequence-region   supercont3.2333 1 21390
##sequence-region   supercont3.2334 1 20310
##sequence-region   supercont3.2335 1 27157
##sequence-region   supercont3.2336 1 17956
##sequence-region   supercont3.2337 1 16869
##sequence-region   supercont3.2338 1 25324
##sequence-region   supercont3.2339 1 17320
##sequence-region   supercont3.234 1 593200
##sequence-region   supercont3.2340 1 17763
##sequence-region   supercont3.2341 1 21114
##sequence-region   supercont3.2342 1 19329
##sequence-region   supercont3.2343 1 18693
##sequence-region   supercont3.2344 1 17398
##sequence-region   supercont3.2345 1 16668
##sequence-region   supercont3.2346 1 16662
##sequence-region   supercont3.2347 1 17060
##sequence-region   supercont3.2348 1 18396
##sequence-region   supercont3.2349 1 17207
##sequence-region   supercont3.235 1 591177
##sequence-region   supercont3.2350 1 16657
##sequence-region   supercont3.2351 1 16423
##sequence-region   supercont3.2352 1 16502
##sequence-region   supercont3.2353 1 19869
##sequence-region   supercont3.2354 1 19250
##sequence-region   supercont3.2355 1 22751
##sequence-region   supercont3.2356 1 22328
##sequence-region   supercont3.2357 1 22001
##sequence-region   supercont3.2358 1 21688
##sequence-region   supercont3.2359 1 18547
##sequence-region   supercont3.236 1 599816
##sequence-region   supercont3.2360 1 24769
##sequence-region   supercont3.2361 1 20171
##sequence-region   supercont3.2362 1 16211
##sequence-region   supercont3.2363 1 19530
##sequence-region   supercont3.2364 1 19421
##sequence-region   supercont3.2365 1 21718
##sequence-region   supercont3.2366 1 16191
##sequence-region   supercont3.2367 1 17340
##sequence-region   supercont3.2368 1 19802
##sequence-region   supercont3.2369 1 18832
##sequence-region   supercont3.237 1 610791
##sequence-region   supercont3.2370 1 17545
##sequence-region   supercont3.2371 1 28269
##sequence-region   supercont3.2372 1 18038
##sequence-region   supercont3.2373 1 19636
##sequence-region   supercont3.2374 1 18041
##sequence-region   supercont3.2375 1 16166
##sequence-region   supercont3.2376 1 16055
##sequence-region   supercont3.2377 1 19340
##sequence-region   supercont3.2378 1 17133
##sequence-region   supercont3.2379 1 18143
##sequence-region   supercont3.238 1 591174
##sequence-region   supercont3.2380 1 18010
##sequence-region   supercont3.2381 1 16209
##sequence-region   supercont3.2382 1 20489
##sequence-region   supercont3.2383 1 18895
##sequence-region   supercont3.2384 1 16355
##sequence-region   supercont3.2385 1 15854
##sequence-region   supercont3.2386 1 20685
##sequence-region   supercont3.2387 1 17160
##sequence-region   supercont3.2388 1 17752
##sequence-region   supercont3.2389 1 17200
##sequence-region   supercont3.239 1 592666
##sequence-region   supercont3.2390 1 15912
##sequence-region   supercont3.2391 1 16133
##sequence-region   supercont3.2392 1 15798
##sequence-region   supercont3.2393 1 15781
##sequence-region   supercont3.2394 1 23758
##sequence-region   supercont3.2395 1 17824
##sequence-region   supercont3.2396 1 17208
##sequence-region   supercont3.2397 1 23198
##sequence-region   supercont3.2398 1 25298
##sequence-region   supercont3.2399 1 18225
##sequence-region   supercont3.24 1 1631549
##sequence-region   supercont3.240 1 587462
##sequence-region   supercont3.2400 1 30664
##sequence-region   supercont3.2401 1 17414
##sequence-region   supercont3.2402 1 15687
##sequence-region   supercont3.2403 1 21492
##sequence-region   supercont3.2404 1 21841
##sequence-region   supercont3.2405 1 15750
##sequence-region   supercont3.2406 1 21697
##sequence-region   supercont3.2407 1 17151
##sequence-region   supercont3.2408 1 21571
##sequence-region   supercont3.2409 1 18700
##sequence-region   supercont3.241 1 618684
##sequence-region   supercont3.2410 1 16720
##sequence-region   supercont3.2411 1 19145
##sequence-region   supercont3.2412 1 18418
##sequence-region   supercont3.2413 1 18344
##sequence-region   supercont3.2414 1 21244
##sequence-region   supercont3.2415 1 22416
##sequence-region   supercont3.2416 1 22798
##sequence-region   supercont3.2417 1 18974
##sequence-region   supercont3.2418 1 16112
##sequence-region   supercont3.2419 1 30437
##sequence-region   supercont3.242 1 599451
##sequence-region   supercont3.2420 1 26027
##sequence-region   supercont3.2421 1 18839
##sequence-region   supercont3.2422 1 24370
##sequence-region   supercont3.2423 1 18103
##sequence-region   supercont3.2424 1 17000
##sequence-region   supercont3.2425 1 25184
##sequence-region   supercont3.2426 1 24397
##sequence-region   supercont3.2427 1 15994
##sequence-region   supercont3.2428 1 18552
##sequence-region   supercont3.2429 1 15433
##sequence-region   supercont3.243 1 562807
##sequence-region   supercont3.2430 1 17989
##sequence-region   supercont3.2431 1 15304
##sequence-region   supercont3.2432 1 23302
##sequence-region   supercont3.2433 1 41254
##sequence-region   supercont3.2434 1 15689
##sequence-region   supercont3.2435 1 23647
##sequence-region   supercont3.2436 1 19356
##sequence-region   supercont3.2437 1 17556
##sequence-region   supercont3.2438 1 25004
##sequence-region   supercont3.2439 1 19858
##sequence-region   supercont3.244 1 568258
##sequence-region   supercont3.2440 1 15335
##sequence-region   supercont3.2441 1 16751
##sequence-region   supercont3.2442 1 15170
##sequence-region   supercont3.2443 1 16674
##sequence-region   supercont3.2444 1 18871
##sequence-region   supercont3.2445 1 16242
##sequence-region   supercont3.2446 1 15871
##sequence-region   supercont3.2447 1 16156
##sequence-region   supercont3.2448 1 15900
##sequence-region   supercont3.2449 1 22311
##sequence-region   supercont3.245 1 581432
##sequence-region   supercont3.2450 1 17019
##sequence-region   supercont3.2451 1 17846
##sequence-region   supercont3.2452 1 17748
##sequence-region   supercont3.2453 1 18840
##sequence-region   supercont3.2454 1 20883
##sequence-region   supercont3.2455 1 17224
##sequence-region   supercont3.2456 1 16062
##sequence-region   supercont3.2457 1 18580
##sequence-region   supercont3.2458 1 17406
##sequence-region   supercont3.2459 1 17017
##sequence-region   supercont3.246 1 549490
##sequence-region   supercont3.2460 1 17086
##sequence-region   supercont3.2461 1 21868
##sequence-region   supercont3.2462 1 16130
##sequence-region   supercont3.2463 1 16532
##sequence-region   supercont3.2464 1 17239
##sequence-region   supercont3.2465 1 15338
##sequence-region   supercont3.2466 1 15996
##sequence-region   supercont3.2467 1 15254
##sequence-region   supercont3.2468 1 15778
##sequence-region   supercont3.2469 1 24383
##sequence-region   supercont3.247 1 592649
##sequence-region   supercont3.2470 1 30840
##sequence-region   supercont3.2471 1 16666
##sequence-region   supercont3.2472 1 18414
##sequence-region   supercont3.2473 1 14690
##sequence-region   supercont3.2474 1 23143
##sequence-region   supercont3.2475 1 20040
##sequence-region   supercont3.2476 1 18519
##sequence-region   supercont3.2477 1 19855
##sequence-region   supercont3.2478 1 22439
##sequence-region   supercont3.2479 1 15063
##sequence-region   supercont3.248 1 553090
##sequence-region   supercont3.2480 1 14582
##sequence-region   supercont3.2481 1 25959
##sequence-region   supercont3.2482 1 17594
##sequence-region   supercont3.2483 1 19058
##sequence-region   supercont3.2484 1 18832
##sequence-region   supercont3.2485 1 17631
##sequence-region   supercont3.2486 1 14488
##sequence-region   supercont3.2487 1 14467
##sequence-region   supercont3.2488 1 17925
##sequence-region   supercont3.2489 1 25322
##sequence-region   supercont3.249 1 552991
##sequence-region   supercont3.2490 1 16951
##sequence-region   supercont3.2491 1 16528
##sequence-region   supercont3.2492 1 16429
##sequence-region   supercont3.2493 1 16910
##sequence-region   supercont3.2494 1 16334
##sequence-region   supercont3.2495 1 14502
##sequence-region   supercont3.2496 1 15232
##sequence-region   supercont3.2497 1 22353
##sequence-region   supercont3.2498 1 16813
##sequence-region   supercont3.2499 1 15506
##sequence-region   supercont3.25 1 1668533
##sequence-region   supercont3.250 1 555305
##sequence-region   supercont3.2500 1 14337
##sequence-region   supercont3.2501 1 20328
##sequence-region   supercont3.2502 1 18472
##sequence-region   supercont3.2503 1 24363
##sequence-region   supercont3.2504 1 16875
##sequence-region   supercont3.2505 1 23391
##sequence-region   supercont3.2506 1 14178
##sequence-region   supercont3.2507 1 18637
##sequence-region   supercont3.2508 1 15592
##sequence-region   supercont3.2509 1 15716
##sequence-region   supercont3.251 1 542311
##sequence-region   supercont3.2510 1 16619
##sequence-region   supercont3.2511 1 19131
##sequence-region   supercont3.2512 1 15230
##sequence-region   supercont3.2513 1 16502
##sequence-region   supercont3.2514 1 15766
##sequence-region   supercont3.2515 1 15875
##sequence-region   supercont3.2516 1 17785
##sequence-region   supercont3.2517 1 21327
##sequence-region   supercont3.2518 1 15664
##sequence-region   supercont3.2519 1 25691
##sequence-region   supercont3.252 1 573348
##sequence-region   supercont3.2520 1 16479
##sequence-region   supercont3.2521 1 16744
##sequence-region   supercont3.2522 1 16402
##sequence-region   supercont3.2523 1 21257
##sequence-region   supercont3.2524 1 16762
##sequence-region   supercont3.2525 1 14953
##sequence-region   supercont3.2526 1 14781
##sequence-region   supercont3.2527 1 19440
##sequence-region   supercont3.2528 1 19580
##sequence-region   supercont3.2529 1 14011
##sequence-region   supercont3.253 1 563901
##sequence-region   supercont3.2530 1 14978
##sequence-region   supercont3.2531 1 21295
##sequence-region   supercont3.2532 1 20473
##sequence-region   supercont3.2533 1 22797
##sequence-region   supercont3.2534 1 16789
##sequence-region   supercont3.2535 1 14031
##sequence-region   supercont3.2536 1 13914
##sequence-region   supercont3.2537 1 18350
##sequence-region   supercont3.2538 1 15391
##sequence-region   supercont3.2539 1 13903
##sequence-region   supercont3.254 1 549226
##sequence-region   supercont3.2540 1 15690
##sequence-region   supercont3.2541 1 17996
##sequence-region   supercont3.2542 1 16686
##sequence-region   supercont3.2543 1 20560
##sequence-region   supercont3.2544 1 22014
##sequence-region   supercont3.2545 1 13834
##sequence-region   supercont3.2546 1 13825
##sequence-region   supercont3.2547 1 22576
##sequence-region   supercont3.2548 1 47218
##sequence-region   supercont3.2549 1 13903
##sequence-region   supercont3.255 1 546115
##sequence-region   supercont3.2550 1 14530
##sequence-region   supercont3.2551 1 19136
##sequence-region   supercont3.2552 1 18374
##sequence-region   supercont3.2553 1 13725
##sequence-region   supercont3.2554 1 13713
##sequence-region   supercont3.2555 1 17543
##sequence-region   supercont3.2556 1 30603
##sequence-region   supercont3.2557 1 13925
##sequence-region   supercont3.2558 1 16568
##sequence-region   supercont3.2559 1 16152
##sequence-region   supercont3.256 1 573786
##sequence-region   supercont3.2560 1 14099
##sequence-region   supercont3.2561 1 15100
##sequence-region   supercont3.2562 1 26188
##sequence-region   supercont3.2563 1 14230
##sequence-region   supercont3.2564 1 27044
##sequence-region   supercont3.2565 1 13569
##sequence-region   supercont3.2566 1 14570
##sequence-region   supercont3.2567 1 13543
##sequence-region   supercont3.2568 1 14696
##sequence-region   supercont3.2569 1 18585
##sequence-region   supercont3.257 1 547482
##sequence-region   supercont3.2570 1 19482
##sequence-region   supercont3.2571 1 17419
##sequence-region   supercont3.2572 1 19815
##sequence-region   supercont3.2573 1 13422
##sequence-region   supercont3.2574 1 43785
##sequence-region   supercont3.2575 1 14504
##sequence-region   supercont3.2576 1 15453
##sequence-region   supercont3.2577 1 16062
##sequence-region   supercont3.2578 1 19132
##sequence-region   supercont3.2579 1 21651
##sequence-region   supercont3.258 1 549380
##sequence-region   supercont3.2580 1 19937
##sequence-region   supercont3.2581 1 50184
##sequence-region   supercont3.2582 1 21089
##sequence-region   supercont3.2583 1 21648
##sequence-region   supercont3.2584 1 14939
##sequence-region   supercont3.2585 1 13265
##sequence-region   supercont3.2586 1 14989
##sequence-region   supercont3.2587 1 36093
##sequence-region   supercont3.2588 1 13224
##sequence-region   supercont3.2589 1 16789
##sequence-region   supercont3.259 1 585609
##sequence-region   supercont3.2590 1 19718
##sequence-region   supercont3.2591 1 14587
##sequence-region   supercont3.2592 1 13365
##sequence-region   supercont3.2593 1 13158
##sequence-region   supercont3.2594 1 13752
##sequence-region   supercont3.2595 1 13412
##sequence-region   supercont3.2596 1 20109
##sequence-region   supercont3.2597 1 13096
##sequence-region   supercont3.2598 1 13084
##sequence-region   supercont3.2599 1 13962
##sequence-region   supercont3.26 1 1650732
##sequence-region   supercont3.260 1 581425
##sequence-region   supercont3.2600 1 21415
##sequence-region   supercont3.2601 1 14015
##sequence-region   supercont3.2602 1 18556
##sequence-region   supercont3.2603 1 13556
##sequence-region   supercont3.2604 1 23480
##sequence-region   supercont3.2605 1 18102
##sequence-region   supercont3.2606 1 14972
##sequence-region   supercont3.2607 1 14035
##sequence-region   supercont3.2608 1 17600
##sequence-region   supercont3.2609 1 13001
##sequence-region   supercont3.261 1 531067
##sequence-region   supercont3.2610 1 12961
##sequence-region   supercont3.2611 1 26858
##sequence-region   supercont3.2612 1 21104
##sequence-region   supercont3.2613 1 13897
##sequence-region   supercont3.2614 1 13472
##sequence-region   supercont3.2615 1 20171
##sequence-region   supercont3.2616 1 16888
##sequence-region   supercont3.2617 1 14178
##sequence-region   supercont3.2618 1 23315
##sequence-region   supercont3.2619 1 12850
##sequence-region   supercont3.262 1 527761
##sequence-region   supercont3.2620 1 14949
##sequence-region   supercont3.2621 1 19239
##sequence-region   supercont3.2622 1 12841
##sequence-region   supercont3.2623 1 15869
##sequence-region   supercont3.2624 1 16621
##sequence-region   supercont3.2625 1 16354
##sequence-region   supercont3.2626 1 16243
##sequence-region   supercont3.2627 1 12807
##sequence-region   supercont3.2628 1 13496
##sequence-region   supercont3.2629 1 19969
##sequence-region   supercont3.263 1 550881
##sequence-region   supercont3.2630 1 16149
##sequence-region   supercont3.2631 1 14913
##sequence-region   supercont3.2632 1 15070
##sequence-region   supercont3.2633 1 25008
##sequence-region   supercont3.2634 1 13062
##sequence-region   supercont3.2635 1 15556
##sequence-region   supercont3.2636 1 12966
##sequence-region   supercont3.2637 1 16736
##sequence-region   supercont3.2638 1 15990
##sequence-region   supercont3.2639 1 16599
##sequence-region   supercont3.264 1 536615
##sequence-region   supercont3.2640 1 12603
##sequence-region   supercont3.2641 1 17708
##sequence-region   supercont3.2642 1 15922
##sequence-region   supercont3.2643 1 12941
##sequence-region   supercont3.2644 1 17242
##sequence-region   supercont3.2645 1 16452
##sequence-region   supercont3.2646 1 14392
##sequence-region   supercont3.2647 1 16011
##sequence-region   supercont3.2648 1 13677
##sequence-region   supercont3.2649 1 14771
##sequence-region   supercont3.265 1 555051
##sequence-region   supercont3.2650 1 12623
##sequence-region   supercont3.2651 1 12488
##sequence-region   supercont3.2652 1 16489
##sequence-region   supercont3.2653 1 15933
##sequence-region   supercont3.2654 1 12463
##sequence-region   supercont3.2655 1 12463
##sequence-region   supercont3.2656 1 12461
##sequence-region   supercont3.2657 1 15908
##sequence-region   supercont3.2658 1 22790
##sequence-region   supercont3.2659 1 19692
##sequence-region   supercont3.266 1 566074
##sequence-region   supercont3.2660 1 16459
##sequence-region   supercont3.2661 1 17584
##sequence-region   supercont3.2662 1 13888
##sequence-region   supercont3.2663 1 12870
##sequence-region   supercont3.2664 1 16693
##sequence-region   supercont3.2665 1 20005
##sequence-region   supercont3.2666 1 12359
##sequence-region   supercont3.2667 1 14911
##sequence-region   supercont3.2668 1 17533
##sequence-region   supercont3.2669 1 17465
##sequence-region   supercont3.267 1 522160
##sequence-region   supercont3.2670 1 12337
##sequence-region   supercont3.2671 1 12332
##sequence-region   supercont3.2672 1 20677
##sequence-region   supercont3.2673 1 12424
##sequence-region   supercont3.2674 1 12324
##sequence-region   supercont3.2675 1 12423
##sequence-region   supercont3.2676 1 16306
##sequence-region   supercont3.2677 1 12312
##sequence-region   supercont3.2678 1 19744
##sequence-region   supercont3.2679 1 13144
##sequence-region   supercont3.268 1 517121
##sequence-region   supercont3.2680 1 12290
##sequence-region   supercont3.2681 1 13436
##sequence-region   supercont3.2682 1 13338
##sequence-region   supercont3.2683 1 12270
##sequence-region   supercont3.2684 1 13391
##sequence-region   supercont3.2685 1 21928
##sequence-region   supercont3.2686 1 17717
##sequence-region   supercont3.2687 1 19356
##sequence-region   supercont3.2688 1 14443
##sequence-region   supercont3.2689 1 16213
##sequence-region   supercont3.269 1 558045
##sequence-region   supercont3.2690 1 14344
##sequence-region   supercont3.2691 1 12162
##sequence-region   supercont3.2692 1 16870
##sequence-region   supercont3.2693 1 12155
##sequence-region   supercont3.2694 1 14724
##sequence-region   supercont3.2695 1 20038
##sequence-region   supercont3.2696 1 22993
##sequence-region   supercont3.2697 1 12428
##sequence-region   supercont3.2698 1 12206
##sequence-region   supercont3.2699 1 12105
##sequence-region   supercont3.27 1 1637767
##sequence-region   supercont3.270 1 519785
##sequence-region   supercont3.2700 1 12100
##sequence-region   supercont3.2701 1 12090
##sequence-region   supercont3.2702 1 12073
##sequence-region   supercont3.2703 1 12066
##sequence-region   supercont3.2704 1 14045
##sequence-region   supercont3.2705 1 15158
##sequence-region   supercont3.2706 1 12052
##sequence-region   supercont3.2707 1 16067
##sequence-region   supercont3.2708 1 12731
##sequence-region   supercont3.2709 1 46659
##sequence-region   supercont3.271 1 529676
##sequence-region   supercont3.2710 1 30446
##sequence-region   supercont3.2711 1 17856
##sequence-region   supercont3.2712 1 13043
##sequence-region   supercont3.2713 1 13534
##sequence-region   supercont3.2714 1 27986
##sequence-region   supercont3.2715 1 15371
##sequence-region   supercont3.2716 1 16161
##sequence-region   supercont3.2717 1 11999
##sequence-region   supercont3.2718 1 11989
##sequence-region   supercont3.2719 1 11975
##sequence-region   supercont3.272 1 530096
##sequence-region   supercont3.2720 1 12175
##sequence-region   supercont3.2721 1 20495
##sequence-region   supercont3.2722 1 16301
##sequence-region   supercont3.2723 1 18016
##sequence-region   supercont3.2724 1 11884
##sequence-region   supercont3.2725 1 19301
##sequence-region   supercont3.2726 1 11970
##sequence-region   supercont3.2727 1 18025
##sequence-region   supercont3.2728 1 12414
##sequence-region   supercont3.2729 1 14236
##sequence-region   supercont3.273 1 525933
##sequence-region   supercont3.2730 1 11790
##sequence-region   supercont3.2731 1 13728
##sequence-region   supercont3.2732 1 11784
##sequence-region   supercont3.2733 1 11938
##sequence-region   supercont3.2734 1 13162
##sequence-region   supercont3.2735 1 11772
##sequence-region   supercont3.2736 1 15573
##sequence-region   supercont3.2737 1 14108
##sequence-region   supercont3.2738 1 11753
##sequence-region   supercont3.2739 1 11743
##sequence-region   supercont3.274 1 538666
##sequence-region   supercont3.2740 1 15443
##sequence-region   supercont3.2741 1 14147
##sequence-region   supercont3.2742 1 14857
##sequence-region   supercont3.2743 1 16912
##sequence-region   supercont3.2744 1 14252
##sequence-region   supercont3.2745 1 20941
##sequence-region   supercont3.2746 1 16974
##sequence-region   supercont3.2747 1 11685
##sequence-region   supercont3.2748 1 11667
##sequence-region   supercont3.2749 1 13323
##sequence-region   supercont3.275 1 511410
##sequence-region   supercont3.2750 1 20861
##sequence-region   supercont3.2751 1 12609
##sequence-region   supercont3.2752 1 11614
##sequence-region   supercont3.2753 1 15257
##sequence-region   supercont3.2754 1 11698
##sequence-region   supercont3.2755 1 11596
##sequence-region   supercont3.2756 1 12024
##sequence-region   supercont3.2757 1 16241
##sequence-region   supercont3.2758 1 12820
##sequence-region   supercont3.2759 1 11556
##sequence-region   supercont3.276 1 544192
##sequence-region   supercont3.2760 1 11553
##sequence-region   supercont3.2761 1 16044
##sequence-region   supercont3.2762 1 16901
##sequence-region   supercont3.2763 1 43328
##sequence-region   supercont3.2764 1 18274
##sequence-region   supercont3.2765 1 11527
##sequence-region   supercont3.2766 1 11689
##sequence-region   supercont3.2767 1 11507
##sequence-region   supercont3.2768 1 11505
##sequence-region   supercont3.2769 1 14160
##sequence-region   supercont3.277 1 521239
##sequence-region   supercont3.2770 1 22144
##sequence-region   supercont3.2771 1 20590
##sequence-region   supercont3.2772 1 11748
##sequence-region   supercont3.2773 1 13373
##sequence-region   supercont3.2774 1 15679
##sequence-region   supercont3.2775 1 11468
##sequence-region   supercont3.2776 1 13933
##sequence-region   supercont3.2777 1 17061
##sequence-region   supercont3.2778 1 18620
##sequence-region   supercont3.2779 1 14657
##sequence-region   supercont3.278 1 518298
##sequence-region   supercont3.2780 1 16263
##sequence-region   supercont3.2781 1 16901
##sequence-region   supercont3.2782 1 20425
##sequence-region   supercont3.2783 1 15184
##sequence-region   supercont3.2784 1 21262
##sequence-region   supercont3.2785 1 16112
##sequence-region   supercont3.2786 1 11394
##sequence-region   supercont3.2787 1 11373
##sequence-region   supercont3.2788 1 13069
##sequence-region   supercont3.2789 1 12819
##sequence-region   supercont3.279 1 532762
##sequence-region   supercont3.2790 1 12115
##sequence-region   supercont3.2791 1 13472
##sequence-region   supercont3.2792 1 11760
##sequence-region   supercont3.2793 1 11990
##sequence-region   supercont3.2794 1 11253
##sequence-region   supercont3.2795 1 11252
##sequence-region   supercont3.2796 1 12168
##sequence-region   supercont3.2797 1 12367
##sequence-region   supercont3.2798 1 11226
##sequence-region   supercont3.2799 1 20319
##sequence-region   supercont3.28 1 1692035
##sequence-region   supercont3.280 1 510693
##sequence-region   supercont3.2800 1 14642
##sequence-region   supercont3.2801 1 14631
##sequence-region   supercont3.2802 1 11190
##sequence-region   supercont3.2803 1 12988
##sequence-region   supercont3.2804 1 18583
##sequence-region   supercont3.2805 1 11879
##sequence-region   supercont3.2806 1 17149
##sequence-region   supercont3.2807 1 11147
##sequence-region   supercont3.2808 1 11116
##sequence-region   supercont3.2809 1 15047
##sequence-region   supercont3.281 1 504580
##sequence-region   supercont3.2810 1 11109
##sequence-region   supercont3.2811 1 11108
##sequence-region   supercont3.2812 1 20006
##sequence-region   supercont3.2813 1 18840
##sequence-region   supercont3.2814 1 15081
##sequence-region   supercont3.2815 1 13860
##sequence-region   supercont3.2816 1 13476
##sequence-region   supercont3.2817 1 24886
##sequence-region   supercont3.2818 1 11038
##sequence-region   supercont3.2819 1 12074
##sequence-region   supercont3.282 1 544096
##sequence-region   supercont3.2820 1 11008
##sequence-region   supercont3.2821 1 11006
##sequence-region   supercont3.2822 1 12578
##sequence-region   supercont3.2823 1 12273
##sequence-region   supercont3.2824 1 13284
##sequence-region   supercont3.2825 1 11421
##sequence-region   supercont3.2826 1 10962
##sequence-region   supercont3.2827 1 14807
##sequence-region   supercont3.2828 1 18151
##sequence-region   supercont3.2829 1 10943
##sequence-region   supercont3.283 1 519893
##sequence-region   supercont3.2830 1 18146
##sequence-region   supercont3.2831 1 13485
##sequence-region   supercont3.2832 1 11563
##sequence-region   supercont3.2833 1 20108
##sequence-region   supercont3.2834 1 10916
##sequence-region   supercont3.2835 1 16706
##sequence-region   supercont3.2836 1 16920
##sequence-region   supercont3.2837 1 22241
##sequence-region   supercont3.2838 1 55327
##sequence-region   supercont3.2839 1 10869
##sequence-region   supercont3.284 1 535222
##sequence-region   supercont3.2840 1 10863
##sequence-region   supercont3.2841 1 10855
##sequence-region   supercont3.2842 1 13000
##sequence-region   supercont3.2843 1 14104
##sequence-region   supercont3.2844 1 10836
##sequence-region   supercont3.2845 1 12946
##sequence-region   supercont3.2846 1 12485
##sequence-region   supercont3.2847 1 10821
##sequence-region   supercont3.2848 1 12120
##sequence-region   supercont3.2849 1 16107
##sequence-region   supercont3.285 1 557113
##sequence-region   supercont3.2850 1 13765
##sequence-region   supercont3.2851 1 17328
##sequence-region   supercont3.2852 1 10795
##sequence-region   supercont3.2853 1 15005
##sequence-region   supercont3.2854 1 10777
##sequence-region   supercont3.2855 1 10773
##sequence-region   supercont3.2856 1 12105
##sequence-region   supercont3.2857 1 12812
##sequence-region   supercont3.2858 1 10754
##sequence-region   supercont3.2859 1 10751
##sequence-region   supercont3.286 1 506985
##sequence-region   supercont3.2860 1 15703
##sequence-region   supercont3.2861 1 12912
##sequence-region   supercont3.2862 1 10695
##sequence-region   supercont3.2863 1 12496
##sequence-region   supercont3.2864 1 18009
##sequence-region   supercont3.2865 1 13972
##sequence-region   supercont3.2866 1 16251
##sequence-region   supercont3.2867 1 14784
##sequence-region   supercont3.2868 1 15698
##sequence-region   supercont3.2869 1 10608
##sequence-region   supercont3.287 1 497139
##sequence-region   supercont3.2870 1 14767
##sequence-region   supercont3.2871 1 14985
##sequence-region   supercont3.2872 1 13519
##sequence-region   supercont3.2873 1 14555
##sequence-region   supercont3.2874 1 10575
##sequence-region   supercont3.2875 1 11719
##sequence-region   supercont3.2876 1 16433
##sequence-region   supercont3.2877 1 10530
##sequence-region   supercont3.2878 1 10530
##sequence-region   supercont3.2879 1 18237
##sequence-region   supercont3.288 1 496434
##sequence-region   supercont3.2880 1 10515
##sequence-region   supercont3.2881 1 14764
##sequence-region   supercont3.2882 1 10503
##sequence-region   supercont3.2883 1 14612
##sequence-region   supercont3.2884 1 10483
##sequence-region   supercont3.2885 1 14972
##sequence-region   supercont3.2886 1 10457
##sequence-region   supercont3.2887 1 10444
##sequence-region   supercont3.2888 1 12492
##sequence-region   supercont3.2889 1 11438
##sequence-region   supercont3.289 1 536437
##sequence-region   supercont3.2890 1 19479
##sequence-region   supercont3.2891 1 10742
##sequence-region   supercont3.2892 1 10637
##sequence-region   supercont3.2893 1 11959
##sequence-region   supercont3.2894 1 18197
##sequence-region   supercont3.2895 1 14861
##sequence-region   supercont3.2896 1 10379
##sequence-region   supercont3.2897 1 10479
##sequence-region   supercont3.2898 1 10376
##sequence-region   supercont3.2899 1 12663
##sequence-region   supercont3.29 1 1588175
##sequence-region   supercont3.290 1 495886
##sequence-region   supercont3.2900 1 10353
##sequence-region   supercont3.2901 1 18731
##sequence-region   supercont3.2902 1 15477
##sequence-region   supercont3.2903 1 11531
##sequence-region   supercont3.2904 1 10307
##sequence-region   supercont3.2905 1 10289
##sequence-region   supercont3.2906 1 11334
##sequence-region   supercont3.2907 1 12615
##sequence-region   supercont3.2908 1 10269
##sequence-region   supercont3.2909 1 19408
##sequence-region   supercont3.291 1 522821
##sequence-region   supercont3.2910 1 10262
##sequence-region   supercont3.2911 1 18077
##sequence-region   supercont3.2912 1 15575
##sequence-region   supercont3.2913 1 10244
##sequence-region   supercont3.2914 1 19638
##sequence-region   supercont3.2915 1 10234
##sequence-region   supercont3.2916 1 10233
##sequence-region   supercont3.2917 1 10228
##sequence-region   supercont3.2918 1 10747
##sequence-region   supercont3.2919 1 10219
##sequence-region   supercont3.292 1 506397
##sequence-region   supercont3.2920 1 10215
##sequence-region   supercont3.2921 1 11736
##sequence-region   supercont3.2922 1 10977
##sequence-region   supercont3.2923 1 11085
##sequence-region   supercont3.2924 1 15500
##sequence-region   supercont3.2925 1 10502
##sequence-region   supercont3.2926 1 10475
##sequence-region   supercont3.2927 1 14211
##sequence-region   supercont3.2928 1 18920
##sequence-region   supercont3.2929 1 10142
##sequence-region   supercont3.293 1 504297
##sequence-region   supercont3.2930 1 10133
##sequence-region   supercont3.2931 1 19521
##sequence-region   supercont3.2932 1 16190
##sequence-region   supercont3.2933 1 10122
##sequence-region   supercont3.2934 1 15427
##sequence-region   supercont3.2935 1 11705
##sequence-region   supercont3.2936 1 10098
##sequence-region   supercont3.2937 1 10095
##sequence-region   supercont3.2938 1 10087
##sequence-region   supercont3.2939 1 15901
##sequence-region   supercont3.294 1 498313
##sequence-region   supercont3.2940 1 10074
##sequence-region   supercont3.2941 1 11493
##sequence-region   supercont3.2942 1 10066
##sequence-region   supercont3.2943 1 16041
##sequence-region   supercont3.2944 1 10036
##sequence-region   supercont3.2945 1 10035
##sequence-region   supercont3.2946 1 10135
##sequence-region   supercont3.2947 1 14116
##sequence-region   supercont3.2948 1 20286
##sequence-region   supercont3.2949 1 14981
##sequence-region   supercont3.295 1 526422
##sequence-region   supercont3.2950 1 14092
##sequence-region   supercont3.2951 1 10018
##sequence-region   supercont3.2952 1 10015
##sequence-region   supercont3.2953 1 10274
##sequence-region   supercont3.2954 1 12688
##sequence-region   supercont3.2955 1 12276
##sequence-region   supercont3.2956 1 17970
##sequence-region   supercont3.2957 1 11965
##sequence-region   supercont3.2958 1 28212
##sequence-region   supercont3.2959 1 12815
##sequence-region   supercont3.296 1 519917
##sequence-region   supercont3.2960 1 12979
##sequence-region   supercont3.2961 1 18722
##sequence-region   supercont3.2962 1 11783
##sequence-region   supercont3.2963 1 12789
##sequence-region   supercont3.2964 1 18013
##sequence-region   supercont3.2965 1 19693
##sequence-region   supercont3.2966 1 18818
##sequence-region   supercont3.2967 1 48306
##sequence-region   supercont3.2968 1 16007
##sequence-region   supercont3.2969 1 14100
##sequence-region   supercont3.297 1 518530
##sequence-region   supercont3.2970 1 18063
##sequence-region   supercont3.2971 1 14133
##sequence-region   supercont3.2972 1 14214
##sequence-region   supercont3.2973 1 14621
##sequence-region   supercont3.2974 1 16718
##sequence-region   supercont3.2975 1 17150
##sequence-region   supercont3.2976 1 16311
##sequence-region   supercont3.2977 1 17540
##sequence-region   supercont3.2978 1 13863
##sequence-region   supercont3.2979 1 15052
##sequence-region   supercont3.298 1 485249
##sequence-region   supercont3.2980 1 23911
##sequence-region   supercont3.2981 1 15255
##sequence-region   supercont3.2982 1 13917
##sequence-region   supercont3.2983 1 20324
##sequence-region   supercont3.2984 1 13155
##sequence-region   supercont3.2985 1 14732
##sequence-region   supercont3.2986 1 14386
##sequence-region   supercont3.2987 1 14515
##sequence-region   supercont3.2988 1 18911
##sequence-region   supercont3.2989 1 26333
##sequence-region   supercont3.299 1 483738
##sequence-region   supercont3.2990 1 17120
##sequence-region   supercont3.2991 1 22033
##sequence-region   supercont3.2992 1 16409
##sequence-region   supercont3.2993 1 11323
##sequence-region   supercont3.2994 1 13992
##sequence-region   supercont3.2995 1 41432
##sequence-region   supercont3.2996 1 13081
##sequence-region   supercont3.2997 1 20731
##sequence-region   supercont3.2998 1 12271
##sequence-region   supercont3.2999 1 13300
##sequence-region   supercont3.3 1 2758190
##sequence-region   supercont3.30 1 1586389
##sequence-region   supercont3.300 1 516762
##sequence-region   supercont3.3000 1 15350
##sequence-region   supercont3.3001 1 15573
##sequence-region   supercont3.3002 1 15504
##sequence-region   supercont3.3003 1 14947
##sequence-region   supercont3.3004 1 18405
##sequence-region   supercont3.3005 1 11113
##sequence-region   supercont3.3006 1 38750
##sequence-region   supercont3.3007 1 12723
##sequence-region   supercont3.3008 1 18449
##sequence-region   supercont3.3009 1 11743
##sequence-region   supercont3.301 1 483277
##sequence-region   supercont3.3010 1 17915
##sequence-region   supercont3.3011 1 18343
##sequence-region   supercont3.3012 1 15290
##sequence-region   supercont3.3013 1 19292
##sequence-region   supercont3.3014 1 19722
##sequence-region   supercont3.3015 1 21040
##sequence-region   supercont3.3016 1 12842
##sequence-region   supercont3.3017 1 8615
##sequence-region   supercont3.3018 1 12838
##sequence-region   supercont3.3019 1 12902
##sequence-region   supercont3.302 1 499404
##sequence-region   supercont3.3020 1 12950
##sequence-region   supercont3.3021 1 16794
##sequence-region   supercont3.3022 1 8759
##sequence-region   supercont3.3023 1 13603
##sequence-region   supercont3.3024 1 45634
##sequence-region   supercont3.3025 1 13727
##sequence-region   supercont3.3026 1 13143
##sequence-region   supercont3.3027 1 10677
##sequence-region   supercont3.3028 1 17942
##sequence-region   supercont3.3029 1 14615
##sequence-region   supercont3.303 1 515137
##sequence-region   supercont3.3030 1 12253
##sequence-region   supercont3.3031 1 14048
##sequence-region   supercont3.3032 1 17140
##sequence-region   supercont3.3033 1 15143
##sequence-region   supercont3.3034 1 39486
##sequence-region   supercont3.3035 1 13548
##sequence-region   supercont3.3036 1 16852
##sequence-region   supercont3.3037 1 14361
##sequence-region   supercont3.3038 1 14113
##sequence-region   supercont3.3039 1 14933
##sequence-region   supercont3.304 1 488044
##sequence-region   supercont3.3040 1 9695
##sequence-region   supercont3.3041 1 11375
##sequence-region   supercont3.3042 1 12334
##sequence-region   supercont3.3043 1 14198
##sequence-region   supercont3.3044 1 19029
##sequence-region   supercont3.3045 1 14917
##sequence-region   supercont3.3046 1 11370
##sequence-region   supercont3.3047 1 18186
##sequence-region   supercont3.3048 1 16636
##sequence-region   supercont3.3049 1 13406
##sequence-region   supercont3.305 1 492046
##sequence-region   supercont3.3050 1 10271
##sequence-region   supercont3.3051 1 14746
##sequence-region   supercont3.3052 1 20230
##sequence-region   supercont3.3053 1 17167
##sequence-region   supercont3.3054 1 14656
##sequence-region   supercont3.3055 1 19665
##sequence-region   supercont3.3056 1 11514
##sequence-region   supercont3.3057 1 14989
##sequence-region   supercont3.3058 1 20275
##sequence-region   supercont3.3059 1 22194
##sequence-region   supercont3.306 1 511309
##sequence-region   supercont3.3060 1 20720
##sequence-region   supercont3.3061 1 13698
##sequence-region   supercont3.3062 1 14480
##sequence-region   supercont3.3063 1 13172
##sequence-region   supercont3.3064 1 18099
##sequence-region   supercont3.3065 1 10250
##sequence-region   supercont3.3066 1 8972
##sequence-region   supercont3.3067 1 15655
##sequence-region   supercont3.3068 1 16620
##sequence-region   supercont3.3069 1 18684
##sequence-region   supercont3.307 1 494598
##sequence-region   supercont3.3070 1 11891
##sequence-region   supercont3.3071 1 20033
##sequence-region   supercont3.3072 1 13636
##sequence-region   supercont3.3073 1 17859
##sequence-region   supercont3.3074 1 14152
##sequence-region   supercont3.3075 1 15710
##sequence-region   supercont3.3076 1 16166
##sequence-region   supercont3.3077 1 12056
##sequence-region   supercont3.3078 1 15590
##sequence-region   supercont3.3079 1 14902
##sequence-region   supercont3.308 1 504736
##sequence-region   supercont3.3080 1 20042
##sequence-region   supercont3.3081 1 15510
##sequence-region   supercont3.3082 1 19401
##sequence-region   supercont3.3083 1 15083
##sequence-region   supercont3.3084 1 13737
##sequence-region   supercont3.3085 1 18765
##sequence-region   supercont3.3086 1 14850
##sequence-region   supercont3.3087 1 17400
##sequence-region   supercont3.3088 1 14274
##sequence-region   supercont3.3089 1 22941
##sequence-region   supercont3.309 1 504204
##sequence-region   supercont3.3090 1 10677
##sequence-region   supercont3.3091 1 17194
##sequence-region   supercont3.3092 1 13721
##sequence-region   supercont3.3093 1 16618
##sequence-region   supercont3.3094 1 14288
##sequence-region   supercont3.3095 1 16984
##sequence-region   supercont3.3096 1 13889
##sequence-region   supercont3.3097 1 10157
##sequence-region   supercont3.3098 1 12017
##sequence-region   supercont3.3099 1 14830
##sequence-region   supercont3.31 1 1574671
##sequence-region   supercont3.310 1 474238
##sequence-region   supercont3.3100 1 11427
##sequence-region   supercont3.3101 1 18705
##sequence-region   supercont3.3102 1 13436
##sequence-region   supercont3.3103 1 15701
##sequence-region   supercont3.3104 1 10479
##sequence-region   supercont3.3105 1 9847
##sequence-region   supercont3.3106 1 9764
##sequence-region   supercont3.3107 1 15762
##sequence-region   supercont3.3108 1 18232
##sequence-region   supercont3.3109 1 10094
##sequence-region   supercont3.311 1 472430
##sequence-region   supercont3.3110 1 9403
##sequence-region   supercont3.3111 1 19946
##sequence-region   supercont3.3112 1 13954
##sequence-region   supercont3.3113 1 18195
##sequence-region   supercont3.3114 1 11983
##sequence-region   supercont3.3115 1 14637
##sequence-region   supercont3.3116 1 13603
##sequence-region   supercont3.3117 1 9893
##sequence-region   supercont3.3118 1 13296
##sequence-region   supercont3.3119 1 12226
##sequence-region   supercont3.312 1 472119
##sequence-region   supercont3.3120 1 17348
##sequence-region   supercont3.3121 1 17855
##sequence-region   supercont3.3122 1 14750
##sequence-region   supercont3.3123 1 11550
##sequence-region   supercont3.3124 1 15996
##sequence-region   supercont3.3125 1 13277
##sequence-region   supercont3.3126 1 12672
##sequence-region   supercont3.3127 1 19291
##sequence-region   supercont3.3128 1 9957
##sequence-region   supercont3.3129 1 18403
##sequence-region   supercont3.313 1 486536
##sequence-region   supercont3.3130 1 12561
##sequence-region   supercont3.3131 1 13986
##sequence-region   supercont3.3132 1 11683
##sequence-region   supercont3.3133 1 12145
##sequence-region   supercont3.3134 1 10034
##sequence-region   supercont3.3135 1 14114
##sequence-region   supercont3.3136 1 13688
##sequence-region   supercont3.3137 1 11733
##sequence-region   supercont3.3138 1 8504
##sequence-region   supercont3.3139 1 12995
##sequence-region   supercont3.314 1 498249
##sequence-region   supercont3.3140 1 15081
##sequence-region   supercont3.3141 1 39239
##sequence-region   supercont3.3142 1 13827
##sequence-region   supercont3.3143 1 9151
##sequence-region   supercont3.3144 1 12815
##sequence-region   supercont3.3145 1 18846
##sequence-region   supercont3.3146 1 19301
##sequence-region   supercont3.3147 1 17588
##sequence-region   supercont3.3148 1 10087
##sequence-region   supercont3.3149 1 13170
##sequence-region   supercont3.315 1 504601
##sequence-region   supercont3.3150 1 10363
##sequence-region   supercont3.3151 1 12064
##sequence-region   supercont3.3152 1 8754
##sequence-region   supercont3.3153 1 12973
##sequence-region   supercont3.3154 1 15953
##sequence-region   supercont3.3155 1 11833
##sequence-region   supercont3.3156 1 13166
##sequence-region   supercont3.3157 1 9441
##sequence-region   supercont3.3158 1 9943
##sequence-region   supercont3.3159 1 12439
##sequence-region   supercont3.316 1 487875
##sequence-region   supercont3.3160 1 10198
##sequence-region   supercont3.3161 1 9631
##sequence-region   supercont3.3162 1 3072
##sequence-region   supercont3.3163 1 2333
##sequence-region   supercont3.3164 1 2312
##sequence-region   supercont3.3165 1 2174
##sequence-region   supercont3.3166 1 1696
##sequence-region   supercont3.3167 1 1679
##sequence-region   supercont3.3168 1 1513
##sequence-region   supercont3.3169 1 1481
##sequence-region   supercont3.317 1 490486
##sequence-region   supercont3.3170 1 1433
##sequence-region   supercont3.3171 1 1197
##sequence-region   supercont3.318 1 486860
##sequence-region   supercont3.319 1 466255
##sequence-region   supercont3.32 1 1521851
##sequence-region   supercont3.320 1 462386
##sequence-region   supercont3.321 1 475518
##sequence-region   supercont3.322 1 476160
##sequence-region   supercont3.323 1 471161
##sequence-region   supercont3.324 1 521255
##sequence-region   supercont3.325 1 469722
##sequence-region   supercont3.326 1 478664
##sequence-region   supercont3.327 1 466283
##sequence-region   supercont3.328 1 453868
##sequence-region   supercont3.329 1 459247
##sequence-region   supercont3.33 1 1540763
##sequence-region   supercont3.330 1 454813
##sequence-region   supercont3.331 1 466164
##sequence-region   supercont3.332 1 498543
##sequence-region   supercont3.333 1 455980
##sequence-region   supercont3.334 1 486756
##sequence-region   supercont3.335 1 508830
##sequence-region   supercont3.336 1 467395
##sequence-region   supercont3.337 1 496174
##sequence-region   supercont3.338 1 459393
##sequence-region   supercont3.339 1 458340
##sequence-region   supercont3.34 1 1518590
##sequence-region   supercont3.340 1 461822
##sequence-region   supercont3.341 1 492351
##sequence-region   supercont3.342 1 461848
##sequence-region   supercont3.343 1 478573
##sequence-region   supercont3.344 1 450495
##sequence-region   supercont3.345 1 447197
##sequence-region   supercont3.346 1 435932
##sequence-region   supercont3.347 1 444907
##sequence-region   supercont3.348 1 462579
##sequence-region   supercont3.349 1 432266
##sequence-region   supercont3.35 1 1518292
##sequence-region   supercont3.350 1 437257
##sequence-region   supercont3.351 1 468030
##sequence-region   supercont3.352 1 451919
##sequence-region   supercont3.353 1 442286
##sequence-region   supercont3.354 1 426029
##sequence-region   supercont3.355 1 472448
##sequence-region   supercont3.356 1 442077
##sequence-region   supercont3.357 1 427393
##sequence-region   supercont3.358 1 433214
##sequence-region   supercont3.359 1 424250
##sequence-region   supercont3.36 1 1496554
##sequence-region   supercont3.360 1 443605
##sequence-region   supercont3.361 1 459748
##sequence-region   supercont3.362 1 443120
##sequence-region   supercont3.363 1 445067
##sequence-region   supercont3.364 1 459516
##sequence-region   supercont3.365 1 445049
##sequence-region   supercont3.366 1 425619
##sequence-region   supercont3.367 1 435185
##sequence-region   supercont3.368 1 428348
##sequence-region   supercont3.369 1 436694
##sequence-region   supercont3.37 1 1455656
##sequence-region   supercont3.370 1 436305
##sequence-region   supercont3.371 1 430689
##sequence-region   supercont3.372 1 431734
##sequence-region   supercont3.373 1 425797
##sequence-region   supercont3.374 1 427631
##sequence-region   supercont3.375 1 418371
##sequence-region   supercont3.376 1 431496
##sequence-region   supercont3.377 1 433035
##sequence-region   supercont3.378 1 486383
##sequence-region   supercont3.379 1 416180
##sequence-region   supercont3.38 1 1436690
##sequence-region   supercont3.380 1 475875
##sequence-region   supercont3.381 1 441007
##sequence-region   supercont3.382 1 433379
##sequence-region   supercont3.383 1 424187
##sequence-region   supercont3.384 1 445943
##sequence-region   supercont3.385 1 418430
##sequence-region   supercont3.386 1 410581
##sequence-region   supercont3.387 1 453231
##sequence-region   supercont3.388 1 416332
##sequence-region   supercont3.389 1 425387
##sequence-region   supercont3.39 1 1421877
##sequence-region   supercont3.390 1 413810
##sequence-region   supercont3.391 1 446782
##sequence-region   supercont3.392 1 416341
##sequence-region   supercont3.393 1 434249
##sequence-region   supercont3.394 1 429063
##sequence-region   supercont3.395 1 411012
##sequence-region   supercont3.396 1 412597
##sequence-region   supercont3.397 1 479327
##sequence-region   supercont3.398 1 425501
##sequence-region   supercont3.399 1 422355
##sequence-region   supercont3.4 1 2511003
##sequence-region   supercont3.40 1 1445476
##sequence-region   supercont3.400 1 430087
##sequence-region   supercont3.401 1 403117
##sequence-region   supercont3.402 1 400003
##sequence-region   supercont3.403 1 395584
##sequence-region   supercont3.404 1 401958
##sequence-region   supercont3.405 1 417772
##sequence-region   supercont3.406 1 392517
##sequence-region   supercont3.407 1 403581
##sequence-region   supercont3.408 1 431474
##sequence-region   supercont3.409 1 403712
##sequence-region   supercont3.41 1 1406373
##sequence-region   supercont3.410 1 405780
##sequence-region   supercont3.411 1 397066
##sequence-region   supercont3.412 1 388377
##sequence-region   supercont3.413 1 429423
##sequence-region   supercont3.414 1 397808
##sequence-region   supercont3.415 1 406041
##sequence-region   supercont3.416 1 386419
##sequence-region   supercont3.417 1 400196
##sequence-region   supercont3.418 1 380778
##sequence-region   supercont3.419 1 416120
##sequence-region   supercont3.42 1 1498980
##sequence-region   supercont3.420 1 392585
##sequence-region   supercont3.421 1 390829
##sequence-region   supercont3.422 1 386132
##sequence-region   supercont3.423 1 379566
##sequence-region   supercont3.424 1 400716
##sequence-region   supercont3.425 1 386468
##sequence-region   supercont3.426 1 380772
##sequence-region   supercont3.427 1 410599
##sequence-region   supercont3.428 1 375860
##sequence-region   supercont3.429 1 378694
##sequence-region   supercont3.43 1 1411417
##sequence-region   supercont3.430 1 387167
##sequence-region   supercont3.431 1 390957
##sequence-region   supercont3.432 1 414538
##sequence-region   supercont3.433 1 375698
##sequence-region   supercont3.434 1 443018
##sequence-region   supercont3.435 1 386558
##sequence-region   supercont3.436 1 370389
##sequence-region   supercont3.437 1 394126
##sequence-region   supercont3.438 1 370724
##sequence-region   supercont3.439 1 369242
##sequence-region   supercont3.44 1 1402215
##sequence-region   supercont3.440 1 416418
##sequence-region   supercont3.441 1 384219
##sequence-region   supercont3.442 1 375954
##sequence-region   supercont3.443 1 397222
##sequence-region   supercont3.444 1 367237
##sequence-region   supercont3.445 1 399547
##sequence-region   supercont3.446 1 375653
##sequence-region   supercont3.447 1 379559
##sequence-region   supercont3.448 1 367895
##sequence-region   supercont3.449 1 383544
##sequence-region   supercont3.45 1 1442824
##sequence-region   supercont3.450 1 360056
##sequence-region   supercont3.451 1 394069
##sequence-region   supercont3.452 1 361933
##sequence-region   supercont3.453 1 377462
##sequence-region   supercont3.454 1 365777
##sequence-region   supercont3.455 1 393020
##sequence-region   supercont3.456 1 363005
##sequence-region   supercont3.457 1 358953
##sequence-region   supercont3.458 1 359574
##sequence-region   supercont3.459 1 360862
##sequence-region   supercont3.46 1 1455867
##sequence-region   supercont3.460 1 368807
##sequence-region   supercont3.461 1 371141
##sequence-region   supercont3.462 1 358765
##sequence-region   supercont3.463 1 369715
##sequence-region   supercont3.464 1 347898
##sequence-region   supercont3.465 1 370880
##sequence-region   supercont3.466 1 381651
##sequence-region   supercont3.467 1 352823
##sequence-region   supercont3.468 1 360397
##sequence-region   supercont3.469 1 358968
##sequence-region   supercont3.47 1 1403514
##sequence-region   supercont3.470 1 359007
##sequence-region   supercont3.471 1 351135
##sequence-region   supercont3.472 1 345998
##sequence-region   supercont3.473 1 351526
##sequence-region   supercont3.474 1 368624
##sequence-region   supercont3.475 1 361095
##sequence-region   supercont3.476 1 384575
##sequence-region   supercont3.477 1 365974
##sequence-region   supercont3.478 1 375273
##sequence-region   supercont3.479 1 346421
##sequence-region   supercont3.48 1 1370114
##sequence-region   supercont3.480 1 402014
##sequence-region   supercont3.481 1 337055
##sequence-region   supercont3.482 1 339263
##sequence-region   supercont3.483 1 361888
##sequence-region   supercont3.484 1 409395
##sequence-region   supercont3.485 1 369912
##sequence-region   supercont3.486 1 355568
##sequence-region   supercont3.487 1 374824
##sequence-region   supercont3.488 1 353772
##sequence-region   supercont3.489 1 329438
##sequence-region   supercont3.49 1 1394590
##sequence-region   supercont3.490 1 338247
##sequence-region   supercont3.491 1 341755
##sequence-region   supercont3.492 1 349985
##sequence-region   supercont3.493 1 332953
##sequence-region   supercont3.494 1 335135
##sequence-region   supercont3.495 1 334843
##sequence-region   supercont3.496 1 329796
##sequence-region   supercont3.497 1 352737
##sequence-region   supercont3.498 1 370860
##sequence-region   supercont3.499 1 339357
##sequence-region   supercont3.5 1 2487969
##sequence-region   supercont3.50 1 1344033
##sequence-region   supercont3.500 1 332101
##sequence-region   supercont3.501 1 334914
##sequence-region   supercont3.502 1 355236
##sequence-region   supercont3.503 1 327548
##sequence-region   supercont3.504 1 357760
##sequence-region   supercont3.505 1 366470
##sequence-region   supercont3.506 1 356339
##sequence-region   supercont3.507 1 357611
##sequence-region   supercont3.508 1 321016
##sequence-region   supercont3.509 1 353651
##sequence-region   supercont3.51 1 1286248
##sequence-region   supercont3.510 1 326993
##sequence-region   supercont3.511 1 327063
##sequence-region   supercont3.512 1 337884
##sequence-region   supercont3.513 1 329836
##sequence-region   supercont3.514 1 348526
##sequence-region   supercont3.515 1 359783
##sequence-region   supercont3.516 1 325444
##sequence-region   supercont3.517 1 354750
##sequence-region   supercont3.518 1 327016
##sequence-region   supercont3.519 1 340703
##sequence-region   supercont3.52 1 1277588
##sequence-region   supercont3.520 1 343987
##sequence-region   supercont3.521 1 320710
##sequence-region   supercont3.522 1 341175
##sequence-region   supercont3.523 1 312917
##sequence-region   supercont3.524 1 335454
##sequence-region   supercont3.525 1 337268
##sequence-region   supercont3.526 1 347515
##sequence-region   supercont3.527 1 340900
##sequence-region   supercont3.528 1 313470
##sequence-region   supercont3.529 1 317125
##sequence-region   supercont3.53 1 1295193
##sequence-region   supercont3.530 1 340885
##sequence-region   supercont3.531 1 329387
##sequence-region   supercont3.532 1 310350
##sequence-region   supercont3.533 1 328131
##sequence-region   supercont3.534 1 309246
##sequence-region   supercont3.535 1 324959
##sequence-region   supercont3.536 1 311719
##sequence-region   supercont3.537 1 328215
##sequence-region   supercont3.538 1 313704
##sequence-region   supercont3.539 1 313581
##sequence-region   supercont3.54 1 1264647
##sequence-region   supercont3.540 1 329636
##sequence-region   supercont3.541 1 312262
##sequence-region   supercont3.542 1 325206
##sequence-region   supercont3.543 1 344558
##sequence-region   supercont3.544 1 312718
##sequence-region   supercont3.545 1 328234
##sequence-region   supercont3.546 1 309630
##sequence-region   supercont3.547 1 302095
##sequence-region   supercont3.548 1 304634
##sequence-region   supercont3.549 1 321621
##sequence-region   supercont3.55 1 1294496
##sequence-region   supercont3.550 1 337235
##sequence-region   supercont3.551 1 304691
##sequence-region   supercont3.552 1 337952
##sequence-region   supercont3.553 1 305611
##sequence-region   supercont3.554 1 306109
##sequence-region   supercont3.555 1 302193
##sequence-region   supercont3.556 1 293375
##sequence-region   supercont3.557 1 318307
##sequence-region   supercont3.558 1 316482
##sequence-region   supercont3.559 1 324684
##sequence-region   supercont3.56 1 1226699
##sequence-region   supercont3.560 1 291355
##sequence-region   supercont3.561 1 296909
##sequence-region   supercont3.562 1 292020
##sequence-region   supercont3.563 1 296396
##sequence-region   supercont3.564 1 294603
##sequence-region   supercont3.565 1 309449
##sequence-region   supercont3.566 1 289842
##sequence-region   supercont3.567 1 311407
##sequence-region   supercont3.568 1 285723
##sequence-region   supercont3.569 1 295567
##sequence-region   supercont3.57 1 1214880
##sequence-region   supercont3.570 1 307756
##sequence-region   supercont3.571 1 301351
##sequence-region   supercont3.572 1 282384
##sequence-region   supercont3.573 1 310354
##sequence-region   supercont3.574 1 280017
##sequence-region   supercont3.575 1 298715
##sequence-region   supercont3.576 1 286074
##sequence-region   supercont3.577 1 284492
##sequence-region   supercont3.578 1 291834
##sequence-region   supercont3.579 1 283717
##sequence-region   supercont3.58 1 1216407
##sequence-region   supercont3.580 1 292156
##sequence-region   supercont3.581 1 289171
##sequence-region   supercont3.582 1 305322
##sequence-region   supercont3.583 1 280979
##sequence-region   supercont3.584 1 277690
##sequence-region   supercont3.585 1 289312
##sequence-region   supercont3.586 1 273788
##sequence-region   supercont3.587 1 282218
##sequence-region   supercont3.588 1 286638
##sequence-region   supercont3.589 1 270805
##sequence-region   supercont3.59 1 1199358
##sequence-region   supercont3.590 1 269552
##sequence-region   supercont3.591 1 277986
##sequence-region   supercont3.592 1 270027
##sequence-region   supercont3.593 1 286977
##sequence-region   supercont3.594 1 288476
##sequence-region   supercont3.595 1 273439
##sequence-region   supercont3.596 1 290898
##sequence-region   supercont3.597 1 290050
##sequence-region   supercont3.598 1 274819
##sequence-region   supercont3.599 1 315006
##sequence-region   supercont3.6 1 2194502
##sequence-region   supercont3.60 1 1176631
##sequence-region   supercont3.600 1 270780
##sequence-region   supercont3.601 1 278727
##sequence-region   supercont3.602 1 268838
##sequence-region   supercont3.603 1 286323
##sequence-region   supercont3.604 1 262551
##sequence-region   supercont3.605 1 276780
##sequence-region   supercont3.606 1 283353
##sequence-region   supercont3.607 1 261618
##sequence-region   supercont3.608 1 268948
##sequence-region   supercont3.609 1 288620
##sequence-region   supercont3.61 1 1222135
##sequence-region   supercont3.610 1 289406
##sequence-region   supercont3.611 1 263124
##sequence-region   supercont3.612 1 281645
##sequence-region   supercont3.613 1 338454
##sequence-region   supercont3.614 1 269811
##sequence-region   supercont3.615 1 276787
##sequence-region   supercont3.616 1 262975
##sequence-region   supercont3.617 1 266703
##sequence-region   supercont3.618 1 295970
##sequence-region   supercont3.619 1 268452
##sequence-region   supercont3.62 1 1160297
##sequence-region   supercont3.620 1 264526
##sequence-region   supercont3.621 1 256583
##sequence-region   supercont3.622 1 303477
##sequence-region   supercont3.623 1 277928
##sequence-region   supercont3.624 1 278413
##sequence-region   supercont3.625 1 261634
##sequence-region   supercont3.626 1 271100
##sequence-region   supercont3.627 1 258407
##sequence-region   supercont3.628 1 270532
##sequence-region   supercont3.629 1 273900
##sequence-region   supercont3.63 1 1125084
##sequence-region   supercont3.630 1 277123
##sequence-region   supercont3.631 1 264163
##sequence-region   supercont3.632 1 267276
##sequence-region   supercont3.633 1 263683
##sequence-region   supercont3.634 1 253154
##sequence-region   supercont3.635 1 251454
##sequence-region   supercont3.636 1 263859
##sequence-region   supercont3.637 1 263418
##sequence-region   supercont3.638 1 261657
##sequence-region   supercont3.639 1 256089
##sequence-region   supercont3.64 1 1151886
##sequence-region   supercont3.640 1 265485
##sequence-region   supercont3.641 1 257494
##sequence-region   supercont3.642 1 258513
##sequence-region   supercont3.643 1 267771
##sequence-region   supercont3.644 1 247258
##sequence-region   supercont3.645 1 263885
##sequence-region   supercont3.646 1 270510
##sequence-region   supercont3.647 1 255017
##sequence-region   supercont3.648 1 264558
##sequence-region   supercont3.649 1 285372
##sequence-region   supercont3.65 1 1116611
##sequence-region   supercont3.650 1 252456
##sequence-region   supercont3.651 1 260254
##sequence-region   supercont3.652 1 248855
##sequence-region   supercont3.653 1 245119
##sequence-region   supercont3.654 1 291474
##sequence-region   supercont3.655 1 252031
##sequence-region   supercont3.656 1 259684
##sequence-region   supercont3.657 1 249662
##sequence-region   supercont3.658 1 249832
##sequence-region   supercont3.659 1 256829
##sequence-region   supercont3.66 1 1106043
##sequence-region   supercont3.660 1 289487
##sequence-region   supercont3.661 1 264913
##sequence-region   supercont3.662 1 253779
##sequence-region   supercont3.663 1 252859
##sequence-region   supercont3.664 1 260308
##sequence-region   supercont3.665 1 276817
##sequence-region   supercont3.666 1 238701
##sequence-region   supercont3.667 1 250596
##sequence-region   supercont3.668 1 257742
##sequence-region   supercont3.669 1 253674
##sequence-region   supercont3.67 1 1097170
##sequence-region   supercont3.670 1 243652
##sequence-region   supercont3.671 1 248094
##sequence-region   supercont3.672 1 237664
##sequence-region   supercont3.673 1 245722
##sequence-region   supercont3.674 1 281404
##sequence-region   supercont3.675 1 258805
##sequence-region   supercont3.676 1 257957
##sequence-region   supercont3.677 1 247935
##sequence-region   supercont3.678 1 265582
##sequence-region   supercont3.679 1 234908
##sequence-region   supercont3.68 1 1113402
##sequence-region   supercont3.680 1 252053
##sequence-region   supercont3.681 1 257265
##sequence-region   supercont3.682 1 291285
##sequence-region   supercont3.683 1 258516
##sequence-region   supercont3.684 1 239380
##sequence-region   supercont3.685 1 260851
##sequence-region   supercont3.686 1 243577
##sequence-region   supercont3.687 1 231360
##sequence-region   supercont3.688 1 227676
##sequence-region   supercont3.689 1 264082
##sequence-region   supercont3.69 1 1093430
##sequence-region   supercont3.690 1 234131
##sequence-region   supercont3.691 1 243358
##sequence-region   supercont3.692 1 238220
##sequence-region   supercont3.693 1 233100
##sequence-region   supercont3.694 1 230471
##sequence-region   supercont3.695 1 275335
##sequence-region   supercont3.696 1 242624
##sequence-region   supercont3.697 1 237739
##sequence-region   supercont3.698 1 268324
##sequence-region   supercont3.699 1 257910
##sequence-region   supercont3.7 1 2258389
##sequence-region   supercont3.70 1 1076427
##sequence-region   supercont3.700 1 224370
##sequence-region   supercont3.701 1 233155
##sequence-region   supercont3.702 1 257971
##sequence-region   supercont3.703 1 221657
##sequence-region   supercont3.704 1 245924
##sequence-region   supercont3.705 1 230543
##sequence-region   supercont3.706 1 239602
##sequence-region   supercont3.707 1 223706
##sequence-region   supercont3.708 1 231689
##sequence-region   supercont3.709 1 247643
##sequence-region   supercont3.71 1 1135180
##sequence-region   supercont3.710 1 224678
##sequence-region   supercont3.711 1 237031
##sequence-region   supercont3.712 1 230453
##sequence-region   supercont3.713 1 247201
##sequence-region   supercont3.714 1 220747
##sequence-region   supercont3.715 1 223547
##sequence-region   supercont3.716 1 224913
##sequence-region   supercont3.717 1 239140
##sequence-region   supercont3.718 1 240011
##sequence-region   supercont3.719 1 235797
##sequence-region   supercont3.72 1 1057523
##sequence-region   supercont3.720 1 218033
##sequence-region   supercont3.721 1 244645
##sequence-region   supercont3.722 1 219995
##sequence-region   supercont3.723 1 229118
##sequence-region   supercont3.724 1 219927
##sequence-region   supercont3.725 1 226148
##sequence-region   supercont3.726 1 227166
##sequence-region   supercont3.727 1 231100
##sequence-region   supercont3.728 1 246112
##sequence-region   supercont3.729 1 228914
##sequence-region   supercont3.73 1 1095011
##sequence-region   supercont3.730 1 230820
##sequence-region   supercont3.731 1 238134
##sequence-region   supercont3.732 1 234579
##sequence-region   supercont3.733 1 254556
##sequence-region   supercont3.734 1 220881
##sequence-region   supercont3.735 1 215141
##sequence-region   supercont3.736 1 219894
##sequence-region   supercont3.737 1 227583
##sequence-region   supercont3.738 1 211606
##sequence-region   supercont3.739 1 223496
##sequence-region   supercont3.74 1 1094382
##sequence-region   supercont3.740 1 231397
##sequence-region   supercont3.741 1 234733
##sequence-region   supercont3.742 1 238920
##sequence-region   supercont3.743 1 249387
##sequence-region   supercont3.744 1 221246
##sequence-region   supercont3.745 1 214070
##sequence-region   supercont3.746 1 210022
##sequence-region   supercont3.747 1 216370
##sequence-region   supercont3.748 1 220082
##sequence-region   supercont3.749 1 214810
##sequence-region   supercont3.75 1 1049898
##sequence-region   supercont3.750 1 210854
##sequence-region   supercont3.751 1 217808
##sequence-region   supercont3.752 1 210220
##sequence-region   supercont3.753 1 215940
##sequence-region   supercont3.754 1 219923
##sequence-region   supercont3.755 1 211455
##sequence-region   supercont3.756 1 237033
##sequence-region   supercont3.757 1 209840
##sequence-region   supercont3.758 1 212678
##sequence-region   supercont3.759 1 224336
##sequence-region   supercont3.76 1 1047347
##sequence-region   supercont3.760 1 209851
##sequence-region   supercont3.761 1 223803
##sequence-region   supercont3.762 1 211790
##sequence-region   supercont3.763 1 220409
##sequence-region   supercont3.764 1 218716
##sequence-region   supercont3.765 1 210844
##sequence-region   supercont3.766 1 208670
##sequence-region   supercont3.767 1 206007
##sequence-region   supercont3.768 1 224401
##sequence-region   supercont3.769 1 212371
##sequence-region   supercont3.77 1 1042881
##sequence-region   supercont3.770 1 205675
##sequence-region   supercont3.771 1 209113
##sequence-region   supercont3.772 1 203731
##sequence-region   supercont3.773 1 230810
##sequence-region   supercont3.774 1 219693
##sequence-region   supercont3.775 1 215175
##sequence-region   supercont3.776 1 199446
##sequence-region   supercont3.777 1 213401
##sequence-region   supercont3.778 1 227060
##sequence-region   supercont3.779 1 226956
##sequence-region   supercont3.78 1 1046793
##sequence-region   supercont3.780 1 199072
##sequence-region   supercont3.781 1 216164
##sequence-region   supercont3.782 1 235466
##sequence-region   supercont3.783 1 208139
##sequence-region   supercont3.784 1 199207
##sequence-region   supercont3.785 1 218862
##sequence-region   supercont3.786 1 239322
##sequence-region   supercont3.787 1 200344
##sequence-region   supercont3.788 1 204357
##sequence-region   supercont3.789 1 243886
##sequence-region   supercont3.79 1 1017124
##sequence-region   supercont3.790 1 217971
##sequence-region   supercont3.791 1 199154
##sequence-region   supercont3.792 1 197901
##sequence-region   supercont3.793 1 236912
##sequence-region   supercont3.794 1 195496
##sequence-region   supercont3.795 1 199240
##sequence-region   supercont3.796 1 203784
##sequence-region   supercont3.797 1 199515
##sequence-region   supercont3.798 1 212544
##sequence-region   supercont3.799 1 213870
##sequence-region   supercont3.8 1 2108026
##sequence-region   supercont3.80 1 1046220
##sequence-region   supercont3.800 1 207195
##sequence-region   supercont3.801 1 206367
##sequence-region   supercont3.802 1 227430
##sequence-region   supercont3.803 1 210363
##sequence-region   supercont3.804 1 204161
##sequence-region   supercont3.805 1 198451
##sequence-region   supercont3.806 1 201668
##sequence-region   supercont3.807 1 193396
##sequence-region   supercont3.808 1 200620
##sequence-region   supercont3.809 1 203267
##sequence-region   supercont3.81 1 1022835
##sequence-region   supercont3.810 1 223306
##sequence-region   supercont3.811 1 196541
##sequence-region   supercont3.812 1 194056
##sequence-region   supercont3.813 1 210018
##sequence-region   supercont3.814 1 216114
##sequence-region   supercont3.815 1 192133
##sequence-region   supercont3.816 1 188649
##sequence-region   supercont3.817 1 188190
##sequence-region   supercont3.818 1 187824
##sequence-region   supercont3.819 1 196467
##sequence-region   supercont3.82 1 1022597
##sequence-region   supercont3.820 1 187839
##sequence-region   supercont3.821 1 187363
##sequence-region   supercont3.822 1 230095
##sequence-region   supercont3.823 1 194809
##sequence-region   supercont3.824 1 203184
##sequence-region   supercont3.825 1 215507
##sequence-region   supercont3.826 1 221102
##sequence-region   supercont3.827 1 186290
##sequence-region   supercont3.828 1 190686
##sequence-region   supercont3.829 1 183132
##sequence-region   supercont3.83 1 998639
##sequence-region   supercont3.830 1 195141
##sequence-region   supercont3.831 1 207624
##sequence-region   supercont3.832 1 229667
##sequence-region   supercont3.833 1 185291
##sequence-region   supercont3.834 1 191773
##sequence-region   supercont3.835 1 195408
##sequence-region   supercont3.836 1 185033
##sequence-region   supercont3.837 1 183979
##sequence-region   supercont3.838 1 199848
##sequence-region   supercont3.839 1 208670
##sequence-region   supercont3.84 1 1015416
##sequence-region   supercont3.840 1 184589
##sequence-region   supercont3.841 1 201492
##sequence-region   supercont3.842 1 178215
##sequence-region   supercont3.843 1 227075
##sequence-region   supercont3.844 1 181694
##sequence-region   supercont3.845 1 193967
##sequence-region   supercont3.846 1 181702
##sequence-region   supercont3.847 1 187682
##sequence-region   supercont3.848 1 195100
##sequence-region   supercont3.849 1 192732
##sequence-region   supercont3.85 1 1054414
##sequence-region   supercont3.850 1 178063
##sequence-region   supercont3.851 1 190904
##sequence-region   supercont3.852 1 177786
##sequence-region   supercont3.853 1 176485
##sequence-region   supercont3.854 1 199336
##sequence-region   supercont3.855 1 192385
##sequence-region   supercont3.856 1 181414
##sequence-region   supercont3.857 1 196843
##sequence-region   supercont3.858 1 205491
##sequence-region   supercont3.859 1 199370
##sequence-region   supercont3.86 1 992783
##sequence-region   supercont3.860 1 201300
##sequence-region   supercont3.861 1 175668
##sequence-region   supercont3.862 1 202033
##sequence-region   supercont3.863 1 198548
##sequence-region   supercont3.864 1 197865
##sequence-region   supercont3.865 1 184105
##sequence-region   supercont3.866 1 194670
##sequence-region   supercont3.867 1 177488
##sequence-region   supercont3.868 1 182818
##sequence-region   supercont3.869 1 188002
##sequence-region   supercont3.87 1 1053983
##sequence-region   supercont3.870 1 189973
##sequence-region   supercont3.871 1 182322
##sequence-region   supercont3.872 1 184194
##sequence-region   supercont3.873 1 183276
##sequence-region   supercont3.874 1 170435
##sequence-region   supercont3.875 1 180943
##sequence-region   supercont3.876 1 169822
##sequence-region   supercont3.877 1 197880
##sequence-region   supercont3.878 1 191684
##sequence-region   supercont3.879 1 194876
##sequence-region   supercont3.88 1 988024
##sequence-region   supercont3.880 1 189910
##sequence-region   supercont3.881 1 183378
##sequence-region   supercont3.882 1 181003
##sequence-region   supercont3.883 1 170742
##sequence-region   supercont3.884 1 168672
##sequence-region   supercont3.885 1 203812
##sequence-region   supercont3.886 1 196595
##sequence-region   supercont3.887 1 196351
##sequence-region   supercont3.888 1 178364
##sequence-region   supercont3.889 1 169460
##sequence-region   supercont3.89 1 1020966
##sequence-region   supercont3.890 1 176363
##sequence-region   supercont3.891 1 168682
##sequence-region   supercont3.892 1 168150
##sequence-region   supercont3.893 1 170702
##sequence-region   supercont3.894 1 197193
##sequence-region   supercont3.895 1 170759
##sequence-region   supercont3.896 1 201621
##sequence-region   supercont3.897 1 173034
##sequence-region   supercont3.898 1 198768
##sequence-region   supercont3.899 1 167068
##sequence-region   supercont3.9 1 2056888
##sequence-region   supercont3.90 1 1016118
##sequence-region   supercont3.900 1 162846
##sequence-region   supercont3.901 1 171125
##sequence-region   supercont3.902 1 170716
##sequence-region   supercont3.903 1 180161
##sequence-region   supercont3.904 1 175637
##sequence-region   supercont3.905 1 164334
##sequence-region   supercont3.906 1 160720
##sequence-region   supercont3.907 1 170000
##sequence-region   supercont3.908 1 161210
##sequence-region   supercont3.909 1 161890
##sequence-region   supercont3.91 1 1006910
##sequence-region   supercont3.910 1 175417
##sequence-region   supercont3.911 1 159680
##sequence-region   supercont3.912 1 168201
##sequence-region   supercont3.913 1 187995
##sequence-region   supercont3.914 1 174890
##sequence-region   supercont3.915 1 179704
##sequence-region   supercont3.916 1 171222
##sequence-region   supercont3.917 1 163468
##sequence-region   supercont3.918 1 178030
##sequence-region   supercont3.919 1 160658
##sequence-region   supercont3.92 1 973914
##sequence-region   supercont3.920 1 162732
##sequence-region   supercont3.921 1 160868
##sequence-region   supercont3.922 1 158064
##sequence-region   supercont3.923 1 165752
##sequence-region   supercont3.924 1 157748
##sequence-region   supercont3.925 1 167741
##sequence-region   supercont3.926 1 205555
##sequence-region   supercont3.927 1 167021
##sequence-region   supercont3.928 1 164337
##sequence-region   supercont3.929 1 157047
##sequence-region   supercont3.93 1 966976
##sequence-region   supercont3.930 1 158103
##sequence-region   supercont3.931 1 164179
##sequence-region   supercont3.932 1 173428
##sequence-region   supercont3.933 1 157988
##sequence-region   supercont3.934 1 186234
##sequence-region   supercont3.935 1 157620
##sequence-region   supercont3.936 1 168182
##sequence-region   supercont3.937 1 168153
##sequence-region   supercont3.938 1 166217
##sequence-region   supercont3.939 1 158787
##sequence-region   supercont3.94 1 999584
##sequence-region   supercont3.940 1 154235
##sequence-region   supercont3.941 1 160146
##sequence-region   supercont3.942 1 166720
##sequence-region   supercont3.943 1 170104
##sequence-region   supercont3.944 1 157236
##sequence-region   supercont3.945 1 173420
##sequence-region   supercont3.946 1 166071
##sequence-region   supercont3.947 1 156516
##sequence-region   supercont3.948 1 156363
##sequence-region   supercont3.949 1 179751
##sequence-region   supercont3.95 1 956384
##sequence-region   supercont3.950 1 160459
##sequence-region   supercont3.951 1 194732
##sequence-region   supercont3.952 1 151621
##sequence-region   supercont3.953 1 156727
##sequence-region   supercont3.954 1 177362
##sequence-region   supercont3.955 1 171549
##sequence-region   supercont3.956 1 152665
##sequence-region   supercont3.957 1 150251
##sequence-region   supercont3.958 1 165350
##sequence-region   supercont3.959 1 152518
##sequence-region   supercont3.96 1 1006885
##sequence-region   supercont3.960 1 152999
##sequence-region   supercont3.961 1 153695
##sequence-region   supercont3.962 1 160986
##sequence-region   supercont3.963 1 171968
##sequence-region   supercont3.964 1 150529
##sequence-region   supercont3.965 1 158171
##sequence-region   supercont3.966 1 162749
##sequence-region   supercont3.967 1 147838
##sequence-region   supercont3.968 1 155493
##sequence-region   supercont3.969 1 160106
##sequence-region   supercont3.97 1 979257
##sequence-region   supercont3.970 1 169229
##sequence-region   supercont3.971 1 169772
##sequence-region   supercont3.972 1 160311
##sequence-region   supercont3.973 1 157178
##sequence-region   supercont3.974 1 163016
##sequence-region   supercont3.975 1 156515
##sequence-region   supercont3.976 1 163023
##sequence-region   supercont3.977 1 161744
##sequence-region   supercont3.978 1 155470
##sequence-region   supercont3.979 1 159654
##sequence-region   supercont3.98 1 945522
##sequence-region   supercont3.980 1 149747
##sequence-region   supercont3.981 1 146967
##sequence-region   supercont3.982 1 146836
##sequence-region   supercont3.983 1 157897
##sequence-region   supercont3.984 1 162049
##sequence-region   supercont3.985 1 156540
##sequence-region   supercont3.986 1 144161
##sequence-region   supercont3.987 1 146156
##sequence-region   supercont3.988 1 141362
##sequence-region   supercont3.989 1 165089
##sequence-region   supercont3.99 1 949261
##sequence-region   supercont3.990 1 145794
##sequence-region   supercont3.991 1 161376
##sequence-region   supercont3.992 1 153497
##sequence-region   supercont3.993 1 178277
##sequence-region   supercont3.994 1 144335
##sequence-region   supercont3.995 1 151026
##sequence-region   supercont3.996 1 141941
##sequence-region   supercont3.997 1 160644
##sequence-region   supercont3.998 1 155327
##sequence-region   supercont3.999 1 151989
Mt	VectorBase	chromosome	1	15587	.	.	.	ID=Mt;Alias=GU188856;Is_circular=true
###
Mt	VectorBase	tRNA_gene	2	69	.	+	.	ID=CPIJ040094;biotype=tRNA;version=1
Mt	VectorBase	tRNA	2	69	.	+	.	ID=CPIJ040094-RA;Parent=CPIJ040094;biotype=tRNA;version=1
Mt	VectorBase	exon	2	69	.	+	.	Parent=CPIJ040094-RA;Name=CPIJ040094-RA-E1;constitutive=1;rank=1
###
Mt	VectorBase	tRNA_gene	70	138	.	-	.	ID=CPIJ040109;biotype=tRNA;version=1
Mt	VectorBase	tRNA	70	138	.	-	.	ID=CPIJ040109-RA;Parent=CPIJ040109;biotype=tRNA;version=1
Mt	VectorBase	exon	70	138	.	-	.	Parent=CPIJ040109-RA;Name=CPIJ040109-RA-E1;constitutive=1;rank=1
###
Mt	VectorBase	tRNA_gene	142	210	.	+	.	ID=CPIJ040100;biotype=tRNA;version=1
Mt	VectorBase	tRNA	142	210	.	+	.	ID=CPIJ040100-RA;Parent=CPIJ040100;biotype=tRNA;version=1
Mt	VectorBase	exon	142	210	.	+	.	Parent=CPIJ040100-RA;Name=CPIJ040100-RA-E1;constitutive=1;rank=1
###
Mt	VectorBase	gene	211	1233	.	+	.	ID=CPIJ040089;biotype=protein_coding;version=1
Mt	VectorBase	mRNA	211	1233	.	+	.	ID=CPIJ040089-RA;Parent=CPIJ040089;Dbxref=ENA_TRANSCRIPT:ADB90241,KEGG_Enzyme:00190+1.6.5.3,RefSeq:YP_003934122.1,UniParc:UPI0001E56083,UniProtKB:E2DS18_CULQU,NCBI_GP:ADB90241.1;Ontology_term=GO:0005743,GO:0006120,GO:0008137,GO:0016021,GO:0070469;biotype=protein_coding;version=1
Mt	VectorBase	exon	211	1233	.	+	.	Parent=CPIJ040089-RA;Name=CPIJ040089-RA-E1;constitutive=1;rank=1
Mt	VectorBase	CDS	211	1233	.	+	0	ID=CPIJ040089-PA;Parent=CPIJ040089-RA;protein_id=CPIJ040089-PA
###
Mt	VectorBase	tRNA_gene	1235	1303	.	+	.	ID=CPIJ040093;biotype=tRNA;version=1
Mt	VectorBase	tRNA	1235	1303	.	+	.	ID=CPIJ040093-RA;Parent=CPIJ040093;biotype=tRNA;version=1
Mt	VectorBase	exon	1235	1303	.	+	.	Parent=CPIJ040093-RA;Name=CPIJ040093-RA-E1;constitutive=1;rank=1
###
Mt	VectorBase	tRNA_gene	1304	1369	.	-	.	ID=CPIJ040104;biotype=tRNA;version=1
Mt	VectorBase	tRNA	1304	1369	.	-	.	ID=CPIJ040104-RA;Parent=CPIJ040104;biotype=tRNA;version=1
Mt	VectorBase	exon	1304	1369	.	-	.	Parent=CPIJ040104-RA;Name=CPIJ040104-RA-E1;constitutive=1;rank=1
###
Mt	VectorBase	tRNA_gene	1382	1447	.	-	.	ID=CPIJ040107;biotype=tRNA;version=1
Mt	VectorBase	tRNA	1382	1447	.	-	.	ID=CPIJ040107-RA;Parent=CPIJ040107;biotype=tRNA;version=1
Mt	VectorBase	exon	1382	1447	.	-	.	Parent=CPIJ040107-RA;Name=CPIJ040107-RA-E1;constitutive=1;rank=1
###
Mt	VectorBase	gene	1446	2982	.	+	.	ID=CPIJ040079;biotype=protein_coding;version=1
Mt	VectorBase	mRNA	1446	2982	.	+	.	ID=CPIJ040079-RA;Parent=CPIJ040079;Note=This transcript's sequence has been replaced between positions 1537 and 1537: TAA;Dbxref=ENA_TRANSCRIPT:ADB90242,KEGG_Enzyme:00190+1.9.3.1,RefSeq:YP_003934123.1,UniParc:UPI0001E56084,UniPathway:UPA00705,UniProtKB:E2DS19_CULQU,NCBI_GP:ABB92354.1,NCBI_GP:ADB90242.1,NCBI_GP:ADU86506.1;Ontology_term=GO:0004129,GO:0005506,GO:0005743,GO:0006119,GO:0009060,GO:0016021,GO:0020037,GO:0070469;biotype=protein_coding;version=1
Mt	VectorBase	exon	1446	2982	.	+	.	Parent=CPIJ040079-RA;Name=CPIJ040079-RA-E1;constitutive=1;rank=1
Mt	VectorBase	CDS	1446	2982	.	+	0	ID=CPIJ040079-PA;Parent=CPIJ040079-RA;protein_id=CPIJ040079-PA
###
Mt	VectorBase	tRNA_gene	2983	3049	.	+	.	ID=CPIJ040095;biotype=tRNA;version=1
Mt	VectorBase	tRNA	2983	3049	.	+	.	ID=CPIJ040095-RA;Parent=CPIJ040095;biotype=tRNA;version=1
Mt	VectorBase	exon	2983	3049	.	+	.	Parent=CPIJ040095-RA;Name=CPIJ040095-RA-E1;constitutive=1;rank=1
###
Mt	VectorBase	gene	3055	3739	.	+	.	ID=CPIJ040080;Name=COX2;biotype=protein_coding;description=cytochrome c oxidase subunit 2 [Source:VB Community Annotation%3BAcc:CPIJ040080];version=1
Mt	VectorBase	mRNA	3055	3739	.	+	.	ID=CPIJ040080-RA;Parent=CPIJ040080;Note=This transcript's sequence has been replaced between positions 685 and 685: TAA;Dbxref=EMBL:AF325716,EMBL:EU014281,EMBL:EU014282,EMBL:L34351,ENA_TRANSCRIPT:ADB90243,RefSeq:YP_003934124.1,UniParc:UPI0001E56085,UniProtKB:E2DS20_CULQU,UniProtKB:P50693,NCBI_GP:AAA79167.1,NCBI_GP:AAA79167.1,NCBI_GP:AAK14328.1,NCBI_GP:AAK14328.1,NCBI_GP:ABS52760.1,NCBI_GP:ABS52760.1,NCBI_GP:ABS52761.1,NCBI_GP:ABS52761.1,NCBI_GP:ADB90243.1;Ontology_term=GO:0004129,GO:0005507,GO:0005743,GO:0016021,GO:0022900,GO:0070469;biotype=protein_coding;version=1
Mt	VectorBase	exon	3055	3739	.	+	.	Parent=CPIJ040080-RA;Name=CPIJ040080-RA-E1;constitutive=1;rank=1
Mt	VectorBase	CDS	3055	3739	.	+	0	ID=CPIJ040080-PA;Parent=CPIJ040080-RA;protein_id=CPIJ040080-PA
###
Mt	VectorBase	tRNA_gene	3740	3810	.	+	.	ID=CPIJ040091;biotype=tRNA;version=1
Mt	VectorBase	tRNA	3740	3810	.	+	.	ID=CPIJ040091-RA;Parent=CPIJ040091;biotype=tRNA;version=1
Mt	VectorBase	exon	3740	3810	.	+	.	Parent=CPIJ040091-RA;Name=CPIJ040091-RA-E1;constitutive=1;rank=1
###
Mt	VectorBase	tRNA_gene	3821	3888	.	+	.	ID=CPIJ040105;biotype=tRNA;version=1
Mt	VectorBase	tRNA	3821	3888	.	+	.	ID=CPIJ040105-RA;Parent=CPIJ040105;biotype=tRNA;version=1
Mt	VectorBase	exon	3821	3888	.	+	.	Parent=CPIJ040105-RA;Name=CPIJ040105-RA-E1;constitutive=1;rank=1
###
Mt	VectorBase	gene	3898	4050	.	+	.	ID=CPIJ040087;biotype=protein_coding;version=1
Mt	VectorBase	mRNA	3898	4050	.	+	.	ID=CPIJ040087-RA;Parent=CPIJ040087;Dbxref=ENA_TRANSCRIPT:ADB90244,RefSeq:YP_003934125.1,UniParc:UPI0001E56086,UniProtKB:E2DS21_CULQU,NCBI_GP:ADB90244.1,NCBI_GP:ADU86508.1;Ontology_term=GO:0005739;biotype=protein_coding;version=1
Mt	VectorBase	exon	3898	4050	.	+	.	Parent=CPIJ040087-RA;Name=CPIJ040087-RA-E1;constitutive=1;rank=1
Mt	VectorBase	CDS	3898	4050	.	+	0	ID=CPIJ040087-PA;Parent=CPIJ040087-RA;protein_id=CPIJ040087-PA
###
Mt	VectorBase	gene	4044	4724	.	+	.	ID=CPIJ040084;biotype=protein_coding;version=1
Mt	VectorBase	mRNA	4044	4724	.	+	.	ID=CPIJ040084-RA;Parent=CPIJ040084;Dbxref=ENA_TRANSCRIPT:ADB90245,RefSeq:YP_003934126.1,UniParc:UPI0001E56087,UniProtKB:E2DS22_CULQU,NCBI_GP:ADB90245.1;Ontology_term=GO:0005743,GO:0015078,GO:0015986;biotype=protein_coding;version=1
Mt	VectorBase	exon	4044	4724	.	+	.	Parent=CPIJ040084-RA;Name=CPIJ040084-RA-E1;constitutive=1;rank=1
Mt	VectorBase	CDS	4044	4724	.	+	0	ID=CPIJ040084-PA;Parent=CPIJ040084-RA;protein_id=CPIJ040084-PA
###
Mt	VectorBase	gene	4728	5516	.	+	.	ID=CPIJ040083;biotype=protein_coding;version=1
Mt	VectorBase	mRNA	4728	5516	.	+	.	ID=CPIJ040083-RA;Parent=CPIJ040083;Dbxref=ENA_TRANSCRIPT:ADB90246,RefSeq:YP_003934127.1,UniParc:UPI000162F333,UniProtKB:E2DS23_CULQU,NCBI_GP:ADB90246.1;Ontology_term=GO:0004129,GO:0005739,GO:0016021,GO:0019646;biotype=protein_coding;version=1
Mt	VectorBase	exon	4728	5516	.	+	.	Parent=CPIJ040083-RA;Name=CPIJ040083-RA-E1;constitutive=1;rank=1
Mt	VectorBase	CDS	4728	5516	.	+	0	ID=CPIJ040083-PA;Parent=CPIJ040083-RA;protein_id=CPIJ040083-PA
###
Mt	VectorBase	tRNA_gene	5516	5582	.	+	.	ID=CPIJ040101;biotype=tRNA;version=1
Mt	VectorBase	tRNA	5516	5582	.	+	.	ID=CPIJ040101-RA;Parent=CPIJ040101;biotype=tRNA;version=1
Mt	VectorBase	exon	5516	5582	.	+	.	Parent=CPIJ040101-RA;Name=CPIJ040101-RA-E1;constitutive=1;rank=1
###
Mt	VectorBase	gene	5580	5934	.	+	.	ID=CPIJ040081;biotype=protein_coding;version=1
Mt	VectorBase	mRNA	5580	5934	.	+	.	ID=CPIJ040081-RA;Parent=CPIJ040081;Note=This transcript's sequence has been replaced between positions 355 and 355: TAA;Dbxref=ENA_TRANSCRIPT:ADB90247,RefSeq:YP_003934128.1,UniParc:UPI0001E56088,UniProtKB:E2DS24_CULQU,NCBI_GP:ADB90247.1;Ontology_term=GO:0008137,GO:0031966,GO:0070469;biotype=protein_coding;version=1
Mt	VectorBase	exon	5580	5934	.	+	.	Parent=CPIJ040081-RA;Name=CPIJ040081-RA-E1;constitutive=1;rank=1
Mt	VectorBase	CDS	5580	5934	.	+	0	ID=CPIJ040081-PA;Parent=CPIJ040081-RA;protein_id=CPIJ040081-PA
###
Mt	VectorBase	tRNA_gene	5935	5998	.	+	.	ID=CPIJ040097;biotype=tRNA;version=1
Mt	VectorBase	tRNA	5935	5998	.	+	.	ID=CPIJ040097-RA;Parent=CPIJ040097;biotype=tRNA;version=1
Mt	VectorBase	exon	5935	5998	.	+	.	Parent=CPIJ040097-RA;Name=CPIJ040097-RA-E1;constitutive=1;rank=1
###
Mt	VectorBase	tRNA_gene	5999	6064	.	+	.	ID=CPIJ040102;biotype=tRNA;version=1
Mt	VectorBase	tRNA	5999	6064	.	+	.	ID=CPIJ040102-RA;Parent=CPIJ040102;biotype=tRNA;version=1
Mt	VectorBase	exon	5999	6064	.	+	.	Parent=CPIJ040102-RA;Name=CPIJ040102-RA-E1;constitutive=1;rank=1
###
Mt	VectorBase	tRNA_gene	6065	6131	.	+	.	ID=CPIJ040106;biotype=tRNA;version=1
Mt	VectorBase	tRNA	6065	6131	.	+	.	ID=CPIJ040106-RA;Parent=CPIJ040106;biotype=tRNA;version=1
Mt	VectorBase	exon	6065	6131	.	+	.	Parent=CPIJ040106-RA;Name=CPIJ040106-RA-E1;constitutive=1;rank=1
###
Mt	VectorBase	tRNA_gene	6130	6194	.	+	.	ID=CPIJ040111;biotype=tRNA;version=1
Mt	VectorBase	tRNA	6130	6194	.	+	.	ID=CPIJ040111-RA;Parent=CPIJ040111;biotype=tRNA;version=1
Mt	VectorBase	exon	6130	6194	.	+	.	Parent=CPIJ040111-RA;Name=CPIJ040111-RA-E1;constitutive=1;rank=1
###
Mt	VectorBase	tRNA_gene	6202	6267	.	+	.	ID=CPIJ040103;biotype=tRNA;version=1
Mt	VectorBase	tRNA	6202	6267	.	+	.	ID=CPIJ040103-RA;Parent=CPIJ040103;biotype=tRNA;version=1
Mt	VectorBase	exon	6202	6267	.	+	.	Parent=CPIJ040103-RA;Name=CPIJ040103-RA-E1;constitutive=1;rank=1
###
Mt	VectorBase	tRNA_gene	6266	6332	.	-	.	ID=CPIJ040110;biotype=tRNA;version=1
Mt	VectorBase	tRNA	6266	6332	.	-	.	ID=CPIJ040110-RA;Parent=CPIJ040110;biotype=tRNA;version=1
Mt	VectorBase	exon	6266	6332	.	-	.	Parent=CPIJ040110-RA;Name=CPIJ040110-RA-E1;constitutive=1;rank=1
###
Mt	VectorBase	gene	6333	8078	.	-	.	ID=CPIJ040078;biotype=protein_coding;version=1
Mt	VectorBase	mRNA	6333	8078	.	-	.	ID=CPIJ040078-RA;Parent=CPIJ040078;Dbxref=ENA_TRANSCRIPT:ADB90248,KEGG_Enzyme:00190+1.6.5.3,RefSeq:YP_003934129.1,UniParc:UPI0001E56089,UniProtKB:E2DS25_CULQU,NCBI_GP:ADB90248.1;Ontology_term=GO:0005743,GO:0008137,GO:0016021,GO:0042773,GO:0070469;biotype=protein_coding;version=1
Mt	VectorBase	exon	6333	8078	.	-	.	Parent=CPIJ040078-RA;Name=CPIJ040078-RA-E1;constitutive=1;rank=1
Mt	VectorBase	CDS	6333	8078	.	-	0	ID=CPIJ040078-PA;Parent=CPIJ040078-RA;protein_id=CPIJ040078-PA
###
Mt	VectorBase	tRNA_gene	8076	8141	.	-	.	ID=CPIJ040096;biotype=tRNA;version=1
Mt	VectorBase	tRNA	8076	8141	.	-	.	ID=CPIJ040096-RA;Parent=CPIJ040096;biotype=tRNA;version=1
Mt	VectorBase	exon	8076	8141	.	-	.	Parent=CPIJ040096-RA;Name=CPIJ040096-RA-E1;constitutive=1;rank=1
###
Mt	VectorBase	gene	8141	9484	.	-	.	ID=CPIJ040088;biotype=protein_coding;version=1
Mt	VectorBase	mRNA	8141	9484	.	-	.	ID=CPIJ040088-RA;Parent=CPIJ040088;Dbxref=ENA_TRANSCRIPT:ADB90249,KEGG_Enzyme:00190+1.6.5.3,RefSeq:YP_003934130.1,UniParc:UPI0001E5608A,UniProtKB:E2DS26_CULQU,NCBI_GP:ABN10957.1,NCBI_GP:ADB90249.1;Ontology_term=GO:0006120,GO:0008137,GO:0016021,GO:0031966,GO:0070469;biotype=protein_coding;version=1
Mt	VectorBase	exon	8141	9484	.	-	.	Parent=CPIJ040088-RA;Name=CPIJ040088-RA-E1;constitutive=1;rank=1
Mt	VectorBase	CDS	8141	9484	.	-	0	ID=CPIJ040088-PA;Parent=CPIJ040088-RA;protein_id=CPIJ040088-PA
###
Mt	VectorBase	gene	9478	9774	.	-	.	ID=CPIJ040085;biotype=protein_coding;version=1
Mt	VectorBase	mRNA	9478	9774	.	-	.	ID=CPIJ040085-RA;Parent=CPIJ040085;Dbxref=ENA_TRANSCRIPT:ADB90250,RefSeq:YP_003934131.1,UniParc:UPI0001E5608B,UniProtKB:E2DS27_CULQU,NCBI_GP:ADB90250.1,NCBI_GP:ADU86514.1;Ontology_term=GO:0005739,GO:0008137,GO:0042773;biotype=protein_coding;version=1
Mt	VectorBase	exon	9478	9774	.	-	.	Parent=CPIJ040085-RA;Name=CPIJ040085-RA-E1;constitutive=1;rank=1
Mt	VectorBase	CDS	9478	9774	.	-	0	ID=CPIJ040085-PA;Parent=CPIJ040085-RA;protein_id=CPIJ040085-PA
###
Mt	VectorBase	tRNA_gene	9780	9844	.	+	.	ID=CPIJ040099;biotype=tRNA;version=1
Mt	VectorBase	tRNA	9780	9844	.	+	.	ID=CPIJ040099-RA;Parent=CPIJ040099;biotype=tRNA;version=1
Mt	VectorBase	exon	9780	9844	.	+	.	Parent=CPIJ040099-RA;Name=CPIJ040099-RA-E1;constitutive=1;rank=1
###
Mt	VectorBase	tRNA_gene	9845	9910	.	-	.	ID=CPIJ040113;biotype=tRNA;version=1
Mt	VectorBase	tRNA	9845	9910	.	-	.	ID=CPIJ040113-RA;Parent=CPIJ040113;biotype=tRNA;version=1
Mt	VectorBase	exon	9845	9910	.	-	.	Parent=CPIJ040113-RA;Name=CPIJ040113-RA-E1;constitutive=1;rank=1
###
Mt	VectorBase	gene	9916	10431	.	+	.	ID=CPIJ040077;biotype=protein_coding;version=1
Mt	VectorBase	mRNA	9916	10431	.	+	.	ID=CPIJ040077-RA;Parent=CPIJ040077;Dbxref=ENA_TRANSCRIPT:ADB90251,RefSeq:YP_003934132.1,UniParc:UPI0001E5608C,UniProtKB:E2DS28_CULQU,NCBI_GP:ADB90251.1,NCBI_GP:ADU86515.1;Ontology_term=GO:0005739,GO:0008137,GO:0016021;biotype=protein_coding;version=1
Mt	VectorBase	exon	9916	10431	.	+	.	Parent=CPIJ040077-RA;Name=CPIJ040077-RA-E1;constitutive=1;rank=1
Mt	VectorBase	CDS	9916	10431	.	+	0	ID=CPIJ040077-PA;Parent=CPIJ040077-RA;protein_id=CPIJ040077-PA
###
Mt	VectorBase	gene	10431	11567	.	+	.	ID=CPIJ040086;biotype=protein_coding;version=1
Mt	VectorBase	mRNA	10431	11567	.	+	.	ID=CPIJ040086-RA;Parent=CPIJ040086;Dbxref=ENA_TRANSCRIPT:ADB90252,RefSeq:YP_003934133.1,UniParc:UPI0001E5608D,UniProtKB:E2DS29_CULQU,NCBI_GP:ACI96235.1,NCBI_GP:ADB90252.1;Ontology_term=GO:0005739,GO:0006122,GO:0008121,GO:0009055,GO:0045275,GO:0046872;biotype=protein_coding;version=1
Mt	VectorBase	exon	10431	11567	.	+	.	Parent=CPIJ040086-RA;Name=CPIJ040086-RA-E1;constitutive=1;rank=1
Mt	VectorBase	CDS	10431	11567	.	+	0	ID=CPIJ040086-PA;Parent=CPIJ040086-RA;protein_id=CPIJ040086-PA
###
Mt	VectorBase	tRNA_gene	11566	11634	.	+	.	ID=CPIJ040108;biotype=tRNA;version=1
Mt	VectorBase	tRNA	11566	11634	.	+	.	ID=CPIJ040108-RA;Parent=CPIJ040108;biotype=tRNA;version=1
Mt	VectorBase	exon	11566	11634	.	+	.	Parent=CPIJ040108-RA;Name=CPIJ040108-RA-E1;constitutive=1;rank=1
###
Mt	VectorBase	gene	11653	12609	.	-	.	ID=CPIJ040082;biotype=protein_coding;version=1
Mt	VectorBase	mRNA	11653	12609	.	-	.	ID=CPIJ040082-RA;Parent=CPIJ040082;Dbxref=ENA_TRANSCRIPT:ADB90253,RefSeq:YP_003934134.1,UniParc:UPI0001E5608E,UniProtKB:E2DS30_CULQU,NCBI_GP:ADB90253.1;Ontology_term=GO:0005743,GO:0008137,GO:0016021;biotype=protein_coding;version=1
Mt	VectorBase	exon	11653	12609	.	-	.	Parent=CPIJ040082-RA;Name=CPIJ040082-RA-E1;constitutive=1;rank=1
Mt	VectorBase	CDS	11653	12609	.	-	0	ID=CPIJ040082-PA;Parent=CPIJ040082-RA;protein_id=CPIJ040082-PA
###
Mt	VectorBase	tRNA_gene	12606	12671	.	-	.	ID=CPIJ040112;biotype=tRNA;version=1
Mt	VectorBase	tRNA	12606	12671	.	-	.	ID=CPIJ040112-RA;Parent=CPIJ040112;biotype=tRNA;version=1
Mt	VectorBase	exon	12606	12671	.	-	.	Parent=CPIJ040112-RA;Name=CPIJ040112-RA-E1;constitutive=1;rank=1
###
Mt	VectorBase	rRNA_gene	12675	14007	.	-	.	ID=CPIJ040092;biotype=rRNA;version=1
Mt	VectorBase	rRNA	12675	14007	.	-	.	ID=CPIJ040092-RA;Parent=CPIJ040092;biotype=rRNA;version=1
Mt	VectorBase	exon	12675	14007	.	-	.	Parent=CPIJ040092-RA;Name=CPIJ040092-RA-E1;constitutive=1;rank=1
###
Mt	VectorBase	tRNA_gene	14008	14079	.	-	.	ID=CPIJ040098;biotype=tRNA;version=1
Mt	VectorBase	tRNA	14008	14079	.	-	.	ID=CPIJ040098-RA;Parent=CPIJ040098;biotype=tRNA;version=1
Mt	VectorBase	exon	14008	14079	.	-	.	Parent=CPIJ040098-RA;Name=CPIJ040098-RA-E1;constitutive=1;rank=1
###
Mt	VectorBase	rRNA_gene	14080	14883	.	-	.	ID=CPIJ040090;biotype=rRNA;version=1
Mt	VectorBase	rRNA	14080	14883	.	-	.	ID=CPIJ040090-RA;Parent=CPIJ040090;biotype=rRNA;version=1
Mt	VectorBase	exon	14080	14883	.	-	.	Parent=CPIJ040090-RA;Name=CPIJ040090-RA-E1;constitutive=1;rank=1
###
supercont3.1	VectorBase	supercontig	1	3873040	.	.	.	ID=supercont3.1;Alias=DS231813.1
###
supercont3.1	VectorBase	gene	20593	42045	.	-	.	ID=CPIJ000001;biotype=protein_coding;description=malate dehydrogenase [Source:VB External Description%3BAcc:CPIJ000001];version=1
supercont3.1	VectorBase	mRNA	20593	42045	.	-	.	ID=CPIJ000001-RA;Parent=CPIJ000001;Dbxref=RefSeq:XM_001841619.1,RefSeq:XP_001841671.1,UniParc:UPI00016D6038,UniProtKB:B0VZ12_CULQU,NCBI_GP:EDS25624.1;Ontology_term=GO:0005975,GO:0016616,GO:0019752,GO:0044262;biotype=protein_coding;description=malate dehydrogenase%2C putative;version=1
supercont3.1	VectorBase	exon	20593	20735	.	-	.	Parent=CPIJ000001-RA;Name=CPIJ000001-RA-E4;constitutive=1;rank=4
supercont3.1	VectorBase	CDS	20593	20735	.	-	2	ID=CPIJ000001-PA;Parent=CPIJ000001-RA;protein_id=CPIJ000001-PA
supercont3.1	VectorBase	exon	41382	41445	.	-	.	Parent=CPIJ000001-RA;Name=CPIJ000001-RA-E3;constitutive=1;rank=3
supercont3.1	VectorBase	CDS	41382	41445	.	-	0	ID=CPIJ000001-PA;Parent=CPIJ000001-RA;protein_id=CPIJ000001-PA
supercont3.1	VectorBase	exon	41621	41755	.	-	.	Parent=CPIJ000001-RA;Name=CPIJ000001-RA-E2;constitutive=1;rank=2
supercont3.1	VectorBase	CDS	41621	41755	.	-	0	ID=CPIJ000001-PA;Parent=CPIJ000001-RA;protein_id=CPIJ000001-PA
supercont3.1	VectorBase	exon	41821	42045	.	-	.	Parent=CPIJ000001-RA;Name=CPIJ000001-RA-E1;constitutive=1;rank=1
supercont3.1	VectorBase	CDS	41821	42045	.	-	0	ID=CPIJ000001-PA;Parent=CPIJ000001-RA;protein_id=CPIJ000001-PA
###
supercont3.1	VectorBase	gene	120654	208424	.	+	.	ID=CPIJ000002;biotype=protein_coding;description=conserved hypothetical protein [Source:VB External Description%3BAcc:CPIJ000002];version=1
supercont3.1	VectorBase	mRNA	120654	208424	.	+	.	ID=CPIJ000002-RA;Parent=CPIJ000002;Dbxref=RefSeq:XM_001841620.1,RefSeq:XP_001841672.1,UniParc:UPI00016D6039,UniProtKB:B0VZ10_CULQU,NCBI_GP:EDS25625.1;Ontology_term=GO:0004965,GO:0016021;biotype=protein_coding;description=hypothetical protein;version=1
supercont3.1	VectorBase	exon	120654	122374	.	+	.	Parent=CPIJ000002-RA;Name=CPIJ000002-RA-E1;constitutive=1;rank=1
supercont3.1	VectorBase	CDS	120654	122374	.	+	0	ID=CPIJ000002-PA;Parent=CPIJ000002-RA;protein_id=CPIJ000002-PA
supercont3.1	VectorBase	exon	137462	137769	.	+	.	Parent=CPIJ000002-RA;Name=CPIJ000002-RA-E2;constitutive=1;rank=2
supercont3.1	VectorBase	CDS	137462	137769	.	+	1	ID=CPIJ000002-PA;Parent=CPIJ000002-RA;protein_id=CPIJ000002-PA
supercont3.1	VectorBase	exon	160714	160985	.	+	.	Parent=CPIJ000002-RA;Name=CPIJ000002-RA-E3;constitutive=1;rank=3
supercont3.1	VectorBase	CDS	160714	160985	.	+	2	ID=CPIJ000002-PA;Parent=CPIJ000002-RA;protein_id=CPIJ000002-PA
supercont3.1	VectorBase	exon	167587	167730	.	+	.	Parent=CPIJ000002-RA;Name=CPIJ000002-RA-E4;constitutive=1;rank=4
supercont3.1	VectorBase	CDS	167587	167730	.	+	0	ID=CPIJ000002-PA;Parent=CPIJ000002-RA;protein_id=CPIJ000002-PA
supercont3.1	VectorBase	exon	167921	168121	.	+	.	Parent=CPIJ000002-RA;Name=CPIJ000002-RA-E5;constitutive=1;rank=5
supercont3.1	VectorBase	CDS	167921	168121	.	+	0	ID=CPIJ000002-PA;Parent=CPIJ000002-RA;protein_id=CPIJ000002-PA
supercont3.1	VectorBase	exon	176330	176398	.	+	.	Parent=CPIJ000002-RA;Name=CPIJ000002-RA-E6;constitutive=1;rank=6
supercont3.1	VectorBase	CDS	176330	176398	.	+	0	ID=CPIJ000002-PA;Parent=CPIJ000002-RA;protein_id=CPIJ000002-PA
supercont3.1	VectorBase	exon	177328	177437	.	+	.	Parent=CPIJ000002-RA;Name=CPIJ000002-RA-E7;constitutive=1;rank=7
supercont3.1	VectorBase	CDS	177328	177437	.	+	0	ID=CPIJ000002-PA;Parent=CPIJ000002-RA;protein_id=CPIJ000002-PA
supercont3.1	VectorBase	exon	182495	182709	.	+	.	Parent=CPIJ000002-RA;Name=CPIJ000002-RA-E8;constitutive=1;rank=8
supercont3.1	VectorBase	CDS	182495	182709	.	+	1	ID=CPIJ000002-PA;Parent=CPIJ000002-RA;protein_id=CPIJ000002-PA
supercont3.1	VectorBase	exon	186268	186406	.	+	.	Parent=CPIJ000002-RA;Name=CPIJ000002-RA-E9;constitutive=1;rank=9
supercont3.1	VectorBase	CDS	186268	186406	.	+	2	ID=CPIJ000002-PA;Parent=CPIJ000002-RA;protein_id=CPIJ000002-PA
supercont3.1	VectorBase	exon	199775	199880	.	+	.	Parent=CPIJ000002-RA;Name=CPIJ000002-RA-E10;constitutive=1;rank=10
supercont3.1	VectorBase	CDS	199775	199880	.	+	1	ID=CPIJ000002-PA;Parent=CPIJ000002-RA;protein_id=CPIJ000002-PA
supercont3.1	VectorBase	exon	202156	202315	.	+	.	Parent=CPIJ000002-RA;Name=CPIJ000002-RA-E11;constitutive=1;rank=11
supercont3.1	VectorBase	CDS	202156	202315	.	+	0	ID=CPIJ000002-PA;Parent=CPIJ000002-RA;protein_id=CPIJ000002-PA
supercont3.1	VectorBase	exon	207112	208424	.	+	.	Parent=CPIJ000002-RA;Name=CPIJ000002-RA-E12;constitutive=1;rank=12
supercont3.1	VectorBase	CDS	207112	208424	.	+	2	ID=CPIJ000002-PA;Parent=CPIJ000002-RA;protein_id=CPIJ000002-PA
###
supercont3.1	VectorBase	gene	164708	165410	.	-	.	ID=CPIJ000003;biotype=protein_coding;description=conserved hypothetical protein [Source:VB External Description%3BAcc:CPIJ000003];version=1
supercont3.1	VectorBase	mRNA	164708	165410	.	-	.	ID=CPIJ000003-RA;Parent=CPIJ000003;Dbxref=RefSeq:XM_001841621.1,RefSeq:XP_001841673.1,UniParc:UPI00016D603A,UniProtKB:B0VZ11_CULQU,NCBI_GP:EDS25626.1;biotype=protein_coding;description=hypothetical protein;version=1
supercont3.1	VectorBase	exon	164708	165329	.	-	.	Parent=CPIJ000003-RA;Name=CPIJ000003-RA-E2;constitutive=1;rank=2
supercont3.1	VectorBase	CDS	164708	165329	.	-	1	ID=CPIJ000003-PA;Parent=CPIJ000003-RA;protein_id=CPIJ000003-PA
supercont3.1	VectorBase	exon	165382	165410	.	-	.	Parent=CPIJ000003-RA;Name=CPIJ000003-RA-E1;constitutive=1;rank=1
supercont3.1	VectorBase	CDS	165382	165410	.	-	0	ID=CPIJ000003-PA;Parent=CPIJ000003-RA;protein_id=CPIJ000003-PA
###
supercont3.1	VectorBase	gene	373018	378342	.	+	.	ID=CPIJ000004;biotype=protein_coding;description=conserved hypothetical protein [Source:VB External Description%3BAcc:CPIJ000004];version=1
supercont3.1	VectorBase	mRNA	373018	378342	.	+	.	ID=CPIJ000004-RA;Parent=CPIJ000004;Dbxref=RefSeq:XM_001841622.1,RefSeq:XP_001841674.1,UniParc:UPI00016D603B,UniProtKB:B0VZ36_CULQU,NCBI_GP:EDS25627.1;Ontology_term=GO:0005488;biotype=protein_coding;description=conserved hypothetical protein;version=1
supercont3.1	VectorBase	exon	373018	373523	.	+	.	Parent=CPIJ000004-RA;Name=CPIJ000004-RA-E1;constitutive=1;rank=1
supercont3.1	VectorBase	CDS	373018	373523	.	+	0	ID=CPIJ000004-PA;Parent=CPIJ000004-RA;protein_id=CPIJ000004-PA
supercont3.1	VectorBase	exon	375140	376345	.	+	.	Parent=CPIJ000004-RA;Name=CPIJ000004-RA-E2;constitutive=1;rank=2
supercont3.1	VectorBase	CDS	375140	376345	.	+	1	ID=CPIJ000004-PA;Parent=CPIJ000004-RA;protein_id=CPIJ000004-PA
supercont3.1	VectorBase	exon	376405	378121	.	+	.	Parent=CPIJ000004-RA;Name=CPIJ000004-RA-E3;constitutive=1;rank=3
supercont3.1	VectorBase	CDS	376405	378121	.	+	1	ID=CPIJ000004-PA;Parent=CPIJ000004-RA;protein_id=CPIJ000004-PA
supercont3.1	VectorBase	exon	378181	378342	.	+	.	Parent=CPIJ000004-RA;Name=CPIJ000004-RA-E4;constitutive=1;rank=4
supercont3.1	VectorBase	CDS	378181	378342	.	+	0	ID=CPIJ000004-PA;Parent=CPIJ000004-RA;protein_id=CPIJ000004-PA
###
supercont3.1	VectorBase	gene	380451	382351	.	-	.	ID=CPIJ000005;biotype=protein_coding;description=malate synthase [Source:VB External Description%3BAcc:CPIJ000005];version=1
supercont3.1	VectorBase	mRNA	380451	382351	.	-	.	ID=CPIJ000005-RA;Parent=CPIJ000005;Dbxref=KEGG_Enzyme:00620+2.3.3.9,KEGG_Enzyme:00630+2.3.3.9,RefSeq:XM_001841623.1,RefSeq:XP_001841675.1,UniParc:UPI00016D603C,UniPathway:UPA00703,UniProtKB:B0VZ37_CULQU,NCBI_GP:EDS25628.1;Ontology_term=GO:0004474,GO:0006097;biotype=protein_coding;description=malate synthase A%2C putative;version=1
supercont3.1	VectorBase	exon	380451	380847	.	-	.	Parent=CPIJ000005-RA;Name=CPIJ000005-RA-E4;constitutive=1;rank=4
supercont3.1	VectorBase	CDS	380451	380847	.	-	1	ID=CPIJ000005-PA;Parent=CPIJ000005-RA;protein_id=CPIJ000005-PA
supercont3.1	VectorBase	exon	380910	381137	.	-	.	Parent=CPIJ000005-RA;Name=CPIJ000005-RA-E3;constitutive=1;rank=3
supercont3.1	VectorBase	CDS	380910	381137	.	-	1	ID=CPIJ000005-PA;Parent=CPIJ000005-RA;protein_id=CPIJ000005-PA
supercont3.1	VectorBase	exon	381197	382125	.	-	.	Parent=CPIJ000005-RA;Name=CPIJ000005-RA-E2;constitutive=1;rank=2
supercont3.1	VectorBase	CDS	381197	382125	.	-	0	ID=CPIJ000005-PA;Parent=CPIJ000005-RA;protein_id=CPIJ000005-PA
supercont3.1	VectorBase	exon	382217	382351	.	-	.	Parent=CPIJ000005-RA;Name=CPIJ000005-RA-E1;constitutive=1;rank=1
supercont3.1	VectorBase	CDS	382217	382351	.	-	0	ID=CPIJ000005-PA;Parent=CPIJ000005-RA;protein_id=CPIJ000005-PA
###
supercont3.1	VectorBase	gene	396789	416423	.	+	.	ID=CPIJ000006;biotype=protein_coding;description=myotubularin [Source:VB External Description%3BAcc:CPIJ000006];version=1
supercont3.1	VectorBase	mRNA	396789	416423	.	+	.	ID=CPIJ000006-RA;Parent=CPIJ000006;Dbxref=RefSeq:XM_001841624.1,RefSeq:XP_001841676.1,UniParc:UPI00016D603D,UniProtKB:B0VZ38_CULQU,NCBI_GP:EDS25629.1;Ontology_term=GO:0004725,GO:0046872;biotype=protein_coding;description=myotubularin%2C putative;version=1
supercont3.1	VectorBase	exon	396789	397001	.	+	.	Parent=CPIJ000006-RA;Name=CPIJ000006-RA-E1;constitutive=1;rank=1
supercont3.1	VectorBase	CDS	396789	397001	.	+	0	ID=CPIJ000006-PA;Parent=CPIJ000006-RA;protein_id=CPIJ000006-PA
supercont3.1	VectorBase	exon	400596	400712	.	+	.	Parent=CPIJ000006-RA;Name=CPIJ000006-RA-E2;constitutive=1;rank=2
supercont3.1	VectorBase	CDS	400596	400712	.	+	0	ID=CPIJ000006-PA;Parent=CPIJ000006-RA;protein_id=CPIJ000006-PA
supercont3.1	VectorBase	exon	412571	413152	.	+	.	Parent=CPIJ000006-RA;Name=CPIJ000006-RA-E3;constitutive=1;rank=3
supercont3.1	VectorBase	CDS	412571	413152	.	+	0	ID=CPIJ000006-PA;Parent=CPIJ000006-RA;protein_id=CPIJ000006-PA
supercont3.1	VectorBase	exon	413332	413464	.	+	.	Parent=CPIJ000006-RA;Name=CPIJ000006-RA-E4;constitutive=1;rank=4
supercont3.1	VectorBase	CDS	413332	413464	.	+	0	ID=CPIJ000006-PA;Parent=CPIJ000006-RA;protein_id=CPIJ000006-PA
supercont3.1	VectorBase	exon	413548	413644	.	+	.	Parent=CPIJ000006-RA;Name=CPIJ000006-RA-E5;constitutive=1;rank=5
supercont3.1	VectorBase	CDS	413548	413644	.	+	2	ID=CPIJ000006-PA;Parent=CPIJ000006-RA;protein_id=CPIJ000006-PA
supercont3.1	VectorBase	exon	414916	415051	.	+	.	Parent=CPIJ000006-RA;Name=CPIJ000006-RA-E6;constitutive=1;rank=6
supercont3.1	VectorBase	CDS	414916	415051	.	+	1	ID=CPIJ000006-PA;Parent=CPIJ000006-RA;protein_id=CPIJ000006-PA
supercont3.1	VectorBase	exon	415116	415619	.	+	.	Parent=CPIJ000006-RA;Name=CPIJ000006-RA-E7;constitutive=1;rank=7
supercont3.1	VectorBase	CDS	415116	415619	.	+	0	ID=CPIJ000006-PA;Parent=CPIJ000006-RA;protein_id=CPIJ000006-PA
supercont3.1	VectorBase	exon	415800	415988	.	+	.	Parent=CPIJ000006-RA;Name=CPIJ000006-RA-E8;constitutive=1;rank=8
supercont3.1	VectorBase	CDS	415800	415988	.	+	0	ID=CPIJ000006-PA;Parent=CPIJ000006-RA;protein_id=CPIJ000006-PA
supercont3.1	VectorBase	exon	416047	416187	.	+	.	Parent=CPIJ000006-RA;Name=CPIJ000006-RA-E9;constitutive=1;rank=9
supercont3.1	VectorBase	CDS	416047	416187	.	+	0	ID=CPIJ000006-PA;Parent=CPIJ000006-RA;protein_id=CPIJ000006-PA
supercont3.1	VectorBase	exon	416286	416423	.	+	.	Parent=CPIJ000006-RA;Name=CPIJ000006-RA-E10;constitutive=1;rank=10
supercont3.1	VectorBase	CDS	416286	416423	.	+	0	ID=CPIJ000006-PA;Parent=CPIJ000006-RA;protein_id=CPIJ000006-PA
###
supercont3.1	VectorBase	gene	419596	432057	.	+	.	ID=CPIJ000007;biotype=protein_coding;description=chitinase [Source:VB External Description%3BAcc:CPIJ000007];version=1
supercont3.1	VectorBase	mRNA	419596	432057	.	+	.	ID=CPIJ000007-RA;Parent=CPIJ000007;Dbxref=KEGG_Enzyme:00520+3.2.1.14,RefSeq:XM_001841625.1,RefSeq:XP_001841677.1,UniParc:UPI00016D61DB,UniProtKB:B0VZ32_CULQU,NCBI_GP:EDS25630.1;Ontology_term=GO:0004568,GO:0005975,GO:0006032;biotype=protein_coding;description=chitotriosidase-1 precursor%2C putative;version=1
supercont3.1	VectorBase	exon	419596	419612	.	+	.	Parent=CPIJ000007-RA;Name=CPIJ000007-RA-E1;constitutive=1;rank=1
supercont3.1	VectorBase	CDS	419596	419612	.	+	0	ID=CPIJ000007-PA;Parent=CPIJ000007-RA;protein_id=CPIJ000007-PA
supercont3.1	VectorBase	exon	420817	420866	.	+	.	Parent=CPIJ000007-RA;Name=CPIJ000007-RA-E2;constitutive=1;rank=2
supercont3.1	VectorBase	CDS	420817	420866	.	+	1	ID=CPIJ000007-PA;Parent=CPIJ000007-RA;protein_id=CPIJ000007-PA
supercont3.1	VectorBase	exon	428241	429100	.	+	.	Parent=CPIJ000007-RA;Name=CPIJ000007-RA-E3;constitutive=1;rank=3
supercont3.1	VectorBase	CDS	428241	429100	.	+	2	ID=CPIJ000007-PA;Parent=CPIJ000007-RA;protein_id=CPIJ000007-PA
supercont3.1	VectorBase	exon	429164	429286	.	+	.	Parent=CPIJ000007-RA;Name=CPIJ000007-RA-E4;constitutive=1;rank=4
supercont3.1	VectorBase	CDS	429164	429286	.	+	0	ID=CPIJ000007-PA;Parent=CPIJ000007-RA;protein_id=CPIJ000007-PA
supercont3.1	VectorBase	exon	431557	432057	.	+	.	Parent=CPIJ000007-RA;Name=CPIJ000007-RA-E5;constitutive=1;rank=5
supercont3.1	VectorBase	CDS	431557	432057	.	+	0	ID=CPIJ000007-PA;Parent=CPIJ000007-RA;protein_id=CPIJ000007-PA
###
supercont3.1	VectorBase	gene	435003	436628	.	-	.	ID=CPIJ000008;biotype=protein_coding;description=chitotriosidase-1 precursor [Source:VB External Description%3BAcc:CPIJ000008];version=1
supercont3.1	VectorBase	mRNA	435003	436628	.	-	.	ID=CPIJ000008-RA;Parent=CPIJ000008;Dbxref=KEGG_Enzyme:00520+3.2.1.14,RefSeq:XM_001841626.1,RefSeq:XP_001841678.1,UniParc:UPI00016D61DC,UniProtKB:B0VZ33_CULQU,NCBI_GP:EDS25631.1;Ontology_term=GO:0004568,GO:0005576,GO:0005975,GO:0006032,GO:0008061;biotype=protein_coding;description=Acidic mammalian chitinase precursor%2C putative;version=1
supercont3.1	VectorBase	exon	435003	435398	.	-	.	Parent=CPIJ000008-RA;Name=CPIJ000008-RA-E4;constitutive=1;rank=4
supercont3.1	VectorBase	CDS	435003	435398	.	-	0	ID=CPIJ000008-PA;Parent=CPIJ000008-RA;protein_id=CPIJ000008-PA
supercont3.1	VectorBase	exon	435455	435577	.	-	.	Parent=CPIJ000008-RA;Name=CPIJ000008-RA-E3;constitutive=1;rank=3
supercont3.1	VectorBase	CDS	435455	435577	.	-	0	ID=CPIJ000008-PA;Parent=CPIJ000008-RA;protein_id=CPIJ000008-PA
supercont3.1	VectorBase	exon	435643	436502	.	-	.	Parent=CPIJ000008-RA;Name=CPIJ000008-RA-E2;constitutive=1;rank=2
supercont3.1	VectorBase	CDS	435643	436502	.	-	2	ID=CPIJ000008-PA;Parent=CPIJ000008-RA;protein_id=CPIJ000008-PA
supercont3.1	VectorBase	exon	436562	436628	.	-	.	Parent=CPIJ000008-RA;Name=CPIJ000008-RA-E1;constitutive=1;rank=1
supercont3.1	VectorBase	CDS	436562	436628	.	-	0	ID=CPIJ000008-PA;Parent=CPIJ000008-RA;protein_id=CPIJ000008-PA
###
supercont3.1	VectorBase	gene	439047	442502	.	+	.	ID=CPIJ000009;biotype=protein_coding;description=chitinase A1 precursor [Source:VB External Description%3BAcc:CPIJ000009];version=1
supercont3.1	VectorBase	mRNA	439047	442502	.	+	.	ID=CPIJ000009-RA;Parent=CPIJ000009;Dbxref=KEGG_Enzyme:00520+3.2.1.14,RefSeq:XM_001841627.1,RefSeq:XP_001841679.1,UniParc:UPI00016D61DD,UniProtKB:B0VZ34_CULQU,NCBI_GP:EDS25632.1;Ontology_term=GO:0004568,GO:0005576,GO:0005975,GO:0006032,GO:0008061;biotype=protein_coding;description=Acidic mammalian chitinase precursor%2C putative;version=1
supercont3.1	VectorBase	exon	439047	439159	.	+	.	Parent=CPIJ000009-RA;Name=CPIJ000009-RA-E1;constitutive=1;rank=1
supercont3.1	VectorBase	CDS	439047	439159	.	+	0	ID=CPIJ000009-PA;Parent=CPIJ000009-RA;protein_id=CPIJ000009-PA
supercont3.1	VectorBase	exon	440034	440056	.	+	.	Parent=CPIJ000009-RA;Name=CPIJ000009-RA-E2;constitutive=1;rank=2
supercont3.1	VectorBase	CDS	440034	440056	.	+	1	ID=CPIJ000009-PA;Parent=CPIJ000009-RA;protein_id=CPIJ000009-PA
supercont3.1	VectorBase	exon	441035	442017	.	+	.	Parent=CPIJ000009-RA;Name=CPIJ000009-RA-E3;constitutive=1;rank=3
supercont3.1	VectorBase	CDS	441035	442017	.	+	2	ID=CPIJ000009-PA;Parent=CPIJ000009-RA;protein_id=CPIJ000009-PA
supercont3.1	VectorBase	exon	442077	442502	.	+	.	Parent=CPIJ000009-RA;Name=CPIJ000009-RA-E4;constitutive=1;rank=4
supercont3.1	VectorBase	CDS	442077	442502	.	+	0	ID=CPIJ000009-PA;Parent=CPIJ000009-RA;protein_id=CPIJ000009-PA
###
supercont3.1	VectorBase	gene	444041	454977	.	+	.	ID=CPIJ000010;biotype=protein_coding;description=chitinase [Source:VB External Description%3BAcc:CPIJ000010];version=1
supercont3.1	VectorBase	mRNA	444041	454977	.	+	.	ID=CPIJ000010-RA;Parent=CPIJ000010;Dbxref=KEGG_Enzyme:00520+3.2.1.14,RefSeq:XM_001841628.1,RefSeq:XP_001841680.1,UniParc:UPI00016D61DE,UniProtKB:B0VZ35_CULQU,NCBI_GP:EDS25633.1;Ontology_term=GO:0004568,GO:0005576,GO:0005975,GO:0006032,GO:0008061;biotype=protein_coding;description=chitinase%2C putative;version=1
supercont3.1	VectorBase	exon	444041	444110	.	+	.	Parent=CPIJ000010-RA;Name=CPIJ000010-RA-E1;constitutive=1;rank=1
supercont3.1	VectorBase	CDS	444041	444110	.	+	0	ID=CPIJ000010-PA;Parent=CPIJ000010-RA;protein_id=CPIJ000010-PA
supercont3.1	VectorBase	exon	444168	444566	.	+	.	Parent=CPIJ000010-RA;Name=CPIJ000010-RA-E2;constitutive=1;rank=2
supercont3.1	VectorBase	CDS	444168	444566	.	+	2	ID=CPIJ000010-PA;Parent=CPIJ000010-RA;protein_id=CPIJ000010-PA
supercont3.1	VectorBase	exon	444718	445208	.	+	.	Parent=CPIJ000010-RA;Name=CPIJ000010-RA-E3;constitutive=1;rank=3
supercont3.1	VectorBase	CDS	444718	445208	.	+	2	ID=CPIJ000010-PA;Parent=CPIJ000010-RA;protein_id=CPIJ000010-PA
supercont3.1	VectorBase	CDS	454539	454904	.	+	0	ID=CPIJ000010-PA;Parent=CPIJ000010-RA;protein_id=CPIJ000010-PA
supercont3.1	VectorBase	exon	454539	454977	.	+	.	Parent=CPIJ000010-RA;Name=CPIJ000010-RA-E4;constitutive=1;rank=4
supercont3.1	VectorBase	three_prime_UTR	454905	454977	.	+	.	Parent=CPIJ000010-RA
###
supercont3.1	VectorBase	gene	455121	460356	.	-	.	ID=CPIJ000011;biotype=protein_coding;description=conserved hypothetical protein [Source:VB External Description%3BAcc:CPIJ000011];version=1
supercont3.1	VectorBase	mRNA	455121	460356	.	-	.	ID=CPIJ000011-RA;Parent=CPIJ000011;Dbxref=RefSeq:XM_001841629.1,RefSeq:XP_001841681.1,UniParc:UPI00016D61DF,UniProtKB:B0VZ67_CULQU,NCBI_GP:EDS25634.1;Ontology_term=GO:0005215,GO:0016021,GO:0055085;biotype=protein_coding;description=glycerol-3-phosphate transporter%2C putative;version=1
supercont3.1	VectorBase	exon	455121	455287	.	-	.	Parent=CPIJ000011-RA;Name=CPIJ000011-RA-E7;constitutive=1;rank=7
supercont3.1	VectorBase	CDS	455121	455287	.	-	2	ID=CPIJ000011-PA;Parent=CPIJ000011-RA;protein_id=CPIJ000011-PA
supercont3.1	VectorBase	exon	455355	455432	.	-	.	Parent=CPIJ000011-RA;Name=CPIJ000011-RA-E6;constitutive=1;rank=6
supercont3.1	VectorBase	CDS	455355	455432	.	-	2	ID=CPIJ000011-PA;Parent=CPIJ000011-RA;protein_id=CPIJ000011-PA
supercont3.1	VectorBase	exon	455489	455612	.	-	.	Parent=CPIJ000011-RA;Name=CPIJ000011-RA-E5;constitutive=1;rank=5
supercont3.1	VectorBase	CDS	455489	455612	.	-	0	ID=CPIJ000011-PA;Parent=CPIJ000011-RA;protein_id=CPIJ000011-PA
supercont3.1	VectorBase	exon	455673	455821	.	-	.	Parent=CPIJ000011-RA;Name=CPIJ000011-RA-E4;constitutive=1;rank=4
supercont3.1	VectorBase	CDS	455673	455821	.	-	2	ID=CPIJ000011-PA;Parent=CPIJ000011-RA;protein_id=CPIJ000011-PA
supercont3.1	VectorBase	exon	455921	456104	.	-	.	Parent=CPIJ000011-RA;Name=CPIJ000011-RA-E3;constitutive=1;rank=3
supercont3.1	VectorBase	CDS	455921	456104	.	-	0	ID=CPIJ000011-PA;Parent=CPIJ000011-RA;protein_id=CPIJ000011-PA
supercont3.1	VectorBase	exon	456361	457144	.	-	.	Parent=CPIJ000011-RA;Name=CPIJ000011-RA-E2;constitutive=1;rank=2
supercont3.1	VectorBase	CDS	456361	457144	.	-	1	ID=CPIJ000011-PA;Parent=CPIJ000011-RA;protein_id=CPIJ000011-PA
supercont3.1	VectorBase	exon	460229	460356	.	-	.	Parent=CPIJ000011-RA;Name=CPIJ000011-RA-E1;constitutive=1;rank=1
supercont3.1	VectorBase	CDS	460229	460356	.	-	0	ID=CPIJ000011-PA;Parent=CPIJ000011-RA;protein_id=CPIJ000011-PA
###
supercont3.1	VectorBase	gene	470919	473430	.	-	.	ID=CPIJ000012;biotype=protein_coding;description=conserved hypothetical protein [Source:VB External Description%3BAcc:CPIJ000012];version=1
supercont3.1	VectorBase	mRNA	470919	473430	.	-	.	ID=CPIJ000012-RA;Parent=CPIJ000012;Dbxref=RefSeq:XM_001841630.1,RefSeq:XP_001841682.1,UniParc:UPI00016D61E0,UniProtKB:B0VZ68_CULQU,NCBI_GP:EDS25635.1;biotype=protein_coding;description=conserved hypothetical protein;version=1
supercont3.1	VectorBase	exon	470919	472864	.	-	.	Parent=CPIJ000012-RA;Name=CPIJ000012-RA-E2;constitutive=1;rank=2
supercont3.1	VectorBase	CDS	470919	472864	.	-	2	ID=CPIJ000012-PA;Parent=CPIJ000012-RA;protein_id=CPIJ000012-PA
supercont3.1	VectorBase	exon	473112	473430	.	-	.	Parent=CPIJ000012-RA;Name=CPIJ000012-RA-E1;constitutive=1;rank=1
supercont3.1	VectorBase	CDS	473112	473430	.	-	0	ID=CPIJ000012-PA;Parent=CPIJ000012-RA;protein_id=CPIJ000012-PA
###
supercont3.1	VectorBase	gene	500674	525661	.	+	.	ID=CPIJ000013;biotype=protein_coding;description=pre-mrna splicing factor prp17 [Source:VB External Description%3BAcc:CPIJ000013];version=1
supercont3.1	VectorBase	mRNA	500674	525661	.	+	.	ID=CPIJ000013-RA;Parent=CPIJ000013;Dbxref=RefSeq:XM_001841631.1,RefSeq:XP_001841683.1,UniParc:UPI00016D61E1,UniProtKB:B0VZ69_CULQU,NCBI_GP:EDS25636.1;biotype=protein_coding;description=elongation factor 1-alpha%2C putative;version=1
supercont3.1	VectorBase	exon	500674	501218	.	+	.	Parent=CPIJ000013-RA;Name=CPIJ000013-RA-E1;constitutive=1;rank=1
supercont3.1	VectorBase	CDS	500674	501218	.	+	0	ID=CPIJ000013-PA;Parent=CPIJ000013-RA;protein_id=CPIJ000013-PA
supercont3.1	VectorBase	exon	524413	524548	.	+	.	Parent=CPIJ000013-RA;Name=CPIJ000013-RA-E2;constitutive=1;rank=2
supercont3.1	VectorBase	CDS	524413	524548	.	+	1	ID=CPIJ000013-PA;Parent=CPIJ000013-RA;protein_id=CPIJ000013-PA
supercont3.1	VectorBase	exon	524756	524914	.	+	.	Parent=CPIJ000013-RA;Name=CPIJ000013-RA-E3;constitutive=1;rank=3
supercont3.1	VectorBase	CDS	524756	524914	.	+	0	ID=CPIJ000013-PA;Parent=CPIJ000013-RA;protein_id=CPIJ000013-PA
supercont3.1	VectorBase	exon	525434	525661	.	+	.	Parent=CPIJ000013-RA;Name=CPIJ000013-RA-E4;constitutive=1;rank=4
supercont3.1	VectorBase	CDS	525434	525661	.	+	0	ID=CPIJ000013-PA;Parent=CPIJ000013-RA;protein_id=CPIJ000013-PA
###
supercont3.1	VectorBase	gene	535177	537607	.	+	.	ID=CPIJ000014;biotype=protein_coding;description=conserved hypothetical protein [Source:VB External Description%3BAcc:CPIJ000014];version=1
supercont3.1	VectorBase	mRNA	535177	537607	.	+	.	ID=CPIJ000014-RA;Parent=CPIJ000014;Dbxref=RefSeq:XM_001841632.1,RefSeq:XP_001841684.1,UniParc:UPI00016D61E2,UniProtKB:B0VZ70_CULQU,NCBI_GP:EDS25637.1;Ontology_term=GO:0005634,GO:0043565;biotype=protein_coding;description=conserved hypothetical protein;version=1
supercont3.1	VectorBase	exon	535177	535179	.	+	.	Parent=CPIJ000014-RA;Name=CPIJ000014-RA-E1;constitutive=1;rank=1
supercont3.1	VectorBase	CDS	535177	535179	.	+	0	ID=CPIJ000014-PA;Parent=CPIJ000014-RA;protein_id=CPIJ000014-PA
supercont3.1	VectorBase	exon	537134	537607	.	+	.	Parent=CPIJ000014-RA;Name=CPIJ000014-RA-E2;constitutive=1;rank=2
supercont3.1	VectorBase	CDS	537134	537607	.	+	0	ID=CPIJ000014-PA;Parent=CPIJ000014-RA;protein_id=CPIJ000014-PA
###
supercont3.1	VectorBase	gene	541724	543834	.	-	.	ID=CPIJ000015;biotype=protein_coding;description=conserved hypothetical protein [Source:VB External Description%3BAcc:CPIJ000015];version=1
supercont3.1	VectorBase	mRNA	541724	543834	.	-	.	ID=CPIJ000015-RA;Parent=CPIJ000015;Dbxref=RefSeq:XM_001841633.1,RefSeq:XP_001841685.1,UniParc:UPI00016D61E3,UniProtKB:B0VZ71_CULQU,NCBI_GP:EDS25638.1;Ontology_term=GO:0051225;biotype=protein_coding;description=hypothetical protein;version=1
supercont3.1	VectorBase	exon	541724	542898	.	-	.	Parent=CPIJ000015-RA;Name=CPIJ000015-RA-E4;constitutive=1;rank=4
supercont3.1	VectorBase	CDS	541724	542898	.	-	2	ID=CPIJ000015-PA;Parent=CPIJ000015-RA;protein_id=CPIJ000015-PA
supercont3.1	VectorBase	exon	543336	543480	.	-	.	Parent=CPIJ000015-RA;Name=CPIJ000015-RA-E3;constitutive=1;rank=3
supercont3.1	VectorBase	CDS	543336	543480	.	-	0	ID=CPIJ000015-PA;Parent=CPIJ000015-RA;protein_id=CPIJ000015-PA
supercont3.1	VectorBase	exon	543551	543689	.	-	.	Parent=CPIJ000015-RA;Name=CPIJ000015-RA-E2;constitutive=1;rank=2
supercont3.1	VectorBase	CDS	543551	543689	.	-	1	ID=CPIJ000015-PA;Parent=CPIJ000015-RA;protein_id=CPIJ000015-PA
supercont3.1	VectorBase	exon	543749	543834	.	-	.	Parent=CPIJ000015-RA;Name=CPIJ000015-RA-E1;constitutive=1;rank=1
supercont3.1	VectorBase	CDS	543749	543834	.	-	0	ID=CPIJ000015-PA;Parent=CPIJ000015-RA;protein_id=CPIJ000015-PA
###
supercont3.1	VectorBase	gene	548495	564928	.	+	.	ID=CPIJ000016;biotype=protein_coding;description=conserved hypothetical protein [Source:VB External Description%3BAcc:CPIJ000016];version=1
supercont3.1	VectorBase	mRNA	548495	564928	.	+	.	ID=CPIJ000016-RA;Parent=CPIJ000016;Dbxref=RefSeq:XM_001841634.1,RefSeq:XP_001841686.1,UniParc:UPI00016D61E4,UniProtKB:B0VZ72_CULQU,NCBI_GP:EDS25639.1;biotype=protein_coding;description=conserved hypothetical protein;version=1
supercont3.1	VectorBase	exon	548495	548575	.	+	.	Parent=CPIJ000016-RA;Name=CPIJ000016-RA-E1;constitutive=1;rank=1
supercont3.1	VectorBase	CDS	548495	548575	.	+	0	ID=CPIJ000016-PA;Parent=CPIJ000016-RA;protein_id=CPIJ000016-PA
supercont3.1	VectorBase	exon	553710	553884	.	+	.	Parent=CPIJ000016-RA;Name=CPIJ000016-RA-E2;constitutive=1;rank=2
supercont3.1	VectorBase	CDS	553710	553884	.	+	0	ID=CPIJ000016-PA;Parent=CPIJ000016-RA;protein_id=CPIJ000016-PA
supercont3.1	VectorBase	exon	560352	560539	.	+	.	Parent=CPIJ000016-RA;Name=CPIJ000016-RA-E3;constitutive=1;rank=3
supercont3.1	VectorBase	CDS	560352	560539	.	+	2	ID=CPIJ000016-PA;Parent=CPIJ000016-RA;protein_id=CPIJ000016-PA
supercont3.1	VectorBase	exon	560598	560801	.	+	.	Parent=CPIJ000016-RA;Name=CPIJ000016-RA-E4;constitutive=1;rank=4
supercont3.1	VectorBase	CDS	560598	560801	.	+	0	ID=CPIJ000016-PA;Parent=CPIJ000016-RA;protein_id=CPIJ000016-PA
supercont3.1	VectorBase	exon	560927	561130	.	+	.	Parent=CPIJ000016-RA;Name=CPIJ000016-RA-E5;constitutive=1;rank=5
supercont3.1	VectorBase	CDS	560927	561130	.	+	0	ID=CPIJ000016-PA;Parent=CPIJ000016-RA;protein_id=CPIJ000016-PA
supercont3.1	VectorBase	exon	564471	564593	.	+	.	Parent=CPIJ000016-RA;Name=CPIJ000016-RA-E6;constitutive=1;rank=6
supercont3.1	VectorBase	CDS	564471	564593	.	+	0	ID=CPIJ000016-PA;Parent=CPIJ000016-RA;protein_id=CPIJ000016-PA
supercont3.1	VectorBase	CDS	564655	564756	.	+	0	ID=CPIJ000016-PA;Parent=CPIJ000016-RA;protein_id=CPIJ000016-PA
supercont3.1	VectorBase	exon	564655	564928	.	+	.	Parent=CPIJ000016-RA;Name=CPIJ000016-RA-E7;constitutive=1;rank=7
supercont3.1	VectorBase	three_prime_UTR	564757	564928	.	+	.	Parent=CPIJ000016-RA
###
supercont3.1	VectorBase	gene	567186	569114	.	+	.	ID=CPIJ000017;biotype=protein_coding;description=conserved hypothetical protein [Source:VB External Description%3BAcc:CPIJ000017];version=1
supercont3.1	VectorBase	mRNA	567186	569114	.	+	.	ID=CPIJ000017-RA;Parent=CPIJ000017;Dbxref=RefSeq:XM_001841635.1,RefSeq:XP_001841687.1,UniParc:UPI00016D61E5,UniProtKB:B0VZ73_CULQU,NCBI_GP:EDS25640.1;Ontology_term=GO:0046872;biotype=protein_coding;description=conserved hypothetical protein;version=1
supercont3.1	VectorBase	exon	567186	568189	.	+	.	Parent=CPIJ000017-RA;Name=CPIJ000017-RA-E1;constitutive=1;rank=1
supercont3.1	VectorBase	CDS	567186	568189	.	+	0	ID=CPIJ000017-PA;Parent=CPIJ000017-RA;protein_id=CPIJ000017-PA
supercont3.1	VectorBase	exon	568248	568602	.	+	.	Parent=CPIJ000017-RA;Name=CPIJ000017-RA-E2;constitutive=1;rank=2
supercont3.1	VectorBase	CDS	568248	568602	.	+	1	ID=CPIJ000017-PA;Parent=CPIJ000017-RA;protein_id=CPIJ000017-PA
supercont3.1	VectorBase	exon	568671	569114	.	+	.	Parent=CPIJ000017-RA;Name=CPIJ000017-RA-E3;constitutive=1;rank=3
supercont3.1	VectorBase	CDS	568671	569114	.	+	0	ID=CPIJ000017-PA;Parent=CPIJ000017-RA;protein_id=CPIJ000017-PA
###
supercont3.1	VectorBase	gene	570426	573066	.	-	.	ID=CPIJ000018;biotype=protein_coding;description=conserved hypothetical protein [Source:VB External Description%3BAcc:CPIJ000018];version=1
supercont3.1	VectorBase	mRNA	570426	573066	.	-	.	ID=CPIJ000018-RA;Parent=CPIJ000018;Dbxref=RefSeq:XM_001841636.1,RefSeq:XP_001841688.1,UniParc:UPI00016D61E6,UniProtKB:B0VZ74_CULQU,NCBI_GP:EDS25641.1;biotype=protein_coding;description=hypothetical protein;version=1
supercont3.1	VectorBase	exon	570426	570710	.	-	.	Parent=CPIJ000018-RA;Name=CPIJ000018-RA-E3;constitutive=1;rank=3
supercont3.1	VectorBase	CDS	570426	570710	.	-	0	ID=CPIJ000018-PA;Parent=CPIJ000018-RA;protein_id=CPIJ000018-PA
supercont3.1	VectorBase	exon	571445	571515	.	-	.	Parent=CPIJ000018-RA;Name=CPIJ000018-RA-E2;constitutive=1;rank=2
supercont3.1	VectorBase	CDS	571445	571515	.	-	2	ID=CPIJ000018-PA;Parent=CPIJ000018-RA;protein_id=CPIJ000018-PA
supercont3.1	VectorBase	exon	573000	573066	.	-	.	Parent=CPIJ000018-RA;Name=CPIJ000018-RA-E1;constitutive=1;rank=1
supercont3.1	VectorBase	CDS	573000	573066	.	-	0	ID=CPIJ000018-PA;Parent=CPIJ000018-RA;protein_id=CPIJ000018-PA
###
supercont3.1	VectorBase	gene	576852	578234	.	-	.	ID=CPIJ000019;biotype=protein_coding;description=ANON-66Db protein [Source:VB External Description%3BAcc:CPIJ000019];version=1
supercont3.1	VectorBase	mRNA	576852	578234	.	-	.	ID=CPIJ000019-RA;Parent=CPIJ000019;Dbxref=RefSeq:XM_001841637.1,RefSeq:XP_001841689.1,UniParc:UPI00016D61E7,UniProtKB:B0VZ66_CULQU,NCBI_GP:EDS25642.1;biotype=protein_coding;description=cervical cancer 1 protooncogene protein%2C putative;version=1
supercont3.1	VectorBase	three_prime_UTR	576852	576987	.	-	.	Parent=CPIJ000019-RA
supercont3.1	VectorBase	exon	576852	577606	.	-	.	Parent=CPIJ000019-RA;Name=CPIJ000019-RA-E3;constitutive=1;rank=3
supercont3.1	VectorBase	CDS	576988	577606	.	-	1	ID=CPIJ000019-PA;Parent=CPIJ000019-RA;protein_id=CPIJ000019-PA
supercont3.1	VectorBase	exon	577665	578045	.	-	.	Parent=CPIJ000019-RA;Name=CPIJ000019-RA-E2;constitutive=1;rank=2
supercont3.1	VectorBase	CDS	577665	578045	.	-	1	ID=CPIJ000019-PA;Parent=CPIJ000019-RA;protein_id=CPIJ000019-PA
supercont3.1	VectorBase	exon	578116	578234	.	-	.	Parent=CPIJ000019-RA;Name=CPIJ000019-RA-E1;constitutive=1;rank=1
supercont3.1	VectorBase	CDS	578116	578234	.	-	0	ID=CPIJ000019-PA;Parent=CPIJ000019-RA;protein_id=CPIJ000019-PA
###
supercont3.1	VectorBase	gene	606782	645306	.	+	.	ID=CPIJ000020;biotype=protein_coding;description=conserved hypothetical protein [Source:VB External Description%3BAcc:CPIJ000020];version=1
supercont3.1	VectorBase	mRNA	606782	645306	.	+	.	ID=CPIJ000020-RA;Parent=CPIJ000020;Dbxref=RefSeq:XM_001841638.1,RefSeq:XP_001841690.1,UniParc:UPI00016D61E8,UniProtKB:B0VZ59_CULQU,NCBI_GP:EDS25643.1;Ontology_term=GO:0005737,GO:0006629,GO:0016021,GO:0016627;biotype=protein_coding;description=conserved hypothetical protein;version=1
supercont3.1	VectorBase	exon	606782	606988	.	+	.	Parent=CPIJ000020-RA;Name=CPIJ000020-RA-E1;constitutive=1;rank=1
supercont3.1	VectorBase	CDS	606782	606988	.	+	0	ID=CPIJ000020-PA;Parent=CPIJ000020-RA;protein_id=CPIJ000020-PA
supercont3.1	VectorBase	exon	630160	630321	.	+	.	Parent=CPIJ000020-RA;Name=CPIJ000020-RA-E2;constitutive=1;rank=2
supercont3.1	VectorBase	CDS	630160	630321	.	+	0	ID=CPIJ000020-PA;Parent=CPIJ000020-RA;protein_id=CPIJ000020-PA
supercont3.1	VectorBase	exon	637997	638204	.	+	.	Parent=CPIJ000020-RA;Name=CPIJ000020-RA-E3;constitutive=1;rank=3
supercont3.1	VectorBase	CDS	637997	638204	.	+	0	ID=CPIJ000020-PA;Parent=CPIJ000020-RA;protein_id=CPIJ000020-PA
supercont3.1	VectorBase	exon	644171	644366	.	+	.	Parent=CPIJ000020-RA;Name=CPIJ000020-RA-E4;constitutive=1;rank=4
supercont3.1	VectorBase	CDS	644171	644366	.	+	2	ID=CPIJ000020-PA;Parent=CPIJ000020-RA;protein_id=CPIJ000020-PA
supercont3.1	VectorBase	exon	645096	645306	.	+	.	Parent=CPIJ000020-RA;Name=CPIJ000020-RA-E5;constitutive=1;rank=5
supercont3.1	VectorBase	CDS	645096	645306	.	+	1	ID=CPIJ000020-PA;Parent=CPIJ000020-RA;protein_id=CPIJ000020-PA
###
supercont3.1	VectorBase	gene	684420	685385	.	-	.	ID=CPIJ000021;biotype=protein_coding;description=salivary protein [Source:VB External Description%3BAcc:CPIJ000021];version=1
supercont3.1	VectorBase	mRNA	684420	685385	.	-	.	ID=CPIJ000021-RA;Parent=CPIJ000021;Dbxref=EMBL:AY388543,RefSeq:XM_001841639.1,RefSeq:XP_001841691.1,UniParc:UPI00016D61E9,UniProtKB:B0VZ60_CULQU,NCBI_GP:EDS25644.1;biotype=protein_coding;description=Venom allergen 3 precursor%2C putative;version=1
supercont3.1	VectorBase	exon	684420	684666	.	-	.	Parent=CPIJ000021-RA;Name=CPIJ000021-RA-E4;constitutive=1;rank=4
supercont3.1	VectorBase	CDS	684420	684666	.	-	1	ID=CPIJ000021-PA;Parent=CPIJ000021-RA;protein_id=CPIJ000021-PA
supercont3.1	VectorBase	exon	684720	684885	.	-	.	Parent=CPIJ000021-RA;Name=CPIJ000021-RA-E3;constitutive=1;rank=3
supercont3.1	VectorBase	CDS	684720	684885	.	-	2	ID=CPIJ000021-PA;Parent=CPIJ000021-RA;protein_id=CPIJ000021-PA
supercont3.1	VectorBase	exon	684947	685178	.	-	.	Parent=CPIJ000021-RA;Name=CPIJ000021-RA-E2;constitutive=1;rank=2
supercont3.1	VectorBase	CDS	684947	685178	.	-	0	ID=CPIJ000021-PA;Parent=CPIJ000021-RA;protein_id=CPIJ000021-PA
supercont3.1	VectorBase	exon	685236	685385	.	-	.	Parent=CPIJ000021-RA;Name=CPIJ000021-RA-E1;constitutive=1;rank=1
supercont3.1	VectorBase	CDS	685236	685385	.	-	0	ID=CPIJ000021-PA;Parent=CPIJ000021-RA;protein_id=CPIJ000021-PA
###
supercont3.1	VectorBase	gene	690201	707404	.	+	.	ID=CPIJ000022;biotype=protein_coding;description=conserved hypothetical protein [Source:VB External Description%3BAcc:CPIJ000022];version=1
supercont3.1	VectorBase	mRNA	690201	707404	.	+	.	ID=CPIJ000022-RA;Parent=CPIJ000022;Dbxref=RefSeq:XM_001841640.1,RefSeq:XP_001841692.1,UniParc:UPI00016D622F,UniProtKB:B0VZ62_CULQU,NCBI_GP:EDS25645.1;biotype=protein_coding;description=myosin-10%2C putative;version=1
supercont3.1	VectorBase	exon	690201	690203	.	+	.	Parent=CPIJ000022-RA;Name=CPIJ000022-RA-E1;constitutive=1;rank=1
supercont3.1	VectorBase	CDS	690201	690203	.	+	0	ID=CPIJ000022-PA;Parent=CPIJ000022-RA;protein_id=CPIJ000022-PA
supercont3.1	VectorBase	exon	693596	695107	.	+	.	Parent=CPIJ000022-RA;Name=CPIJ000022-RA-E2;constitutive=1;rank=2
supercont3.1	VectorBase	CDS	693596	695107	.	+	0	ID=CPIJ000022-PA;Parent=CPIJ000022-RA;protein_id=CPIJ000022-PA
supercont3.1	VectorBase	exon	695120	695322	.	+	.	Parent=CPIJ000022-RA;Name=CPIJ000022-RA-E3;constitutive=1;rank=3
supercont3.1	VectorBase	CDS	695120	695322	.	+	0	ID=CPIJ000022-PA;Parent=CPIJ000022-RA;protein_id=CPIJ000022-PA
supercont3.1	VectorBase	exon	697701	697804	.	+	.	Parent=CPIJ000022-RA;Name=CPIJ000022-RA-E4;constitutive=1;rank=4
supercont3.1	VectorBase	CDS	697701	697804	.	+	1	ID=CPIJ000022-PA;Parent=CPIJ000022-RA;protein_id=CPIJ000022-PA
supercont3.1	VectorBase	exon	698529	699172	.	+	.	Parent=CPIJ000022-RA;Name=CPIJ000022-RA-E5;constitutive=1;rank=5
supercont3.1	VectorBase	CDS	698529	699172	.	+	2	ID=CPIJ000022-PA;Parent=CPIJ000022-RA;protein_id=CPIJ000022-PA
supercont3.1	VectorBase	exon	702987	704701	.	+	.	Parent=CPIJ000022-RA;Name=CPIJ000022-RA-E6;constitutive=1;rank=6
supercont3.1	VectorBase	CDS	702987	704701	.	+	0	ID=CPIJ000022-PA;Parent=CPIJ000022-RA;protein_id=CPIJ000022-PA
supercont3.1	VectorBase	exon	707173	707404	.	+	.	Parent=CPIJ000022-RA;Name=CPIJ000022-RA-E7;constitutive=1;rank=7
supercont3.1	VectorBase	CDS	707173	707404	.	+	1	ID=CPIJ000022-PA;Parent=CPIJ000022-RA;protein_id=CPIJ000022-PA
###
supercont3.1	VectorBase	gene	718564	724542	.	+	.	ID=CPIJ000023;biotype=protein_coding;description=conserved hypothetical protein [Source:VB External Description%3BAcc:CPIJ000023];version=1
supercont3.1	VectorBase	mRNA	718564	724542	.	+	.	ID=CPIJ000023-RA;Parent=CPIJ000023;Dbxref=RefSeq:XM_001841641.1,RefSeq:XP_001841693.1,UniParc:UPI00016D6230,UniProtKB:B0VZ63_CULQU,NCBI_GP:EDS25646.1;biotype=protein_coding;description=conserved hypothetical protein;version=1
supercont3.1	VectorBase	exon	718564	718891	.	+	.	Parent=CPIJ000023-RA;Name=CPIJ000023-RA-E1;constitutive=1;rank=1
supercont3.1	VectorBase	CDS	718564	718891	.	+	0	ID=CPIJ000023-PA;Parent=CPIJ000023-RA;protein_id=CPIJ000023-PA
supercont3.1	VectorBase	exon	718899	721182	.	+	.	Parent=CPIJ000023-RA;Name=CPIJ000023-RA-E2;constitutive=1;rank=2
supercont3.1	VectorBase	CDS	718899	721182	.	+	2	ID=CPIJ000023-PA;Parent=CPIJ000023-RA;protein_id=CPIJ000023-PA
supercont3.1	VectorBase	exon	721321	723598	.	+	.	Parent=CPIJ000023-RA;Name=CPIJ000023-RA-E3;constitutive=1;rank=3
supercont3.1	VectorBase	CDS	721321	723598	.	+	1	ID=CPIJ000023-PA;Parent=CPIJ000023-RA;protein_id=CPIJ000023-PA
supercont3.1	VectorBase	exon	723663	723865	.	+	.	Parent=CPIJ000023-RA;Name=CPIJ000023-RA-E4;constitutive=1;rank=4
supercont3.1	VectorBase	CDS	723663	723865	.	+	0	ID=CPIJ000023-PA;Parent=CPIJ000023-RA;protein_id=CPIJ000023-PA
supercont3.1	VectorBase	exon	723926	724138	.	+	.	Parent=CPIJ000023-RA;Name=CPIJ000023-RA-E5;constitutive=1;rank=5
supercont3.1	VectorBase	CDS	723926	724138	.	+	1	ID=CPIJ000023-PA;Parent=CPIJ000023-RA;protein_id=CPIJ000023-PA
supercont3.1	VectorBase	exon	724209	724542	.	+	.	Parent=CPIJ000023-RA;Name=CPIJ000023-RA-E6;constitutive=1;rank=6
supercont3.1	VectorBase	CDS	724209	724542	.	+	1	ID=CPIJ000023-PA;Parent=CPIJ000023-RA;protein_id=CPIJ000023-PA
###
supercont3.1	VectorBase	gene	724653	726982	.	+	.	ID=CPIJ000024;biotype=protein_coding;description=conserved hypothetical protein [Source:VB External Description%3BAcc:CPIJ000024];version=1
supercont3.1	VectorBase	mRNA	724653	726982	.	+	.	ID=CPIJ000024-RA;Parent=CPIJ000024;Dbxref=RefSeq:XM_001841642.1,RefSeq:XP_001841694.1,UniParc:UPI00016D6231,UniProtKB:B0VZ64_CULQU,NCBI_GP:EDS25647.1;biotype=protein_coding;description=inner centromere protein%2C putative;version=1
supercont3.1	VectorBase	CDS	724653	726410	.	+	0	ID=CPIJ000024-PA;Parent=CPIJ000024-RA;protein_id=CPIJ000024-PA
supercont3.1	VectorBase	exon	724653	726982	.	+	.	Parent=CPIJ000024-RA;Name=CPIJ000024-RA-E1;constitutive=1;rank=1
supercont3.1	VectorBase	three_prime_UTR	726411	726982	.	+	.	Parent=CPIJ000024-RA
###
supercont3.1	VectorBase	gene	727264	728238	.	-	.	ID=CPIJ000025;biotype=protein_coding;description=negative elongation factor E [Source:VB External Description%3BAcc:CPIJ000025];version=1
supercont3.1	VectorBase	mRNA	727264	728238	.	-	.	ID=CPIJ000025-RA;Parent=CPIJ000025;Dbxref=RefSeq:XM_001841643.1,RefSeq:XP_001841695.1,UniParc:UPI00016D6232,UniProtKB:B0VZ65_CULQU,NCBI_GP:EDS25648.1;Ontology_term=GO:0000166,GO:0003746;biotype=protein_coding;description=negative elongation factor E%2C putative;version=1
supercont3.1	VectorBase	exon	727264	727340	.	-	.	Parent=CPIJ000025-RA;Name=CPIJ000025-RA-E3;constitutive=1;rank=3
supercont3.1	VectorBase	CDS	727264	727340	.	-	2	ID=CPIJ000025-PA;Parent=CPIJ000025-RA;protein_id=CPIJ000025-PA
supercont3.1	VectorBase	exon	727405	728137	.	-	.	Parent=CPIJ000025-RA;Name=CPIJ000025-RA-E2;constitutive=1;rank=2
supercont3.1	VectorBase	CDS	727405	728137	.	-	0	ID=CPIJ000025-PA;Parent=CPIJ000025-RA;protein_id=CPIJ000025-PA
supercont3.1	VectorBase	exon	728203	728238	.	-	.	Parent=CPIJ000025-RA;Name=CPIJ000025-RA-E1;constitutive=1;rank=1
supercont3.1	VectorBase	CDS	728203	728238	.	-	0	ID=CPIJ000025-PA;Parent=CPIJ000025-RA;protein_id=CPIJ000025-PA
###
supercont3.1	VectorBase	gene	739742	740752	.	+	.	ID=CPIJ000026;biotype=protein_coding;description=hypothetical protein [Source:VB External Description%3BAcc:CPIJ000026];version=1
supercont3.1	VectorBase	mRNA	739742	740752	.	+	.	ID=CPIJ000026-RA;Parent=CPIJ000026;Dbxref=RefSeq:XM_001841644.1,RefSeq:XP_001841696.1,UniParc:UPI00016D6233,UniProtKB:B0VZ57_CULQU,NCBI_GP:EDS25649.1;biotype=protein_coding;description=hypothetical protein;version=1
supercont3.1	VectorBase	exon	739742	739807	.	+	.	Parent=CPIJ000026-RA;Name=CPIJ000026-RA-E1;constitutive=1;rank=1
supercont3.1	VectorBase	CDS	739742	739807	.	+	0	ID=CPIJ000026-PA;Parent=CPIJ000026-RA;protein_id=CPIJ000026-PA
supercont3.1	VectorBase	exon	740615	740752	.	+	.	Parent=CPIJ000026-RA;Name=CPIJ000026-RA-E2;constitutive=1;rank=2
supercont3.1	VectorBase	CDS	740615	740752	.	+	0	ID=CPIJ000026-PA;Parent=CPIJ000026-RA;protein_id=CPIJ000026-PA
###
supercont3.1	VectorBase	gene	744915	761147	.	-	.	ID=CPIJ000027;biotype=protein_coding;description=semaphorin [Source:VB External Description%3BAcc:CPIJ000027];version=1
supercont3.1	VectorBase	mRNA	744915	761147	.	-	.	ID=CPIJ000027-RA;Parent=CPIJ000027;Dbxref=RefSeq:XM_001841645.1,RefSeq:XP_001841697.1,UniParc:UPI00016D6234,UniProtKB:B0VZ58_CULQU,NCBI_GP:EDS25650.1;Ontology_term=GO:0016021;biotype=protein_coding;description=Semaphorin-1A precursor%2C putative;version=1
supercont3.1	VectorBase	exon	744915	745185	.	-	.	Parent=CPIJ000027-RA;Name=CPIJ000027-RA-E6;constitutive=1;rank=6
supercont3.1	VectorBase	CDS	744915	745185	.	-	1	ID=CPIJ000027-PA;Parent=CPIJ000027-RA;protein_id=CPIJ000027-PA
supercont3.1	VectorBase	exon	745250	745418	.	-	.	Parent=CPIJ000027-RA;Name=CPIJ000027-RA-E5;constitutive=1;rank=5
supercont3.1	VectorBase	CDS	745250	745418	.	-	2	ID=CPIJ000027-PA;Parent=CPIJ000027-RA;protein_id=CPIJ000027-PA
supercont3.1	VectorBase	exon	745908	746951	.	-	.	Parent=CPIJ000027-RA;Name=CPIJ000027-RA-E4;constitutive=1;rank=4
supercont3.1	VectorBase	CDS	745908	746951	.	-	2	ID=CPIJ000027-PA;Parent=CPIJ000027-RA;protein_id=CPIJ000027-PA
supercont3.1	VectorBase	exon	747012	747347	.	-	.	Parent=CPIJ000027-RA;Name=CPIJ000027-RA-E3;constitutive=1;rank=3
supercont3.1	VectorBase	CDS	747012	747347	.	-	2	ID=CPIJ000027-PA;Parent=CPIJ000027-RA;protein_id=CPIJ000027-PA
supercont3.1	VectorBase	exon	747405	747812	.	-	.	Parent=CPIJ000027-RA;Name=CPIJ000027-RA-E2;constitutive=1;rank=2
supercont3.1	VectorBase	CDS	747405	747812	.	-	2	ID=CPIJ000027-PA;Parent=CPIJ000027-RA;protein_id=CPIJ000027-PA
supercont3.1	VectorBase	exon	761132	761147	.	-	.	Parent=CPIJ000027-RA;Name=CPIJ000027-RA-E1;constitutive=1;rank=1
supercont3.1	VectorBase	CDS	761132	761147	.	-	0	ID=CPIJ000027-PA;Parent=CPIJ000027-RA;protein_id=CPIJ000027-PA
###
supercont3.1	VectorBase	gene	825551	827794	.	+	.	ID=CPIJ000029;biotype=protein_coding;description=tRNA pseudouridine synthase D [Source:VB External Description%3BAcc:CPIJ000029];version=1
supercont3.1	VectorBase	mRNA	825551	827794	.	+	.	ID=CPIJ000029-RA;Parent=CPIJ000029;Dbxref=RefSeq:XM_001841647.1,RefSeq:XP_001841699.1,UniParc:UPI00016D6236,UniProtKB:B0VZ88_CULQU,NCBI_GP:EDS25652.1;Ontology_term=GO:0001522,GO:0003723,GO:0009982;biotype=protein_coding;description=tRNA pseudouridine synthase D%2C putative;version=1
supercont3.1	VectorBase	exon	825551	825837	.	+	.	Parent=CPIJ000029-RA;Name=CPIJ000029-RA-E1;constitutive=1;rank=1
supercont3.1	VectorBase	CDS	825551	825837	.	+	0	ID=CPIJ000029-PA;Parent=CPIJ000029-RA;protein_id=CPIJ000029-PA
supercont3.1	VectorBase	exon	825895	827794	.	+	.	Parent=CPIJ000029-RA;Name=CPIJ000029-RA-E2;constitutive=1;rank=2
supercont3.1	VectorBase	CDS	825895	827794	.	+	1	ID=CPIJ000029-PA;Parent=CPIJ000029-RA;protein_id=CPIJ000029-PA
###
supercont3.1	VectorBase	gene	845712	848765	.	+	.	ID=CPIJ000030;biotype=protein_coding;description=conserved hypothetical protein [Source:VB External Description%3BAcc:CPIJ000030];version=1
supercont3.1	VectorBase	mRNA	845712	848765	.	+	.	ID=CPIJ000030-RA;Parent=CPIJ000030;Dbxref=RefSeq:XM_001841648.1,RefSeq:XP_001841700.1,UniParc:UPI00016D6237,UniProtKB:B0VZ89_CULQU,NCBI_GP:EDS25653.1;Ontology_term=GO:0005515;biotype=protein_coding;description=modifier of mdg4%2C putative;version=1
supercont3.1	VectorBase	exon	845712	846318	.	+	.	Parent=CPIJ000030-RA;Name=CPIJ000030-RA-E1;constitutive=1;rank=1
supercont3.1	VectorBase	CDS	845712	846318	.	+	0	ID=CPIJ000030-PA;Parent=CPIJ000030-RA;protein_id=CPIJ000030-PA
supercont3.1	VectorBase	exon	847293	847401	.	+	.	Parent=CPIJ000030-RA;Name=CPIJ000030-RA-E2;constitutive=1;rank=2
supercont3.1	VectorBase	CDS	847293	847401	.	+	2	ID=CPIJ000030-PA;Parent=CPIJ000030-RA;protein_id=CPIJ000030-PA
supercont3.1	VectorBase	exon	847453	847549	.	+	.	Parent=CPIJ000030-RA;Name=CPIJ000030-RA-E3;constitutive=1;rank=3
supercont3.1	VectorBase	CDS	847453	847549	.	+	1	ID=CPIJ000030-PA;Parent=CPIJ000030-RA;protein_id=CPIJ000030-PA
supercont3.1	VectorBase	exon	847869	848765	.	+	.	Parent=CPIJ000030-RA;Name=CPIJ000030-RA-E4;constitutive=1;rank=4
supercont3.1	VectorBase	CDS	847869	848765	.	+	0	ID=CPIJ000030-PA;Parent=CPIJ000030-RA;protein_id=CPIJ000030-PA
###
supercont3.1	VectorBase	gene	849830	859509	.	-	.	ID=CPIJ000031;biotype=protein_coding;description=glutathione S-transferase [Source:VB External Description%3BAcc:CPIJ000031];version=1
supercont3.1	VectorBase	mRNA	849830	859509	.	-	.	ID=CPIJ000031-RA;Parent=CPIJ000031;Dbxref=KEGG_Enzyme:00053+1.8.5.1,KEGG_Enzyme:00480+2.5.1.18+1.8.5.1,KEGG_Enzyme:00980+2.5.1.18,KEGG_Enzyme:00982+2.5.1.18,RefSeq:XM_001841649.1,RefSeq:XP_001841701.1,UniParc:UPI00016D6238,UniProtKB:B0VZ90_CULQU,NCBI_GP:EDS25654.1;Ontology_term=GO:0004364,GO:0005737;biotype=protein_coding;description=glutathione transferase omega-1%2C putative;version=1
supercont3.1	VectorBase	three_prime_UTR	849830	849956	.	-	.	Parent=CPIJ000031-RA
supercont3.1	VectorBase	exon	849830	849987	.	-	.	Parent=CPIJ000031-RA;Name=CPIJ000031-RA-E4;constitutive=1;rank=4
supercont3.1	VectorBase	CDS	849957	849987	.	-	1	ID=CPIJ000031-PA;Parent=CPIJ000031-RA;protein_id=CPIJ000031-PA
supercont3.1	VectorBase	exon	851865	851986	.	-	.	Parent=CPIJ000031-RA;Name=CPIJ000031-RA-E3;constitutive=1;rank=3
supercont3.1	VectorBase	CDS	851865	851986	.	-	0	ID=CPIJ000031-PA;Parent=CPIJ000031-RA;protein_id=CPIJ000031-PA
supercont3.1	VectorBase	exon	852047	852639	.	-	.	Parent=CPIJ000031-RA;Name=CPIJ000031-RA-E2;constitutive=1;rank=2
supercont3.1	VectorBase	CDS	852047	852639	.	-	2	ID=CPIJ000031-PA;Parent=CPIJ000031-RA;protein_id=CPIJ000031-PA
supercont3.1	VectorBase	exon	859482	859509	.	-	.	Parent=CPIJ000031-RA;Name=CPIJ000031-RA-E1;constitutive=1;rank=1
supercont3.1	VectorBase	CDS	859482	859509	.	-	0	ID=CPIJ000031-PA;Parent=CPIJ000031-RA;protein_id=CPIJ000031-PA
###
supercont3.1	VectorBase	gene	862519	864419	.	+	.	ID=CPIJ000032;biotype=protein_coding;description=glucosyl/glucuronosyl transferase [Source:VB External Description%3BAcc:CPIJ000032];version=1
supercont3.1	VectorBase	mRNA	862519	864419	.	+	.	ID=CPIJ000032-RA;Parent=CPIJ000032;Dbxref=RefSeq:XM_001841650.1,RefSeq:XP_001841702.1,UniParc:UPI00016D603E,UniProtKB:B0VZ91_CULQU,NCBI_GP:EDS25655.1;Ontology_term=GO:0016758;biotype=protein_coding;description=UDP-glucuronosyltransferase 2B15 precursor%2C putative;version=1
supercont3.1	VectorBase	five_prime_UTR	862519	862634	.	+	.	Parent=CPIJ000032-RA
supercont3.1	VectorBase	exon	862519	862750	.	+	.	Parent=CPIJ000032-RA;Name=CPIJ000032-RA-E1;constitutive=1;rank=1
supercont3.1	VectorBase	CDS	862635	862750	.	+	0	ID=CPIJ000032-PA;Parent=CPIJ000032-RA;protein_id=CPIJ000032-PA
supercont3.1	VectorBase	exon	862810	863030	.	+	.	Parent=CPIJ000032-RA;Name=CPIJ000032-RA-E2;constitutive=1;rank=2
supercont3.1	VectorBase	CDS	862810	863030	.	+	1	ID=CPIJ000032-PA;Parent=CPIJ000032-RA;protein_id=CPIJ000032-PA
supercont3.1	VectorBase	exon	863087	863378	.	+	.	Parent=CPIJ000032-RA;Name=CPIJ000032-RA-E3;constitutive=1;rank=3
supercont3.1	VectorBase	CDS	863087	863378	.	+	2	ID=CPIJ000032-PA;Parent=CPIJ000032-RA;protein_id=CPIJ000032-PA
supercont3.1	VectorBase	exon	863433	863982	.	+	.	Parent=CPIJ000032-RA;Name=CPIJ000032-RA-E4;constitutive=1;rank=4
supercont3.1	VectorBase	CDS	863433	863982	.	+	1	ID=CPIJ000032-PA;Parent=CPIJ000032-RA;protein_id=CPIJ000032-PA
supercont3.1	VectorBase	exon	864042	864419	.	+	.	Parent=CPIJ000032-RA;Name=CPIJ000032-RA-E5;constitutive=1;rank=5
supercont3.1	VectorBase	CDS	864042	864419	.	+	0	ID=CPIJ000032-PA;Parent=CPIJ000032-RA;protein_id=CPIJ000032-PA
###
supercont3.1	VectorBase	gene	868392	870864	.	-	.	ID=CPIJ000033;biotype=protein_coding;description=UDP-glucuronosyltransferase 2B15 precursor [Source:VB External Description%3BAcc:CPIJ000033];version=1
supercont3.1	VectorBase	mRNA	868392	870864	.	-	.	ID=CPIJ000033-RA;Parent=CPIJ000033;Dbxref=RefSeq:XM_001841651.1,RefSeq:XP_001841703.1,UniParc:UPI00016D603F,UniProtKB:B0VZ96_CULQU,NCBI_GP:EDS25656.1;Ontology_term=GO:0016758;biotype=protein_coding;description=UDP-glucuronosyltransferase 2B16 precursor%2C putative;version=1
supercont3.1	VectorBase	exon	868392	868778	.	-	.	Parent=CPIJ000033-RA;Name=CPIJ000033-RA-E4;constitutive=1;rank=4
supercont3.1	VectorBase	CDS	868392	868778	.	-	0	ID=CPIJ000033-PA;Parent=CPIJ000033-RA;protein_id=CPIJ000033-PA
supercont3.1	VectorBase	exon	868836	869388	.	-	.	Parent=CPIJ000033-RA;Name=CPIJ000033-RA-E3;constitutive=1;rank=3
supercont3.1	VectorBase	CDS	868836	869388	.	-	1	ID=CPIJ000033-PA;Parent=CPIJ000033-RA;protein_id=CPIJ000033-PA
supercont3.1	VectorBase	exon	870178	870687	.	-	.	Parent=CPIJ000033-RA;Name=CPIJ000033-RA-E2;constitutive=1;rank=2
supercont3.1	VectorBase	CDS	870178	870687	.	-	1	ID=CPIJ000033-PA;Parent=CPIJ000033-RA;protein_id=CPIJ000033-PA
supercont3.1	VectorBase	exon	870752	870864	.	-	.	Parent=CPIJ000033-RA;Name=CPIJ000033-RA-E1;constitutive=1;rank=1
supercont3.1	VectorBase	CDS	870752	870864	.	-	0	ID=CPIJ000033-PA;Parent=CPIJ000033-RA;protein_id=CPIJ000033-PA
###
supercont3.1	VectorBase	gene	871828	874939	.	+	.	ID=CPIJ000034;biotype=protein_coding;description=glucosyl/glucuronosyl transferases [Source:VB External Description%3BAcc:CPIJ000034];version=1
supercont3.1	VectorBase	mRNA	871828	874939	.	+	.	ID=CPIJ000034-RA;Parent=CPIJ000034;Dbxref=RefSeq:XM_001841652.1,RefSeq:XP_001841704.1,UniParc:UPI00016D6040,UniProtKB:B0VZ97_CULQU,NCBI_GP:EDS25657.1;Ontology_term=GO:0016758;biotype=protein_coding;description=UDP-glucuronosyltransferase 2B4 precursor%2C putative;version=1
supercont3.1	VectorBase	exon	871828	872459	.	+	.	Parent=CPIJ000034-RA;Name=CPIJ000034-RA-E1;constitutive=1;rank=1
supercont3.1	VectorBase	CDS	871828	872459	.	+	0	ID=CPIJ000034-PA;Parent=CPIJ000034-RA;protein_id=CPIJ000034-PA
supercont3.1	VectorBase	exon	873366	873918	.	+	.	Parent=CPIJ000034-RA;Name=CPIJ000034-RA-E2;constitutive=1;rank=2
supercont3.1	VectorBase	CDS	873366	873918	.	+	1	ID=CPIJ000034-PA;Parent=CPIJ000034-RA;protein_id=CPIJ000034-PA
supercont3.1	VectorBase	exon	873976	874241	.	+	.	Parent=CPIJ000034-RA;Name=CPIJ000034-RA-E3;constitutive=1;rank=3
supercont3.1	VectorBase	CDS	873976	874241	.	+	0	ID=CPIJ000034-PA;Parent=CPIJ000034-RA;protein_id=CPIJ000034-PA
supercont3.1	VectorBase	exon	874933	874939	.	+	.	Parent=CPIJ000034-RA;Name=CPIJ000034-RA-E4;constitutive=1;rank=4
supercont3.1	VectorBase	CDS	874933	874939	.	+	1	ID=CPIJ000034-PA;Parent=CPIJ000034-RA;protein_id=CPIJ000034-PA
###
supercont3.1	VectorBase	gene	879798	880553	.	-	.	ID=CPIJ000035;biotype=protein_coding;description=aspartate carbamoyltransferase [Source:VB External Description%3BAcc:CPIJ000035];version=1
supercont3.1	VectorBase	mRNA	879798	880553	.	-	.	ID=CPIJ000035-RA;Parent=CPIJ000035;Dbxref=RefSeq:XM_001841653.1,RefSeq:XP_001841705.1,UniParc:UPI00016D6041,UniProtKB:B0VZ98_CULQU,NCBI_GP:EDS25658.1;Ontology_term=GO:0006520,GO:0016597,GO:0016743;biotype=protein_coding;description=aspartate carbamoyltransferase catalytic chain%2C putative;version=1
supercont3.1	VectorBase	exon	879798	880153	.	-	.	Parent=CPIJ000035-RA;Name=CPIJ000035-RA-E3;constitutive=1;rank=3
supercont3.1	VectorBase	CDS	879798	880153	.	-	2	ID=CPIJ000035-PA;Parent=CPIJ000035-RA;protein_id=CPIJ000035-PA
supercont3.1	VectorBase	exon	880218	880363	.	-	.	Parent=CPIJ000035-RA;Name=CPIJ000035-RA-E2;constitutive=1;rank=2
supercont3.1	VectorBase	CDS	880218	880363	.	-	1	ID=CPIJ000035-PA;Parent=CPIJ000035-RA;protein_id=CPIJ000035-PA
supercont3.1	VectorBase	exon	880435	880553	.	-	.	Parent=CPIJ000035-RA;Name=CPIJ000035-RA-E1;constitutive=1;rank=1
supercont3.1	VectorBase	CDS	880435	880553	.	-	0	ID=CPIJ000035-PA;Parent=CPIJ000035-RA;protein_id=CPIJ000035-PA
###
supercont3.1	VectorBase	gene	880710	883275	.	-	.	ID=CPIJ000036;biotype=protein_coding;description=conserved hypothetical protein [Source:VB External Description%3BAcc:CPIJ000036];version=1
supercont3.1	VectorBase	mRNA	880710	883275	.	-	.	ID=CPIJ000036-RA;Parent=CPIJ000036;Dbxref=RefSeq:XM_001841654.1,RefSeq:XP_001841706.1,UniParc:UPI00016D6042,UniProtKB:B0VZ99_CULQU,NCBI_GP:EDS25659.1;biotype=protein_coding;description=hypothetical protein;version=1
supercont3.1	VectorBase	exon	880710	880927	.	-	.	Parent=CPIJ000036-RA;Name=CPIJ000036-RA-E2;constitutive=1;rank=2
supercont3.1	VectorBase	CDS	880710	880927	.	-	2	ID=CPIJ000036-PA;Parent=CPIJ000036-RA;protein_id=CPIJ000036-PA
supercont3.1	VectorBase	exon	883254	883275	.	-	.	Parent=CPIJ000036-RA;Name=CPIJ000036-RA-E1;constitutive=1;rank=1
supercont3.1	VectorBase	CDS	883254	883275	.	-	0	ID=CPIJ000036-PA;Parent=CPIJ000036-RA;protein_id=CPIJ000036-PA
###
supercont3.1	VectorBase	gene	883510	889537	.	+	.	ID=CPIJ000037;biotype=protein_coding;description=UDP-glucuronosyltransferase 2B20 precursor [Source:VB External Description%3BAcc:CPIJ000037];version=1
supercont3.1	VectorBase	mRNA	883510	889537	.	+	.	ID=CPIJ000037-RA;Parent=CPIJ000037;Dbxref=RefSeq:XM_001841655.1,RefSeq:XP_001841707.1,UniParc:UPI00016D6043,UniProtKB:B0VZA0_CULQU,NCBI_GP:EDS25660.1;Ontology_term=GO:0016758;biotype=protein_coding;description=UDP-glucuronosyltransferase%2C putative;version=1
supercont3.1	VectorBase	exon	883510	884138	.	+	.	Parent=CPIJ000037-RA;Name=CPIJ000037-RA-E1;constitutive=1;rank=1
supercont3.1	VectorBase	CDS	883510	884138	.	+	0	ID=CPIJ000037-PA;Parent=CPIJ000037-RA;protein_id=CPIJ000037-PA
supercont3.1	VectorBase	exon	884223	884496	.	+	.	Parent=CPIJ000037-RA;Name=CPIJ000037-RA-E2;constitutive=1;rank=2
supercont3.1	VectorBase	CDS	884223	884496	.	+	1	ID=CPIJ000037-PA;Parent=CPIJ000037-RA;protein_id=CPIJ000037-PA
supercont3.1	VectorBase	exon	884650	884775	.	+	.	Parent=CPIJ000037-RA;Name=CPIJ000037-RA-E3;constitutive=1;rank=3
supercont3.1	VectorBase	CDS	884650	884775	.	+	0	ID=CPIJ000037-PA;Parent=CPIJ000037-RA;protein_id=CPIJ000037-PA
supercont3.1	VectorBase	exon	884835	885143	.	+	.	Parent=CPIJ000037-RA;Name=CPIJ000037-RA-E4;constitutive=1;rank=4
supercont3.1	VectorBase	CDS	884835	885143	.	+	0	ID=CPIJ000037-PA;Parent=CPIJ000037-RA;protein_id=CPIJ000037-PA
supercont3.1	VectorBase	exon	886317	886495	.	+	.	Parent=CPIJ000037-RA;Name=CPIJ000037-RA-E5;constitutive=1;rank=5
supercont3.1	VectorBase	CDS	886317	886495	.	+	0	ID=CPIJ000037-PA;Parent=CPIJ000037-RA;protein_id=CPIJ000037-PA
supercont3.1	VectorBase	exon	886559	886952	.	+	.	Parent=CPIJ000037-RA;Name=CPIJ000037-RA-E6;constitutive=1;rank=6
supercont3.1	VectorBase	CDS	886559	886952	.	+	1	ID=CPIJ000037-PA;Parent=CPIJ000037-RA;protein_id=CPIJ000037-PA
supercont3.1	VectorBase	exon	887728	887798	.	+	.	Parent=CPIJ000037-RA;Name=CPIJ000037-RA-E7;constitutive=1;rank=7
supercont3.1	VectorBase	CDS	887728	887798	.	+	0	ID=CPIJ000037-PA;Parent=CPIJ000037-RA;protein_id=CPIJ000037-PA
supercont3.1	VectorBase	exon	887863	888092	.	+	.	Parent=CPIJ000037-RA;Name=CPIJ000037-RA-E8;constitutive=1;rank=8
supercont3.1	VectorBase	CDS	887863	888092	.	+	1	ID=CPIJ000037-PA;Parent=CPIJ000037-RA;protein_id=CPIJ000037-PA
supercont3.1	VectorBase	exon	888153	888444	.	+	.	Parent=CPIJ000037-RA;Name=CPIJ000037-RA-E9;constitutive=1;rank=9
supercont3.1	VectorBase	CDS	888153	888444	.	+	2	ID=CPIJ000037-PA;Parent=CPIJ000037-RA;protein_id=CPIJ000037-PA
supercont3.1	VectorBase	exon	888502	889051	.	+	.	Parent=CPIJ000037-RA;Name=CPIJ000037-RA-E10;constitutive=1;rank=10
supercont3.1	VectorBase	CDS	888502	889051	.	+	1	ID=CPIJ000037-PA;Parent=CPIJ000037-RA;protein_id=CPIJ000037-PA
supercont3.1	VectorBase	exon	889163	889537	.	+	.	Parent=CPIJ000037-RA;Name=CPIJ000037-RA-E11;constitutive=1;rank=11
supercont3.1	VectorBase	CDS	889163	889537	.	+	0	ID=CPIJ000037-PA;Parent=CPIJ000037-RA;protein_id=CPIJ000037-PA
###
supercont3.1	VectorBase	gene	889557	891318	.	-	.	ID=CPIJ000038;biotype=protein_coding;description=UDP-glucuronosyltransferase 1-3 precursor [Source:VB External Description%3BAcc:CPIJ000038];version=1
supercont3.1	VectorBase	mRNA	889557	891318	.	-	.	ID=CPIJ000038-RA;Parent=CPIJ000038;Dbxref=RefSeq:XM_001841656.1,RefSeq:XP_001841708.1,UniParc:UPI00016D6044,UniProtKB:B0VZ92_CULQU,NCBI_GP:EDS25661.1;Ontology_term=GO:0016758;biotype=protein_coding;description=UDP-glucuronosyltransferase 2B33 precursor%2C putative;version=1
supercont3.1	VectorBase	exon	889557	890291	.	-	.	Parent=CPIJ000038-RA;Name=CPIJ000038-RA-E3;constitutive=1;rank=3
supercont3.1	VectorBase	CDS	889557	890291	.	-	0	ID=CPIJ000038-PA;Parent=CPIJ000038-RA;protein_id=CPIJ000038-PA
supercont3.1	VectorBase	exon	890541	891040	.	-	.	Parent=CPIJ000038-RA;Name=CPIJ000038-RA-E2;constitutive=1;rank=2
supercont3.1	VectorBase	CDS	890541	891040	.	-	2	ID=CPIJ000038-PA;Parent=CPIJ000038-RA;protein_id=CPIJ000038-PA
supercont3.1	VectorBase	exon	891102	891318	.	-	.	Parent=CPIJ000038-RA;Name=CPIJ000038-RA-E1;constitutive=1;rank=1
supercont3.1	VectorBase	CDS	891102	891318	.	-	0	ID=CPIJ000038-PA;Parent=CPIJ000038-RA;protein_id=CPIJ000038-PA
###
supercont3.1	VectorBase	gene	893070	894770	.	+	.	ID=CPIJ000039;biotype=protein_coding;description=glucosyl/glucuronosyl transferases [Source:VB External Description%3BAcc:CPIJ000039];version=1
supercont3.1	VectorBase	mRNA	893070	894770	.	+	.	ID=CPIJ000039-RA;Parent=CPIJ000039;Dbxref=RefSeq:XM_001841657.1,RefSeq:XP_001841709.1,UniParc:UPI00016D6045,UniProtKB:B0VZ93_CULQU,NCBI_GP:EDS25662.1;Ontology_term=GO:0016758;biotype=protein_coding;description=UDP-glucuronosyltransferase 2B14 precursor%2C putative;version=1
supercont3.1	VectorBase	exon	893070	893179	.	+	.	Parent=CPIJ000039-RA;Name=CPIJ000039-RA-E1;constitutive=1;rank=1
supercont3.1	VectorBase	CDS	893070	893179	.	+	0	ID=CPIJ000039-PA;Parent=CPIJ000039-RA;protein_id=CPIJ000039-PA
supercont3.1	VectorBase	exon	893237	894125	.	+	.	Parent=CPIJ000039-RA;Name=CPIJ000039-RA-E2;constitutive=1;rank=2
supercont3.1	VectorBase	CDS	893237	894125	.	+	1	ID=CPIJ000039-PA;Parent=CPIJ000039-RA;protein_id=CPIJ000039-PA
supercont3.1	VectorBase	exon	894187	894419	.	+	.	Parent=CPIJ000039-RA;Name=CPIJ000039-RA-E3;constitutive=1;rank=3
supercont3.1	VectorBase	CDS	894187	894419	.	+	0	ID=CPIJ000039-PA;Parent=CPIJ000039-RA;protein_id=CPIJ000039-PA
supercont3.1	VectorBase	exon	894485	894770	.	+	.	Parent=CPIJ000039-RA;Name=CPIJ000039-RA-E4;constitutive=1;rank=4
supercont3.1	VectorBase	CDS	894485	894770	.	+	1	ID=CPIJ000039-PA;Parent=CPIJ000039-RA;protein_id=CPIJ000039-PA
###
supercont3.1	VectorBase	gene	895884	897520	.	-	.	ID=CPIJ000040;biotype=protein_coding;description=UDP-glucuronosyltransferase 2B1 [Source:VB External Description%3BAcc:CPIJ000040];version=1
supercont3.1	VectorBase	mRNA	895884	897520	.	-	.	ID=CPIJ000040-RA;Parent=CPIJ000040;Dbxref=RefSeq:XM_001841658.1,RefSeq:XP_001841710.1,UniParc:UPI00016D6046,UniProtKB:B0VZ94_CULQU,NCBI_GP:EDS25663.1;Ontology_term=GO:0015020,GO:0016021;biotype=protein_coding;description=UDP-glucuronosyltransferase 2B7 precursor%2C putative;version=1
supercont3.1	VectorBase	three_prime_UTR	895884	895897	.	-	.	Parent=CPIJ000040-RA
supercont3.1	VectorBase	exon	895884	897365	.	-	.	Parent=CPIJ000040-RA;Name=CPIJ000040-RA-E2;constitutive=1;rank=2
supercont3.1	VectorBase	CDS	895898	897365	.	-	1	ID=CPIJ000040-PA;Parent=CPIJ000040-RA;protein_id=CPIJ000040-PA
supercont3.1	VectorBase	exon	897420	897520	.	-	.	Parent=CPIJ000040-RA;Name=CPIJ000040-RA-E1;constitutive=1;rank=1
supercont3.1	VectorBase	CDS	897420	897520	.	-	0	ID=CPIJ000040-PA;Parent=CPIJ000040-RA;protein_id=CPIJ000040-PA
###
supercont3.1	VectorBase	gene	903233	962718	.	-	.	ID=CPIJ000041;biotype=protein_coding;description=conserved hypothetical protein [Source:VB External Description%3BAcc:CPIJ000041];version=1
supercont3.1	VectorBase	mRNA	903233	962718	.	-	.	ID=CPIJ000041-RA;Parent=CPIJ000041;Dbxref=RefSeq:XM_001841660.1,RefSeq:XP_001841712.1,UniParc:UPI00016D6047,UniProtKB:B0VZ95_CULQU,NCBI_GP:EDS25665.1;Ontology_term=GO:0003700,GO:0005634,GO:0043565;biotype=protein_coding;description=DNA-binding protein D-ETS-3%2C putative;version=1
supercont3.1	VectorBase	exon	903233	903369	.	-	.	Parent=CPIJ000041-RA;Name=CPIJ000041-RA-E7;constitutive=1;rank=7
supercont3.1	VectorBase	CDS	903233	903369	.	-	2	ID=CPIJ000041-PA;Parent=CPIJ000041-RA;protein_id=CPIJ000041-PA
supercont3.1	VectorBase	exon	910003	910208	.	-	.	Parent=CPIJ000041-RA;Name=CPIJ000041-RA-E6;constitutive=1;rank=6
supercont3.1	VectorBase	CDS	910003	910208	.	-	1	ID=CPIJ000041-PA;Parent=CPIJ000041-RA;protein_id=CPIJ000041-PA
supercont3.1	VectorBase	exon	917574	917763	.	-	.	Parent=CPIJ000041-RA;Name=CPIJ000041-RA-E5;constitutive=1;rank=5
supercont3.1	VectorBase	CDS	917574	917763	.	-	2	ID=CPIJ000041-PA;Parent=CPIJ000041-RA;protein_id=CPIJ000041-PA
supercont3.1	VectorBase	exon	939310	939357	.	-	.	Parent=CPIJ000041-RA;Name=CPIJ000041-RA-E4;constitutive=1;rank=4
supercont3.1	VectorBase	CDS	939310	939357	.	-	2	ID=CPIJ000041-PA;Parent=CPIJ000041-RA;protein_id=CPIJ000041-PA
supercont3.1	VectorBase	exon	948636	948713	.	-	.	Parent=CPIJ000041-RA;Name=CPIJ000041-RA-E3;constitutive=1;rank=3
supercont3.1	VectorBase	CDS	948636	948713	.	-	2	ID=CPIJ000041-PA;Parent=CPIJ000041-RA;protein_id=CPIJ000041-PA
supercont3.1	VectorBase	exon	956473	956523	.	-	.	Parent=CPIJ000041-RA;Name=CPIJ000041-RA-E2;constitutive=1;rank=2
supercont3.1	VectorBase	CDS	956473	956523	.	-	2	ID=CPIJ000041-PA;Parent=CPIJ000041-RA;protein_id=CPIJ000041-PA
supercont3.1	VectorBase	exon	962634	962718	.	-	.	Parent=CPIJ000041-RA;Name=CPIJ000041-RA-E1;constitutive=1;rank=1
supercont3.1	VectorBase	CDS	962634	962718	.	-	0	ID=CPIJ000041-PA;Parent=CPIJ000041-RA;protein_id=CPIJ000041-PA
###
supercont3.1	VectorBase	gene	930569	933312	.	+	.	ID=CPIJ000042;biotype=protein_coding;description=40S ribosomal protein S14 [Source:VB External Description%3BAcc:CPIJ000042];version=1
supercont3.1	VectorBase	mRNA	930569	933312	.	+	.	ID=CPIJ000042-RA;Parent=CPIJ000042;Dbxref=RefSeq:XM_001841659.1,RefSeq:XP_001841711.1,UniParc:UPI00016D6048,UniProtKB:B0VZ14_CULQU,NCBI_GP:EDS25664.1;Ontology_term=GO:0003735,GO:0005840,GO:0006412;biotype=protein_coding;description=40S ribosomal protein S14/30S ribosomal protein S11%2C putative;version=1
supercont3.1	VectorBase	exon	930569	930771	.	+	.	Parent=CPIJ000042-RA;Name=CPIJ000042-RA-E1;constitutive=1;rank=1
supercont3.1	VectorBase	CDS	930569	930771	.	+	0	ID=CPIJ000042-PA;Parent=CPIJ000042-RA;protein_id=CPIJ000042-PA
supercont3.1	VectorBase	exon	933135	933312	.	+	.	Parent=CPIJ000042-RA;Name=CPIJ000042-RA-E2;constitutive=1;rank=2
supercont3.1	VectorBase	CDS	933135	933312	.	+	1	ID=CPIJ000042-PA;Parent=CPIJ000042-RA;protein_id=CPIJ000042-PA
###
supercont3.1	VectorBase	gene	1003609	1005198	.	-	.	ID=CPIJ000043;biotype=protein_coding;description=conserved hypothetical protein [Source:VB External Description%3BAcc:CPIJ000043];version=1
supercont3.1	VectorBase	mRNA	1003609	1005198	.	-	.	ID=CPIJ000043-RA;Parent=CPIJ000043;Dbxref=RefSeq:XM_001841661.1,RefSeq:XP_001841713.1,UniParc:UPI00016D6049,UniProtKB:B0VZ15_CULQU,NCBI_GP:EDS25666.1;biotype=protein_coding;description=hypothetical protein;version=1
supercont3.1	VectorBase	exon	1003609	1003637	.	-	.	Parent=CPIJ000043-RA;Name=CPIJ000043-RA-E3;constitutive=1;rank=3
supercont3.1	VectorBase	CDS	1003609	1003637	.	-	2	ID=CPIJ000043-PA;Parent=CPIJ000043-RA;protein_id=CPIJ000043-PA
supercont3.1	VectorBase	exon	1004338	1004759	.	-	.	Parent=CPIJ000043-RA;Name=CPIJ000043-RA-E2;constitutive=1;rank=2
supercont3.1	VectorBase	CDS	1004338	1004759	.	-	1	ID=CPIJ000043-PA;Parent=CPIJ000043-RA;protein_id=CPIJ000043-PA
supercont3.1	VectorBase	exon	1004963	1005198	.	-	.	Parent=CPIJ000043-RA;Name=CPIJ000043-RA-E1;constitutive=1;rank=1
supercont3.1	VectorBase	CDS	1004963	1005198	.	-	0	ID=CPIJ000043-PA;Parent=CPIJ000043-RA;protein_id=CPIJ000043-PA
###
supercont3.1	VectorBase	gene	1020721	1021920	.	-	.	ID=CPIJ000044;biotype=protein_coding;description=ubiquitin-protein ligase [Source:VB External Description%3BAcc:CPIJ000044];version=1
supercont3.1	VectorBase	mRNA	1020721	1021920	.	-	.	ID=CPIJ000044-RA;Parent=CPIJ000044;Dbxref=RefSeq:XM_001841662.1,RefSeq:XP_001841714.1,UniParc:UPI00016D604A,UniProtKB:B0VZ16_CULQU,NCBI_GP:EDS25667.1;Ontology_term=GO:0016874;biotype=protein_coding;description=hypothetical protein;version=1
supercont3.1	VectorBase	exon	1020721	1020841	.	-	.	Parent=CPIJ000044-RA;Name=CPIJ000044-RA-E5;constitutive=1;rank=5
supercont3.1	VectorBase	CDS	1020721	1020841	.	-	1	ID=CPIJ000044-PA;Parent=CPIJ000044-RA;protein_id=CPIJ000044-PA
supercont3.1	VectorBase	exon	1020905	1021051	.	-	.	Parent=CPIJ000044-RA;Name=CPIJ000044-RA-E4;constitutive=1;rank=4
supercont3.1	VectorBase	CDS	1020905	1021051	.	-	1	ID=CPIJ000044-PA;Parent=CPIJ000044-RA;protein_id=CPIJ000044-PA
supercont3.1	VectorBase	exon	1021423	1021667	.	-	.	Parent=CPIJ000044-RA;Name=CPIJ000044-RA-E3;constitutive=1;rank=3
supercont3.1	VectorBase	CDS	1021423	1021667	.	-	0	ID=CPIJ000044-PA;Parent=CPIJ000044-RA;protein_id=CPIJ000044-PA
supercont3.1	VectorBase	exon	1021810	1021849	.	-	.	Parent=CPIJ000044-RA;Name=CPIJ000044-RA-E2;constitutive=1;rank=2
supercont3.1	VectorBase	CDS	1021810	1021849	.	-	1	ID=CPIJ000044-PA;Parent=CPIJ000044-RA;protein_id=CPIJ000044-PA
supercont3.1	VectorBase	exon	1021904	1021920	.	-	.	Parent=CPIJ000044-RA;Name=CPIJ000044-RA-E1;constitutive=1;rank=1
supercont3.1	VectorBase	CDS	1021904	1021920	.	-	0	ID=CPIJ000044-PA;Parent=CPIJ000044-RA;protein_id=CPIJ000044-PA
###
supercont3.1	VectorBase	gene	1028129	1032217	.	+	.	ID=CPIJ000045;biotype=protein_coding;description=carboxylesterase [Source:VB External Description%3BAcc:CPIJ000045];version=2
supercont3.1	VectorBase	mRNA	1028129	1032217	.	+	.	ID=CPIJ000045-RA;Parent=CPIJ000045;Dbxref=RefSeq:XM_001841663.1,RefSeq:XP_001841715.1,UniParc:UPI0006453703,UniProtKB:B0WJX8_CULQU,NCBI_GP:EDS29508.1;biotype=protein_coding;version=2
supercont3.1	VectorBase	exon	1028129	1028698	.	+	.	Parent=CPIJ000045-RA;Name=CPIJ000045-RA-E1;constitutive=1;rank=1
supercont3.1	VectorBase	CDS	1028129	1028698	.	+	0	ID=CPIJ000045-PA;Parent=CPIJ000045-RA;protein_id=CPIJ000045-PA
supercont3.1	VectorBase	exon	1028755	1028882	.	+	.	Parent=CPIJ000045-RA;Name=CPIJ000045-RA-E2;constitutive=1;rank=2
supercont3.1	VectorBase	CDS	1028755	1028882	.	+	0	ID=CPIJ000045-PA;Parent=CPIJ000045-RA;protein_id=CPIJ000045-PA
supercont3.1	VectorBase	exon	1031062	1031198	.	+	.	Parent=CPIJ000045-RA;Name=CPIJ000045-RA-E3;constitutive=1;rank=3
supercont3.1	VectorBase	CDS	1031062	1031198	.	+	1	ID=CPIJ000045-PA;Parent=CPIJ000045-RA;protein_id=CPIJ000045-PA
supercont3.1	VectorBase	exon	1031254	1031845	.	+	.	Parent=CPIJ000045-RA;Name=CPIJ000045-RA-E4;constitutive=1;rank=4
supercont3.1	VectorBase	CDS	1031254	1031845	.	+	2	ID=CPIJ000045-PA;Parent=CPIJ000045-RA;protein_id=CPIJ000045-PA
supercont3.1	VectorBase	exon	1031905	1032217	.	+	.	Parent=CPIJ000045-RA;Name=CPIJ000045-RA-E5;constitutive=1;rank=5
supercont3.1	VectorBase	CDS	1031905	1032217	.	+	1	ID=CPIJ000045-PA;Parent=CPIJ000045-RA;protein_id=CPIJ000045-PA
###
supercont3.1	VectorBase	gene	1036025	1038003	.	+	.	ID=CPIJ000046;biotype=protein_coding;description=carboxylesterase [Source:VB External Description%3BAcc:CPIJ000046];version=1
supercont3.1	VectorBase	mRNA	1036025	1038003	.	+	.	ID=CPIJ000046-RA;Parent=CPIJ000046;Dbxref=RefSeq:XM_001841664.1,RefSeq:XP_001841716.1,UniParc:UPI00016D604C,UniProtKB:B0VZ22_CULQU,NCBI_GP:EDS25669.1;Ontology_term=GO:0016787;biotype=protein_coding;description=esterase E4 precursor%2C putative;version=1
supercont3.1	VectorBase	exon	1036025	1036779	.	+	.	Parent=CPIJ000046-RA;Name=CPIJ000046-RA-E1;constitutive=1;rank=1
supercont3.1	VectorBase	CDS	1036025	1036779	.	+	0	ID=CPIJ000046-PA;Parent=CPIJ000046-RA;protein_id=CPIJ000046-PA
supercont3.1	VectorBase	exon	1036841	1036977	.	+	.	Parent=CPIJ000046-RA;Name=CPIJ000046-RA-E2;constitutive=1;rank=2
supercont3.1	VectorBase	CDS	1036841	1036977	.	+	1	ID=CPIJ000046-PA;Parent=CPIJ000046-RA;protein_id=CPIJ000046-PA
supercont3.1	VectorBase	exon	1037034	1037544	.	+	.	Parent=CPIJ000046-RA;Name=CPIJ000046-RA-E3;constitutive=1;rank=3
supercont3.1	VectorBase	CDS	1037034	1037544	.	+	2	ID=CPIJ000046-PA;Parent=CPIJ000046-RA;protein_id=CPIJ000046-PA
supercont3.1	VectorBase	exon	1037685	1038003	.	+	.	Parent=CPIJ000046-RA;Name=CPIJ000046-RA-E4;constitutive=1;rank=4
supercont3.1	VectorBase	CDS	1037685	1038003	.	+	1	ID=CPIJ000046-PA;Parent=CPIJ000046-RA;protein_id=CPIJ000046-PA
###
supercont3.1	VectorBase	gene	1041428	1043600	.	+	.	ID=CPIJ000047;biotype=protein_coding;description=carboxylesterase [Source:VB External Description%3BAcc:CPIJ000047];version=2
supercont3.1	VectorBase	mRNA	1041428	1043600	.	+	.	ID=CPIJ000047-RA;Parent=CPIJ000047;Dbxref=RefSeq:XM_001841665.1,RefSeq:XP_001841717.1,UniParc:UPI00016D61EA,UniProtKB:B0VZ13_CULQU,NCBI_GP:EDS25670.1,NCBI_GP:EDS40907.1;Ontology_term=GO:0016787;biotype=protein_coding;version=2
supercont3.1	VectorBase	exon	1041428	1041919	.	+	.	Parent=CPIJ000047-RA;Name=CPIJ000047-RA-E1;constitutive=1;rank=1
supercont3.1	VectorBase	CDS	1041428	1041919	.	+	0	ID=CPIJ000047-PA;Parent=CPIJ000047-RA;protein_id=CPIJ000047-PA
supercont3.1	VectorBase	exon	1041979	1042106	.	+	.	Parent=CPIJ000047-RA;Name=CPIJ000047-RA-E2;constitutive=1;rank=2
supercont3.1	VectorBase	CDS	1041979	1042106	.	+	0	ID=CPIJ000047-PA;Parent=CPIJ000047-RA;protein_id=CPIJ000047-PA
supercont3.1	VectorBase	exon	1042450	1042586	.	+	.	Parent=CPIJ000047-RA;Name=CPIJ000047-RA-E3;constitutive=1;rank=3
supercont3.1	VectorBase	CDS	1042450	1042586	.	+	1	ID=CPIJ000047-PA;Parent=CPIJ000047-RA;protein_id=CPIJ000047-PA
supercont3.1	VectorBase	exon	1042650	1043241	.	+	.	Parent=CPIJ000047-RA;Name=CPIJ000047-RA-E4;constitutive=1;rank=4
supercont3.1	VectorBase	CDS	1042650	1043241	.	+	2	ID=CPIJ000047-PA;Parent=CPIJ000047-RA;protein_id=CPIJ000047-PA
supercont3.1	VectorBase	exon	1043303	1043600	.	+	.	Parent=CPIJ000047-RA;Name=CPIJ000047-RA-E5;constitutive=1;rank=5
supercont3.1	VectorBase	CDS	1043303	1043600	.	+	1	ID=CPIJ000047-PA;Parent=CPIJ000047-RA;protein_id=CPIJ000047-PA
###
supercont3.1	VectorBase	gene	1044204	1046452	.	+	.	ID=CPIJ000048;biotype=protein_coding;description=carboxylesterase [Source:VB External Description%3BAcc:CPIJ000048];version=2
supercont3.1	VectorBase	mRNA	1044204	1046452	.	+	.	ID=CPIJ000048-RA;Parent=CPIJ000048;Dbxref=RefSeq:XM_001841666.1,RefSeq:XP_001841718.1,UniParc:UPI0006453750,UniProtKB:B0WBT8_CULQU,NCBI_GP:EDS42868.1;Ontology_term=GO:0008152,GO:0016787;biotype=protein_coding;version=2
supercont3.1	VectorBase	exon	1044204	1044791	.	+	.	Parent=CPIJ000048-RA;Name=CPIJ000048-RA-E1;constitutive=1;rank=1
supercont3.1	VectorBase	CDS	1044204	1044791	.	+	0	ID=CPIJ000048-PA;Parent=CPIJ000048-RA;protein_id=CPIJ000048-PA
supercont3.1	VectorBase	exon	1044847	1044974	.	+	.	Parent=CPIJ000048-RA;Name=CPIJ000048-RA-E2;constitutive=1;rank=2
supercont3.1	VectorBase	CDS	1044847	1044974	.	+	0	ID=CPIJ000048-PA;Parent=CPIJ000048-RA;protein_id=CPIJ000048-PA
supercont3.1	VectorBase	exon	1045038	1045174	.	+	.	Parent=CPIJ000048-RA;Name=CPIJ000048-RA-E3;constitutive=1;rank=3
supercont3.1	VectorBase	CDS	1045038	1045174	.	+	1	ID=CPIJ000048-PA;Parent=CPIJ000048-RA;protein_id=CPIJ000048-PA
supercont3.1	VectorBase	exon	1045499	1046096	.	+	.	Parent=CPIJ000048-RA;Name=CPIJ000048-RA-E4;constitutive=1;rank=4
supercont3.1	VectorBase	CDS	1045499	1046096	.	+	2	ID=CPIJ000048-PA;Parent=CPIJ000048-RA;protein_id=CPIJ000048-PA
supercont3.1	VectorBase	exon	1046167	1046452	.	+	.	Parent=CPIJ000048-RA;Name=CPIJ000048-RA-E5;constitutive=1;rank=5
supercont3.1	VectorBase	CDS	1046167	1046452	.	+	1	ID=CPIJ000048-PA;Parent=CPIJ000048-RA;protein_id=CPIJ000048-PA
###
supercont3.1	VectorBase	gene	1051460	1052585	.	+	.	ID=CPIJ000049;biotype=protein_coding;description=carboxylesterase [Source:VB External Description%3BAcc:CPIJ000049];version=1
supercont3.1	VectorBase	mRNA	1051460	1052585	.	+	.	ID=CPIJ000049-RA;Parent=CPIJ000049;Dbxref=RefSeq:XM_001841667.1,RefSeq:XP_001841719.1,UniParc:UPI00016D61EC,UniProtKB:B0VZ18_CULQU,NCBI_GP:EDS25672.1;Ontology_term=GO:0016787;biotype=protein_coding;description=liver carboxylesterase%2C putative;version=1
supercont3.1	VectorBase	exon	1051460	1052056	.	+	.	Parent=CPIJ000049-RA;Name=CPIJ000049-RA-E1;constitutive=1;rank=1
supercont3.1	VectorBase	CDS	1051460	1052056	.	+	0	ID=CPIJ000049-PA;Parent=CPIJ000049-RA;protein_id=CPIJ000049-PA
supercont3.1	VectorBase	exon	1052118	1052245	.	+	.	Parent=CPIJ000049-RA;Name=CPIJ000049-RA-E2;constitutive=1;rank=2
supercont3.1	VectorBase	CDS	1052118	1052245	.	+	0	ID=CPIJ000049-PA;Parent=CPIJ000049-RA;protein_id=CPIJ000049-PA
supercont3.1	VectorBase	CDS	1052301	1052505	.	+	1	ID=CPIJ000049-PA;Parent=CPIJ000049-RA;protein_id=CPIJ000049-PA
supercont3.1	VectorBase	exon	1052301	1052585	.	+	.	Parent=CPIJ000049-RA;Name=CPIJ000049-RA-E3;constitutive=1;rank=3
supercont3.1	VectorBase	three_prime_UTR	1052506	1052585	.	+	.	Parent=CPIJ000049-RA
###
supercont3.1	VectorBase	gene	1057874	1058671	.	+	.	ID=CPIJ000050;biotype=protein_coding;description=carboxylesterase [Source:VB External Description%3BAcc:CPIJ000050];version=1
supercont3.1	VectorBase	mRNA	1057874	1058671	.	+	.	ID=CPIJ000050-RA;Parent=CPIJ000050;Dbxref=RefSeq:XM_001841668.1,RefSeq:XP_001841720.1,UniParc:UPI00016D61ED,UniProtKB:B0VZ19_CULQU,NCBI_GP:EDS25673.1;biotype=protein_coding;description=carboxylesterase%2C putative;version=1
supercont3.1	VectorBase	exon	1057874	1058460	.	+	.	Parent=CPIJ000050-RA;Name=CPIJ000050-RA-E1;constitutive=1;rank=1
supercont3.1	VectorBase	CDS	1057874	1058460	.	+	0	ID=CPIJ000050-PA;Parent=CPIJ000050-RA;protein_id=CPIJ000050-PA
supercont3.1	VectorBase	exon	1058620	1058671	.	+	.	Parent=CPIJ000050-RA;Name=CPIJ000050-RA-E2;constitutive=1;rank=2
supercont3.1	VectorBase	CDS	1058620	1058671	.	+	1	ID=CPIJ000050-PA;Parent=CPIJ000050-RA;protein_id=CPIJ000050-PA
###
supercont3.1	VectorBase	gene	1059680	1062440	.	+	.	ID=CPIJ000051;biotype=protein_coding;description=carboxylesterase [Source:VB External Description%3BAcc:CPIJ000051];version=2
supercont3.1	VectorBase	mRNA	1059680	1062440	.	+	.	ID=CPIJ000051-RA;Parent=CPIJ000051;Dbxref=RefSeq:XM_001841669.1,RefSeq:XP_001841721.1,UniParc:UPI00016D61EE,UniProtKB:B0VZ20_CULQU,NCBI_GP:EDS25674.1;Ontology_term=GO:0016787;biotype=protein_coding;version=2
supercont3.1	VectorBase	exon	1059680	1060332	.	+	.	Parent=CPIJ000051-RA;Name=CPIJ000051-RA-E1;constitutive=1;rank=1
supercont3.1	VectorBase	CDS	1059680	1060332	.	+	0	ID=CPIJ000051-PA;Parent=CPIJ000051-RA;protein_id=CPIJ000051-PA
supercont3.1	VectorBase	exon	1060399	1060550	.	+	.	Parent=CPIJ000051-RA;Name=CPIJ000051-RA-E2;constitutive=1;rank=2
supercont3.1	VectorBase	CDS	1060399	1060550	.	+	1	ID=CPIJ000051-PA;Parent=CPIJ000051-RA;protein_id=CPIJ000051-PA
supercont3.1	VectorBase	exon	1061509	1062103	.	+	.	Parent=CPIJ000051-RA;Name=CPIJ000051-RA-E3;constitutive=1;rank=3
supercont3.1	VectorBase	CDS	1061509	1062103	.	+	2	ID=CPIJ000051-PA;Parent=CPIJ000051-RA;protein_id=CPIJ000051-PA
supercont3.1	VectorBase	exon	1062158	1062440	.	+	.	Parent=CPIJ000051-RA;Name=CPIJ000051-RA-E4;constitutive=1;rank=4
supercont3.1	VectorBase	CDS	1062158	1062440	.	+	1	ID=CPIJ000051-PA;Parent=CPIJ000051-RA;protein_id=CPIJ000051-PA
###
supercont3.1	VectorBase	gene	1062896	1064764	.	-	.	ID=CPIJ000052;biotype=protein_coding;description=conserved hypothetical protein [Source:VB External Description%3BAcc:CPIJ000052];version=1
supercont3.1	VectorBase	mRNA	1062896	1064764	.	-	.	ID=CPIJ000052-RA;Parent=CPIJ000052;Dbxref=RefSeq:XM_001841670.1,RefSeq:XP_001841722.1,UniParc:UPI00016D61EF,UniProtKB:B0VZ49_CULQU,NCBI_GP:EDS25675.1;biotype=protein_coding;description=conserved hypothetical protein;version=1
supercont3.1	VectorBase	exon	1062896	1063841	.	-	.	Parent=CPIJ000052-RA;Name=CPIJ000052-RA-E4;constitutive=1;rank=4
supercont3.1	VectorBase	CDS	1062896	1063841	.	-	1	ID=CPIJ000052-PA;Parent=CPIJ000052-RA;protein_id=CPIJ000052-PA
supercont3.1	VectorBase	exon	1063907	1064113	.	-	.	Parent=CPIJ000052-RA;Name=CPIJ000052-RA-E3;constitutive=1;rank=3
supercont3.1	VectorBase	CDS	1063907	1064113	.	-	1	ID=CPIJ000052-PA;Parent=CPIJ000052-RA;protein_id=CPIJ000052-PA
supercont3.1	VectorBase	exon	1064169	1064289	.	-	.	Parent=CPIJ000052-RA;Name=CPIJ000052-RA-E2;constitutive=1;rank=2
supercont3.1	VectorBase	CDS	1064169	1064289	.	-	2	ID=CPIJ000052-PA;Parent=CPIJ000052-RA;protein_id=CPIJ000052-PA
supercont3.1	VectorBase	exon	1064761	1064764	.	-	.	Parent=CPIJ000052-RA;Name=CPIJ000052-RA-E1;constitutive=1;rank=1
supercont3.1	VectorBase	CDS	1064761	1064764	.	-	0	ID=CPIJ000052-PA;Parent=CPIJ000052-RA;protein_id=CPIJ000052-PA
###
supercont3.1	VectorBase	gene	1085686	1087780	.	-	.	ID=CPIJ000053;biotype=protein_coding;description=conserved hypothetical protein [Source:VB External Description%3BAcc:CPIJ000053];version=1
supercont3.1	VectorBase	mRNA	1085686	1087780	.	-	.	ID=CPIJ000053-RA;Parent=CPIJ000053;Dbxref=RefSeq:XM_001841671.1,RefSeq:XP_001841723.1,UniParc:UPI00016D61F0,UniProtKB:B0VZ50_CULQU,NCBI_GP:EDS25676.1;Ontology_term=GO:0003714,GO:0006351;biotype=protein_coding;description=conserved hypothetical protein;version=1
supercont3.1	VectorBase	exon	1085686	1085943	.	-	.	Parent=CPIJ000053-RA;Name=CPIJ000053-RA-E8;constitutive=1;rank=8
supercont3.1	VectorBase	CDS	1085686	1085943	.	-	0	ID=CPIJ000053-PA;Parent=CPIJ000053-RA;protein_id=CPIJ000053-PA
supercont3.1	VectorBase	exon	1085963	1086168	.	-	.	Parent=CPIJ000053-RA;Name=CPIJ000053-RA-E7;constitutive=1;rank=7
supercont3.1	VectorBase	CDS	1085963	1086168	.	-	2	ID=CPIJ000053-PA;Parent=CPIJ000053-RA;protein_id=CPIJ000053-PA
supercont3.1	VectorBase	exon	1086240	1086440	.	-	.	Parent=CPIJ000053-RA;Name=CPIJ000053-RA-E6;constitutive=1;rank=6
supercont3.1	VectorBase	CDS	1086240	1086440	.	-	2	ID=CPIJ000053-PA;Parent=CPIJ000053-RA;protein_id=CPIJ000053-PA
supercont3.1	VectorBase	exon	1086522	1086589	.	-	.	Parent=CPIJ000053-RA;Name=CPIJ000053-RA-E5;constitutive=1;rank=5
supercont3.1	VectorBase	CDS	1086522	1086589	.	-	1	ID=CPIJ000053-PA;Parent=CPIJ000053-RA;protein_id=CPIJ000053-PA
supercont3.1	VectorBase	exon	1086653	1086851	.	-	.	Parent=CPIJ000053-RA;Name=CPIJ000053-RA-E4;constitutive=1;rank=4
supercont3.1	VectorBase	CDS	1086653	1086851	.	-	2	ID=CPIJ000053-PA;Parent=CPIJ000053-RA;protein_id=CPIJ000053-PA
supercont3.1	VectorBase	exon	1086924	1087112	.	-	.	Parent=CPIJ000053-RA;Name=CPIJ000053-RA-E3;constitutive=1;rank=3
supercont3.1	VectorBase	CDS	1086924	1087112	.	-	2	ID=CPIJ000053-PA;Parent=CPIJ000053-RA;protein_id=CPIJ000053-PA
supercont3.1	VectorBase	exon	1087246	1087382	.	-	.	Parent=CPIJ000053-RA;Name=CPIJ000053-RA-E2;constitutive=1;rank=2
supercont3.1	VectorBase	CDS	1087246	1087382	.	-	1	ID=CPIJ000053-PA;Parent=CPIJ000053-RA;protein_id=CPIJ000053-PA
supercont3.1	VectorBase	exon	1087551	1087780	.	-	.	Parent=CPIJ000053-RA;Name=CPIJ000053-RA-E1;constitutive=1;rank=1
supercont3.1	VectorBase	CDS	1087551	1087780	.	-	0	ID=CPIJ000053-PA;Parent=CPIJ000053-RA;protein_id=CPIJ000053-PA
###
supercont3.1	VectorBase	gene	1107547	1108831	.	-	.	ID=CPIJ000054;biotype=protein_coding;description=conserved hypothetical protein [Source:VB External Description%3BAcc:CPIJ000054];version=1
supercont3.1	VectorBase	mRNA	1107547	1108831	.	-	.	ID=CPIJ000054-RA;Parent=CPIJ000054;Dbxref=RefSeq:XM_001841672.1,RefSeq:XP_001841724.1,UniParc:UPI00016D61F1,UniProtKB:B0VZ39_CULQU,NCBI_GP:EDS25677.1;Ontology_term=GO:0003714,GO:0006351;biotype=protein_coding;description=conserved hypothetical protein;version=1
supercont3.1	VectorBase	exon	1107547	1107598	.	-	.	Parent=CPIJ000054-RA;Name=CPIJ000054-RA-E5;constitutive=1;rank=5
supercont3.1	VectorBase	CDS	1107547	1107598	.	-	1	ID=CPIJ000054-PA;Parent=CPIJ000054-RA;protein_id=CPIJ000054-PA
supercont3.1	VectorBase	exon	1107974	1108096	.	-	.	Parent=CPIJ000054-RA;Name=CPIJ000054-RA-E4;constitutive=1;rank=4
supercont3.1	VectorBase	CDS	1107974	1108096	.	-	1	ID=CPIJ000054-PA;Parent=CPIJ000054-RA;protein_id=CPIJ000054-PA
supercont3.1	VectorBase	exon	1108173	1108403	.	-	.	Parent=CPIJ000054-RA;Name=CPIJ000054-RA-E3;constitutive=1;rank=3
supercont3.1	VectorBase	CDS	1108173	1108403	.	-	1	ID=CPIJ000054-PA;Parent=CPIJ000054-RA;protein_id=CPIJ000054-PA
supercont3.1	VectorBase	exon	1108474	1108673	.	-	.	Parent=CPIJ000054-RA;Name=CPIJ000054-RA-E2;constitutive=1;rank=2
supercont3.1	VectorBase	CDS	1108474	1108673	.	-	0	ID=CPIJ000054-PA;Parent=CPIJ000054-RA;protein_id=CPIJ000054-PA
supercont3.1	VectorBase	exon	1108751	1108831	.	-	.	Parent=CPIJ000054-RA;Name=CPIJ000054-RA-E1;constitutive=1;rank=1
supercont3.1	VectorBase	CDS	1108751	1108831	.	-	0	ID=CPIJ000054-PA;Parent=CPIJ000054-RA;protein_id=CPIJ000054-PA
###
supercont3.1	VectorBase	gene	1116251	1117016	.	+	.	ID=CPIJ000055;biotype=protein_coding;description=conserved hypothetical protein [Source:VB External Description%3BAcc:CPIJ000055];version=1
supercont3.1	VectorBase	mRNA	1116251	1117016	.	+	.	ID=CPIJ000055-RA;Parent=CPIJ000055;Dbxref=RefSeq:XM_001841673.1,RefSeq:XP_001841725.1,UniParc:UPI00016D61F2,UniProtKB:B0VZ40_CULQU,NCBI_GP:EDS25678.1;biotype=protein_coding;description=conserved hypothetical protein;version=1
supercont3.1	VectorBase	exon	1116251	1116371	.	+	.	Parent=CPIJ000055-RA;Name=CPIJ000055-RA-E1;constitutive=1;rank=1
supercont3.1	VectorBase	CDS	1116251	1116371	.	+	0	ID=CPIJ000055-PA;Parent=CPIJ000055-RA;protein_id=CPIJ000055-PA
supercont3.1	VectorBase	exon	1116448	1117016	.	+	.	Parent=CPIJ000055-RA;Name=CPIJ000055-RA-E2;constitutive=1;rank=2
supercont3.1	VectorBase	CDS	1116448	1117016	.	+	2	ID=CPIJ000055-PA;Parent=CPIJ000055-RA;protein_id=CPIJ000055-PA
###
supercont3.1	VectorBase	gene	1122311	1124531	.	+	.	ID=CPIJ000056;biotype=protein_coding;description=larval serum protein 1 beta chain precursor [Source:VB External Description%3BAcc:CPIJ000056];version=1
supercont3.1	VectorBase	mRNA	1122311	1124531	.	+	.	ID=CPIJ000056-RA;Parent=CPIJ000056;Dbxref=RefSeq:XM_001841674.1,RefSeq:XP_001841726.1,UniParc:UPI00016D61F3,UniProtKB:B0VZ41_CULQU,NCBI_GP:EDS25679.1;biotype=protein_coding;description=hexamerin 1.1 precursor%2C putative;version=1
supercont3.1	VectorBase	exon	1122311	1122401	.	+	.	Parent=CPIJ000056-RA;Name=CPIJ000056-RA-E1;constitutive=1;rank=1
supercont3.1	VectorBase	CDS	1122311	1122401	.	+	0	ID=CPIJ000056-PA;Parent=CPIJ000056-RA;protein_id=CPIJ000056-PA
supercont3.1	VectorBase	exon	1122460	1123004	.	+	.	Parent=CPIJ000056-RA;Name=CPIJ000056-RA-E2;constitutive=1;rank=2
supercont3.1	VectorBase	CDS	1122460	1123004	.	+	2	ID=CPIJ000056-PA;Parent=CPIJ000056-RA;protein_id=CPIJ000056-PA
supercont3.1	VectorBase	exon	1123043	1123965	.	+	.	Parent=CPIJ000056-RA;Name=CPIJ000056-RA-E3;constitutive=1;rank=3
supercont3.1	VectorBase	CDS	1123043	1123965	.	+	0	ID=CPIJ000056-PA;Parent=CPIJ000056-RA;protein_id=CPIJ000056-PA
supercont3.1	VectorBase	CDS	1124043	1124430	.	+	1	ID=CPIJ000056-PA;Parent=CPIJ000056-RA;protein_id=CPIJ000056-PA
supercont3.1	VectorBase	exon	1124043	1124531	.	+	.	Parent=CPIJ000056-RA;Name=CPIJ000056-RA-E4;constitutive=1;rank=4
supercont3.1	VectorBase	three_prime_UTR	1124431	1124531	.	+	.	Parent=CPIJ000056-RA
###
supercont3.1	VectorBase	gene	1129217	1135649	.	-	.	ID=CPIJ000057;biotype=protein_coding;description=conserved hypothetical protein [Source:VB External Description%3BAcc:CPIJ000057];version=1
supercont3.1	VectorBase	mRNA	1129217	1135649	.	-	.	ID=CPIJ000057-RA;Parent=CPIJ000057;Dbxref=RefSeq:XM_001841675.1,RefSeq:XP_001841727.1,UniParc:UPI00016D61F4,UniProtKB:B0VZ42_CULQU,NCBI_GP:EDS25680.1;Ontology_term=GO:0005515;biotype=protein_coding;description=hypothetical protein;version=1
supercont3.1	VectorBase	exon	1129217	1130304	.	-	.	Parent=CPIJ000057-RA;Name=CPIJ000057-RA-E6;constitutive=1;rank=6
supercont3.1	VectorBase	CDS	1129217	1130304	.	-	2	ID=CPIJ000057-PA;Parent=CPIJ000057-RA;protein_id=CPIJ000057-PA
supercont3.1	VectorBase	exon	1130360	1131566	.	-	.	Parent=CPIJ000057-RA;Name=CPIJ000057-RA-E5;constitutive=1;rank=5
supercont3.1	VectorBase	CDS	1130360	1131566	.	-	0	ID=CPIJ000057-PA;Parent=CPIJ000057-RA;protein_id=CPIJ000057-PA
supercont3.1	VectorBase	exon	1131626	1131817	.	-	.	Parent=CPIJ000057-RA;Name=CPIJ000057-RA-E4;constitutive=1;rank=4
supercont3.1	VectorBase	CDS	1131626	1131817	.	-	0	ID=CPIJ000057-PA;Parent=CPIJ000057-RA;protein_id=CPIJ000057-PA
supercont3.1	VectorBase	exon	1131875	1132275	.	-	.	Parent=CPIJ000057-RA;Name=CPIJ000057-RA-E3;constitutive=1;rank=3
supercont3.1	VectorBase	CDS	1131875	1132275	.	-	2	ID=CPIJ000057-PA;Parent=CPIJ000057-RA;protein_id=CPIJ000057-PA
supercont3.1	VectorBase	exon	1132335	1132460	.	-	.	Parent=CPIJ000057-RA;Name=CPIJ000057-RA-E2;constitutive=1;rank=2
supercont3.1	VectorBase	CDS	1132335	1132460	.	-	2	ID=CPIJ000057-PA;Parent=CPIJ000057-RA;protein_id=CPIJ000057-PA
supercont3.1	VectorBase	exon	1132523	1135649	.	-	.	Parent=CPIJ000057-RA;Name=CPIJ000057-RA-E1;constitutive=1;rank=1
supercont3.1	VectorBase	CDS	1132523	1135649	.	-	0	ID=CPIJ000057-PA;Parent=CPIJ000057-RA;protein_id=CPIJ000057-PA
###
supercont3.1	VectorBase	gene	1150949	1159914	.	-	.	ID=CPIJ000058;biotype=protein_coding;description=receptor protein tyrosine kinase [Source:VB External Description%3BAcc:CPIJ000058];version=1
supercont3.1	VectorBase	mRNA	1150949	1159914	.	-	.	ID=CPIJ000058-RA;Parent=CPIJ000058;Dbxref=RefSeq:XM_001841676.1,RefSeq:XP_001841728.1,UniParc:UPI00016D6239,UniProtKB:B0VZ43_CULQU,NCBI_GP:EDS25681.1;Ontology_term=GO:0004713,GO:0005524;biotype=protein_coding;description=tyrosine protein kinase%2C putative;version=1
supercont3.1	VectorBase	exon	1150949	1151000	.	-	.	Parent=CPIJ000058-RA;Name=CPIJ000058-RA-E16;constitutive=1;rank=16
supercont3.1	VectorBase	CDS	1150949	1151000	.	-	1	ID=CPIJ000058-PA;Parent=CPIJ000058-RA;protein_id=CPIJ000058-PA
supercont3.1	VectorBase	exon	1151115	1151264	.	-	.	Parent=CPIJ000058-RA;Name=CPIJ000058-RA-E15;constitutive=1;rank=15
supercont3.1	VectorBase	CDS	1151115	1151264	.	-	1	ID=CPIJ000058-PA;Parent=CPIJ000058-RA;protein_id=CPIJ000058-PA
supercont3.1	VectorBase	exon	1151494	1151639	.	-	.	Parent=CPIJ000058-RA;Name=CPIJ000058-RA-E14;constitutive=1;rank=14
supercont3.1	VectorBase	CDS	1151494	1151639	.	-	0	ID=CPIJ000058-PA;Parent=CPIJ000058-RA;protein_id=CPIJ000058-PA
supercont3.1	VectorBase	exon	1151760	1151871	.	-	.	Parent=CPIJ000058-RA;Name=CPIJ000058-RA-E13;constitutive=1;rank=13
supercont3.1	VectorBase	CDS	1151760	1151871	.	-	1	ID=CPIJ000058-PA;Parent=CPIJ000058-RA;protein_id=CPIJ000058-PA
supercont3.1	VectorBase	exon	1151960	1152054	.	-	.	Parent=CPIJ000058-RA;Name=CPIJ000058-RA-E12;constitutive=1;rank=12
supercont3.1	VectorBase	CDS	1151960	1152054	.	-	0	ID=CPIJ000058-PA;Parent=CPIJ000058-RA;protein_id=CPIJ000058-PA
supercont3.1	VectorBase	exon	1152731	1153361	.	-	.	Parent=CPIJ000058-RA;Name=CPIJ000058-RA-E11;constitutive=1;rank=11
supercont3.1	VectorBase	CDS	1152731	1153361	.	-	1	ID=CPIJ000058-PA;Parent=CPIJ000058-RA;protein_id=CPIJ000058-PA
supercont3.1	VectorBase	exon	1153444	1153615	.	-	.	Parent=CPIJ000058-RA;Name=CPIJ000058-RA-E10;constitutive=1;rank=10
supercont3.1	VectorBase	CDS	1153444	1153615	.	-	2	ID=CPIJ000058-PA;Parent=CPIJ000058-RA;protein_id=CPIJ000058-PA
supercont3.1	VectorBase	exon	1153671	1153923	.	-	.	Parent=CPIJ000058-RA;Name=CPIJ000058-RA-E9;constitutive=1;rank=9
supercont3.1	VectorBase	CDS	1153671	1153923	.	-	0	ID=CPIJ000058-PA;Parent=CPIJ000058-RA;protein_id=CPIJ000058-PA
supercont3.1	VectorBase	exon	1153986	1154125	.	-	.	Parent=CPIJ000058-RA;Name=CPIJ000058-RA-E8;constitutive=1;rank=8
supercont3.1	VectorBase	CDS	1153986	1154125	.	-	2	ID=CPIJ000058-PA;Parent=CPIJ000058-RA;protein_id=CPIJ000058-PA
supercont3.1	VectorBase	exon	1154675	1154813	.	-	.	Parent=CPIJ000058-RA;Name=CPIJ000058-RA-E7;constitutive=1;rank=7
supercont3.1	VectorBase	CDS	1154675	1154813	.	-	0	ID=CPIJ000058-PA;Parent=CPIJ000058-RA;protein_id=CPIJ000058-PA
supercont3.1	VectorBase	exon	1157985	1158166	.	-	.	Parent=CPIJ000058-RA;Name=CPIJ000058-RA-E6;constitutive=1;rank=6
supercont3.1	VectorBase	CDS	1157985	1158166	.	-	2	ID=CPIJ000058-PA;Parent=CPIJ000058-RA;protein_id=CPIJ000058-PA
supercont3.1	VectorBase	exon	1158315	1158483	.	-	.	Parent=CPIJ000058-RA;Name=CPIJ000058-RA-E5;constitutive=1;rank=5
supercont3.1	VectorBase	CDS	1158315	1158483	.	-	0	ID=CPIJ000058-PA;Parent=CPIJ000058-RA;protein_id=CPIJ000058-PA
supercont3.1	VectorBase	exon	1158598	1158677	.	-	.	Parent=CPIJ000058-RA;Name=CPIJ000058-RA-E4;constitutive=1;rank=4
supercont3.1	VectorBase	CDS	1158598	1158677	.	-	2	ID=CPIJ000058-PA;Parent=CPIJ000058-RA;protein_id=CPIJ000058-PA
supercont3.1	VectorBase	exon	1159163	1159400	.	-	.	Parent=CPIJ000058-RA;Name=CPIJ000058-RA-E3;constitutive=1;rank=3
supercont3.1	VectorBase	CDS	1159163	1159400	.	-	0	ID=CPIJ000058-PA;Parent=CPIJ000058-RA;protein_id=CPIJ000058-PA
supercont3.1	VectorBase	exon	1159631	1159703	.	-	.	Parent=CPIJ000058-RA;Name=CPIJ000058-RA-E2;constitutive=1;rank=2
supercont3.1	VectorBase	CDS	1159631	1159703	.	-	1	ID=CPIJ000058-PA;Parent=CPIJ000058-RA;protein_id=CPIJ000058-PA
supercont3.1	VectorBase	exon	1159883	1159914	.	-	.	Parent=CPIJ000058-RA;Name=CPIJ000058-RA-E1;constitutive=1;rank=1
supercont3.1	VectorBase	CDS	1159883	1159914	.	-	0	ID=CPIJ000058-PA;Parent=CPIJ000058-RA;protein_id=CPIJ000058-PA
###
supercont3.1	VectorBase	gene	1161002	1162464	.	+	.	ID=CPIJ000059;biotype=protein_coding;description=conserved hypothetical protein [Source:VB External Description%3BAcc:CPIJ000059];version=1
supercont3.1	VectorBase	mRNA	1161002	1162464	.	+	.	ID=CPIJ000059-RA;Parent=CPIJ000059;Dbxref=RefSeq:XM_001841677.1,RefSeq:XP_001841729.1,UniParc:UPI00016D623A,UniProtKB:B0VZ44_CULQU,NCBI_GP:EDS25682.1;biotype=protein_coding;description=hypothetical protein;version=1
supercont3.1	VectorBase	exon	1161002	1161204	.	+	.	Parent=CPIJ000059-RA;Name=CPIJ000059-RA-E1;constitutive=1;rank=1
supercont3.1	VectorBase	CDS	1161002	1161204	.	+	0	ID=CPIJ000059-PA;Parent=CPIJ000059-RA;protein_id=CPIJ000059-PA
supercont3.1	VectorBase	exon	1162458	1162464	.	+	.	Parent=CPIJ000059-RA;Name=CPIJ000059-RA-E2;constitutive=1;rank=2
supercont3.1	VectorBase	CDS	1162458	1162464	.	+	1	ID=CPIJ000059-PA;Parent=CPIJ000059-RA;protein_id=CPIJ000059-PA
###
supercont3.1	VectorBase	gene	1165558	1167002	.	+	.	ID=CPIJ000060;biotype=protein_coding;description=conserved hypothetical protein [Source:VB External Description%3BAcc:CPIJ000060];version=1
supercont3.1	VectorBase	mRNA	1165558	1167002	.	+	.	ID=CPIJ000060-RA;Parent=CPIJ000060;Dbxref=RefSeq:XM_001841678.1,RefSeq:XP_001841730.1,UniParc:UPI00016D623B,UniProtKB:B0VZ45_CULQU,NCBI_GP:EDS25683.1;biotype=protein_coding;description=hypothetical protein;version=1
supercont3.1	VectorBase	exon	1165558	1165725	.	+	.	Parent=CPIJ000060-RA;Name=CPIJ000060-RA-E1;constitutive=1;rank=1
supercont3.1	VectorBase	CDS	1165558	1165725	.	+	0	ID=CPIJ000060-PA;Parent=CPIJ000060-RA;protein_id=CPIJ000060-PA
supercont3.1	VectorBase	exon	1166499	1167002	.	+	.	Parent=CPIJ000060-RA;Name=CPIJ000060-RA-E2;constitutive=1;rank=2
supercont3.1	VectorBase	CDS	1166499	1167002	.	+	0	ID=CPIJ000060-PA;Parent=CPIJ000060-RA;protein_id=CPIJ000060-PA
###
supercont3.1	VectorBase	gene	1170867	1175482	.	+	.	ID=CPIJ000061;biotype=protein_coding;description=conserved hypothetical protein [Source:VB External Description%3BAcc:CPIJ000061];version=1
supercont3.1	VectorBase	mRNA	1170867	1175482	.	+	.	ID=CPIJ000061-RA;Parent=CPIJ000061;Dbxref=KEGG_Enzyme:00531+2.3.1.78,RefSeq:XM_001841679.1,RefSeq:XP_001841731.1,UniParc:UPI00016D623C,UniProtKB:B0VZ46_CULQU,NCBI_GP:EDS25684.1;biotype=protein_coding;description=heparan-alpha-glucosaminide N-acetyltransferase%2C putative;version=1
supercont3.1	VectorBase	exon	1170867	1171304	.	+	.	Parent=CPIJ000061-RA;Name=CPIJ000061-RA-E1;constitutive=1;rank=1
supercont3.1	VectorBase	CDS	1170867	1171304	.	+	0	ID=CPIJ000061-PA;Parent=CPIJ000061-RA;protein_id=CPIJ000061-PA
supercont3.1	VectorBase	exon	1171380	1171519	.	+	.	Parent=CPIJ000061-RA;Name=CPIJ000061-RA-E2;constitutive=1;rank=2
supercont3.1	VectorBase	CDS	1171380	1171519	.	+	0	ID=CPIJ000061-PA;Parent=CPIJ000061-RA;protein_id=CPIJ000061-PA
supercont3.1	VectorBase	exon	1171580	1171707	.	+	.	Parent=CPIJ000061-RA;Name=CPIJ000061-RA-E3;constitutive=1;rank=3
supercont3.1	VectorBase	CDS	1171580	1171707	.	+	1	ID=CPIJ000061-PA;Parent=CPIJ000061-RA;protein_id=CPIJ000061-PA
supercont3.1	VectorBase	exon	1171971	1172368	.	+	.	Parent=CPIJ000061-RA;Name=CPIJ000061-RA-E4;constitutive=1;rank=4
supercont3.1	VectorBase	CDS	1171971	1172368	.	+	2	ID=CPIJ000061-PA;Parent=CPIJ000061-RA;protein_id=CPIJ000061-PA
supercont3.1	VectorBase	exon	1172432	1172715	.	+	.	Parent=CPIJ000061-RA;Name=CPIJ000061-RA-E5;constitutive=1;rank=5
supercont3.1	VectorBase	CDS	1172432	1172715	.	+	0	ID=CPIJ000061-PA;Parent=CPIJ000061-RA;protein_id=CPIJ000061-PA
supercont3.1	VectorBase	exon	1172771	1172963	.	+	.	Parent=CPIJ000061-RA;Name=CPIJ000061-RA-E6;constitutive=1;rank=6
supercont3.1	VectorBase	CDS	1172771	1172963	.	+	1	ID=CPIJ000061-PA;Parent=CPIJ000061-RA;protein_id=CPIJ000061-PA
supercont3.1	VectorBase	exon	1174816	1174884	.	+	.	Parent=CPIJ000061-RA;Name=CPIJ000061-RA-E7;constitutive=1;rank=7
supercont3.1	VectorBase	CDS	1174816	1174884	.	+	0	ID=CPIJ000061-PA;Parent=CPIJ000061-RA;protein_id=CPIJ000061-PA
supercont3.1	VectorBase	exon	1175456	1175482	.	+	.	Parent=CPIJ000061-RA;Name=CPIJ000061-RA-E8;constitutive=1;rank=8
supercont3.1	VectorBase	CDS	1175456	1175482	.	+	0	ID=CPIJ000061-PA;Parent=CPIJ000061-RA;protein_id=CPIJ000061-PA
###
supercont3.1	VectorBase	gene	1196384	1206011	.	-	.	ID=CPIJ000062;biotype=protein_coding;description=receptor mediated endocytosis 8 [Source:VB External Description%3BAcc:CPIJ000062];version=1
supercont3.1	VectorBase	mRNA	1196384	1206011	.	-	.	ID=CPIJ000062-RA;Parent=CPIJ000062;Dbxref=RefSeq:XM_001841680.1,RefSeq:XP_001841732.1,UniParc:UPI00016D623D,UniProtKB:B0VZ47_CULQU,NCBI_GP:EDS25685.1;Ontology_term=GO:0005488;biotype=protein_coding;description=conserved hypothetical protein;version=1
supercont3.1	VectorBase	exon	1196384	1196511	.	-	.	Parent=CPIJ000062-RA;Name=CPIJ000062-RA-E12;constitutive=1;rank=12
supercont3.1	VectorBase	CDS	1196384	1196511	.	-	2	ID=CPIJ000062-PA;Parent=CPIJ000062-RA;protein_id=CPIJ000062-PA
supercont3.1	VectorBase	exon	1196572	1196830	.	-	.	Parent=CPIJ000062-RA;Name=CPIJ000062-RA-E11;constitutive=1;rank=11
supercont3.1	VectorBase	CDS	1196572	1196830	.	-	0	ID=CPIJ000062-PA;Parent=CPIJ000062-RA;protein_id=CPIJ000062-PA
supercont3.1	VectorBase	exon	1196899	1197021	.	-	.	Parent=CPIJ000062-RA;Name=CPIJ000062-RA-E10;constitutive=1;rank=10
supercont3.1	VectorBase	CDS	1196899	1197021	.	-	0	ID=CPIJ000062-PA;Parent=CPIJ000062-RA;protein_id=CPIJ000062-PA
supercont3.1	VectorBase	exon	1197075	1201166	.	-	.	Parent=CPIJ000062-RA;Name=CPIJ000062-RA-E9;constitutive=1;rank=9
supercont3.1	VectorBase	CDS	1197075	1201166	.	-	0	ID=CPIJ000062-PA;Parent=CPIJ000062-RA;protein_id=CPIJ000062-PA
supercont3.1	VectorBase	exon	1201228	1201396	.	-	.	Parent=CPIJ000062-RA;Name=CPIJ000062-RA-E8;constitutive=1;rank=8
supercont3.1	VectorBase	CDS	1201228	1201396	.	-	1	ID=CPIJ000062-PA;Parent=CPIJ000062-RA;protein_id=CPIJ000062-PA
supercont3.1	VectorBase	exon	1201452	1202008	.	-	.	Parent=CPIJ000062-RA;Name=CPIJ000062-RA-E7;constitutive=1;rank=7
supercont3.1	VectorBase	CDS	1201452	1202008	.	-	0	ID=CPIJ000062-PA;Parent=CPIJ000062-RA;protein_id=CPIJ000062-PA
supercont3.1	VectorBase	exon	1202197	1202319	.	-	.	Parent=CPIJ000062-RA;Name=CPIJ000062-RA-E6;constitutive=1;rank=6
supercont3.1	VectorBase	CDS	1202197	1202319	.	-	0	ID=CPIJ000062-PA;Parent=CPIJ000062-RA;protein_id=CPIJ000062-PA
supercont3.1	VectorBase	exon	1203519	1203773	.	-	.	Parent=CPIJ000062-RA;Name=CPIJ000062-RA-E5;constitutive=1;rank=5
supercont3.1	VectorBase	CDS	1203519	1203773	.	-	0	ID=CPIJ000062-PA;Parent=CPIJ000062-RA;protein_id=CPIJ000062-PA
supercont3.1	VectorBase	exon	1203812	1204264	.	-	.	Parent=CPIJ000062-RA;Name=CPIJ000062-RA-E4;constitutive=1;rank=4
supercont3.1	VectorBase	CDS	1203812	1204264	.	-	0	ID=CPIJ000062-PA;Parent=CPIJ000062-RA;protein_id=CPIJ000062-PA
supercont3.1	VectorBase	exon	1204373	1204625	.	-	.	Parent=CPIJ000062-RA;Name=CPIJ000062-RA-E3;constitutive=1;rank=3
supercont3.1	VectorBase	CDS	1204373	1204625	.	-	1	ID=CPIJ000062-PA;Parent=CPIJ000062-RA;protein_id=CPIJ000062-PA
supercont3.1	VectorBase	exon	1204684	1205279	.	-	.	Parent=CPIJ000062-RA;Name=CPIJ000062-RA-E2;constitutive=1;rank=2
supercont3.1	VectorBase	CDS	1204684	1205279	.	-	0	ID=CPIJ000062-PA;Parent=CPIJ000062-RA;protein_id=CPIJ000062-PA
supercont3.1	VectorBase	exon	1205973	1206011	.	-	.	Parent=CPIJ000062-RA;Name=CPIJ000062-RA-E1;constitutive=1;rank=1
supercont3.1	VectorBase	CDS	1205973	1206011	.	-	0	ID=CPIJ000062-PA;Parent=CPIJ000062-RA;protein_id=CPIJ000062-PA
###
supercont3.1	VectorBase	gene	1212218	1218116	.	-	.	ID=CPIJ000063;biotype=protein_coding;description=conserved hypothetical protein [Source:VB External Description%3BAcc:CPIJ000063];version=1
supercont3.1	VectorBase	mRNA	1212218	1218116	.	-	.	ID=CPIJ000063-RA;Parent=CPIJ000063;Dbxref=RefSeq:XM_001841681.1,RefSeq:XP_001841733.1,UniParc:UPI00016D623E,UniProtKB:B0VZ48_CULQU,NCBI_GP:EDS25686.1;biotype=protein_coding;description=hypothetical protein;version=1
supercont3.1	VectorBase	exon	1212218	1212310	.	-	.	Parent=CPIJ000063-RA;Name=CPIJ000063-RA-E4;constitutive=1;rank=4
supercont3.1	VectorBase	CDS	1212218	1212310	.	-	0	ID=CPIJ000063-PA;Parent=CPIJ000063-RA;protein_id=CPIJ000063-PA
supercont3.1	VectorBase	exon	1217296	1217487	.	-	.	Parent=CPIJ000063-RA;Name=CPIJ000063-RA-E3;constitutive=1;rank=3
supercont3.1	VectorBase	CDS	1217296	1217487	.	-	0	ID=CPIJ000063-PA;Parent=CPIJ000063-RA;protein_id=CPIJ000063-PA
supercont3.1	VectorBase	exon	1217698	1217838	.	-	.	Parent=CPIJ000063-RA;Name=CPIJ000063-RA-E2;constitutive=1;rank=2
supercont3.1	VectorBase	CDS	1217698	1217838	.	-	0	ID=CPIJ000063-PA;Parent=CPIJ000063-RA;protein_id=CPIJ000063-PA
supercont3.1	VectorBase	exon	1217898	1218116	.	-	.	Parent=CPIJ000063-RA;Name=CPIJ000063-RA-E1;constitutive=1;rank=1
supercont3.1	VectorBase	CDS	1217898	1218116	.	-	0	ID=CPIJ000063-PA;Parent=CPIJ000063-RA;protein_id=CPIJ000063-PA
###
supercont3.1	VectorBase	gene	1221757	1228225	.	+	.	ID=CPIJ000064;biotype=protein_coding;description=Eftud2 protein%2C putative [Source:VB External Description%3BAcc:CPIJ000064];version=1
supercont3.1	VectorBase	mRNA	1221757	1228225	.	+	.	ID=CPIJ000064-RA;Parent=CPIJ000064;Dbxref=RefSeq:XM_001841682.1,RefSeq:XP_001841734.1,UniParc:UPI00016D623F,UniProtKB:B0VZB1_CULQU,NCBI_GP:EDS25687.1;Ontology_term=GO:0003676,GO:0003676,GO:0008270,GO:0008270;biotype=protein_coding;description=eukaryotic translation elongation factor%2C putative;version=1
supercont3.1	VectorBase	exon	1221757	1223052	.	+	.	Parent=CPIJ000064-RA;Name=CPIJ000064-RA-E1;constitutive=1;rank=1
supercont3.1	VectorBase	CDS	1221757	1223052	.	+	0	ID=CPIJ000064-PA;Parent=CPIJ000064-RA;protein_id=CPIJ000064-PA
supercont3.1	VectorBase	exon	1224232	1224446	.	+	.	Parent=CPIJ000064-RA;Name=CPIJ000064-RA-E2;constitutive=1;rank=2
supercont3.1	VectorBase	CDS	1224232	1224446	.	+	0	ID=CPIJ000064-PA;Parent=CPIJ000064-RA;protein_id=CPIJ000064-PA
supercont3.1	VectorBase	exon	1224704	1224883	.	+	.	Parent=CPIJ000064-RA;Name=CPIJ000064-RA-E3;constitutive=1;rank=3
supercont3.1	VectorBase	CDS	1224704	1224883	.	+	1	ID=CPIJ000064-PA;Parent=CPIJ000064-RA;protein_id=CPIJ000064-PA
supercont3.1	VectorBase	exon	1224897	1225321	.	+	.	Parent=CPIJ000064-RA;Name=CPIJ000064-RA-E4;constitutive=1;rank=4
supercont3.1	VectorBase	CDS	1224897	1225321	.	+	1	ID=CPIJ000064-PA;Parent=CPIJ000064-RA;protein_id=CPIJ000064-PA
supercont3.1	VectorBase	exon	1226138	1226314	.	+	.	Parent=CPIJ000064-RA;Name=CPIJ000064-RA-E5;constitutive=1;rank=5
supercont3.1	VectorBase	CDS	1226138	1226314	.	+	2	ID=CPIJ000064-PA;Parent=CPIJ000064-RA;protein_id=CPIJ000064-PA
supercont3.1	VectorBase	exon	1226340	1226530	.	+	.	Parent=CPIJ000064-RA;Name=CPIJ000064-RA-E6;constitutive=1;rank=6
supercont3.1	VectorBase	CDS	1226340	1226530	.	+	2	ID=CPIJ000064-PA;Parent=CPIJ000064-RA;protein_id=CPIJ000064-PA
supercont3.1	VectorBase	exon	1226954	1227130	.	+	.	Parent=CPIJ000064-RA;Name=CPIJ000064-RA-E7;constitutive=1;rank=7
supercont3.1	VectorBase	CDS	1226954	1227130	.	+	0	ID=CPIJ000064-PA;Parent=CPIJ000064-RA;protein_id=CPIJ000064-PA
supercont3.1	VectorBase	exon	1227521	1227661	.	+	.	Parent=CPIJ000064-RA;Name=CPIJ000064-RA-E8;constitutive=1;rank=8
supercont3.1	VectorBase	CDS	1227521	1227661	.	+	0	ID=CPIJ000064-PA;Parent=CPIJ000064-RA;protein_id=CPIJ000064-PA
supercont3.1	VectorBase	exon	1227944	1228225	.	+	.	Parent=CPIJ000064-RA;Name=CPIJ000064-RA-E9;constitutive=1;rank=9
supercont3.1	VectorBase	CDS	1227944	1228225	.	+	0	ID=CPIJ000064-PA;Parent=CPIJ000064-RA;protein_id=CPIJ000064-PA
###
supercont3.1	VectorBase	gene	1233232	1234222	.	+	.	ID=CPIJ000065;biotype=protein_coding;description=cell division protein kinase 5 [Source:VB External Description%3BAcc:CPIJ000065];version=1
supercont3.1	VectorBase	mRNA	1233232	1234222	.	+	.	ID=CPIJ000065-RA;Parent=CPIJ000065;Dbxref=RefSeq:XM_001841683.1,RefSeq:XP_001841735.1,UniParc:UPI00016D6240,UniProtKB:B0VZB2_CULQU,NCBI_GP:EDS25688.1;Ontology_term=GO:0004672,GO:0004674,GO:0005524,GO:0051301;biotype=protein_coding;description=pctaire2%2C putative;version=1
supercont3.1	VectorBase	exon	1233232	1233399	.	+	.	Parent=CPIJ000065-RA;Name=CPIJ000065-RA-E1;constitutive=1;rank=1
supercont3.1	VectorBase	CDS	1233232	1233399	.	+	0	ID=CPIJ000065-PA;Parent=CPIJ000065-RA;protein_id=CPIJ000065-PA
supercont3.1	VectorBase	exon	1233462	1234014	.	+	.	Parent=CPIJ000065-RA;Name=CPIJ000065-RA-E2;constitutive=1;rank=2
supercont3.1	VectorBase	CDS	1233462	1234014	.	+	0	ID=CPIJ000065-PA;Parent=CPIJ000065-RA;protein_id=CPIJ000065-PA
supercont3.1	VectorBase	exon	1234074	1234222	.	+	.	Parent=CPIJ000065-RA;Name=CPIJ000065-RA-E3;constitutive=1;rank=3
supercont3.1	VectorBase	CDS	1234074	1234222	.	+	2	ID=CPIJ000065-PA;Parent=CPIJ000065-RA;protein_id=CPIJ000065-PA
###
supercont3.1	VectorBase	gene	1244462	1332442	.	-	.	ID=CPIJ000066;biotype=protein_coding;description=GTP-binding  protein [Source:VB External Description%3BAcc:CPIJ000066];version=1
supercont3.1	VectorBase	mRNA	1244462	1332442	.	-	.	ID=CPIJ000066-RA;Parent=CPIJ000066;Dbxref=RefSeq:XM_001841685.1,RefSeq:XP_001841737.1,UniParc:UPI00016D6241,UniProtKB:B0VZB3_CULQU,NCBI_GP:EDS25690.1;Ontology_term=GO:0003924,GO:0004871,GO:0005525,GO:0007188;biotype=protein_coding;description=guanine nucleotide-binding protein G(O) subunit alpha 47A%2C putative;version=1
supercont3.1	VectorBase	exon	1244462	1244649	.	-	.	Parent=CPIJ000066-RA;Name=CPIJ000066-RA-E9;constitutive=1;rank=9
supercont3.1	VectorBase	CDS	1244462	1244649	.	-	2	ID=CPIJ000066-PA;Parent=CPIJ000066-RA;protein_id=CPIJ000066-PA
supercont3.1	VectorBase	exon	1244730	1244883	.	-	.	Parent=CPIJ000066-RA;Name=CPIJ000066-RA-E8;constitutive=1;rank=8
supercont3.1	VectorBase	CDS	1244730	1244883	.	-	0	ID=CPIJ000066-PA;Parent=CPIJ000066-RA;protein_id=CPIJ000066-PA
supercont3.1	VectorBase	exon	1255913	1256042	.	-	.	Parent=CPIJ000066-RA;Name=CPIJ000066-RA-E7;constitutive=1;rank=7
supercont3.1	VectorBase	CDS	1255913	1256042	.	-	1	ID=CPIJ000066-PA;Parent=CPIJ000066-RA;protein_id=CPIJ000066-PA
supercont3.1	VectorBase	exon	1256113	1256241	.	-	.	Parent=CPIJ000066-RA;Name=CPIJ000066-RA-E6;constitutive=1;rank=6
supercont3.1	VectorBase	CDS	1256113	1256241	.	-	1	ID=CPIJ000066-PA;Parent=CPIJ000066-RA;protein_id=CPIJ000066-PA
supercont3.1	VectorBase	exon	1294170	1294330	.	-	.	Parent=CPIJ000066-RA;Name=CPIJ000066-RA-E5;constitutive=1;rank=5
supercont3.1	VectorBase	CDS	1294170	1294330	.	-	0	ID=CPIJ000066-PA;Parent=CPIJ000066-RA;protein_id=CPIJ000066-PA
supercont3.1	VectorBase	exon	1294604	1294745	.	-	.	Parent=CPIJ000066-RA;Name=CPIJ000066-RA-E4;constitutive=1;rank=4
supercont3.1	VectorBase	CDS	1294604	1294745	.	-	1	ID=CPIJ000066-PA;Parent=CPIJ000066-RA;protein_id=CPIJ000066-PA
supercont3.1	VectorBase	exon	1297757	1297799	.	-	.	Parent=CPIJ000066-RA;Name=CPIJ000066-RA-E3;constitutive=1;rank=3
supercont3.1	VectorBase	CDS	1297757	1297799	.	-	2	ID=CPIJ000066-PA;Parent=CPIJ000066-RA;protein_id=CPIJ000066-PA
supercont3.1	VectorBase	exon	1308307	1308435	.	-	.	Parent=CPIJ000066-RA;Name=CPIJ000066-RA-E2;constitutive=1;rank=2
supercont3.1	VectorBase	CDS	1308307	1308435	.	-	2	ID=CPIJ000066-PA;Parent=CPIJ000066-RA;protein_id=CPIJ000066-PA
supercont3.1	VectorBase	exon	1332325	1332442	.	-	.	Parent=CPIJ000066-RA;Name=CPIJ000066-RA-E1;constitutive=1;rank=1
supercont3.1	VectorBase	CDS	1332325	1332442	.	-	0	ID=CPIJ000066-PA;Parent=CPIJ000066-RA;protein_id=CPIJ000066-PA
###
supercont3.1	VectorBase	gene	1280789	1293907	.	+	.	ID=CPIJ000067;Name=CYP49A1;biotype=protein_coding;description=cytochrome P450 [Source:VB Community Annotation%3BAcc:CPIJ000067];version=2
supercont3.1	VectorBase	mRNA	1280789	1293907	.	+	.	ID=CPIJ000067-RA;Parent=CPIJ000067;Dbxref=EMBL:AB454489,RefSeq:XM_001841684.1,RefSeq:XP_001841736.1,UniParc:UPI00016D6242,UniProtKB:B0VZB4_CULQU,NCBI_GP:EDS25689.1;Ontology_term=GO:0004497,GO:0005506,GO:0016705,GO:0020037;biotype=protein_coding;description=cytochrome P450 [Source:VB Community Annotation%3BAcc:CYP49A1];version=2
supercont3.1	VectorBase	exon	1280789	1281014	.	+	.	Parent=CPIJ000067-RA;Name=CPIJ000067-RA-E1;constitutive=1;rank=1
supercont3.1	VectorBase	CDS	1280789	1281014	.	+	0	ID=CPIJ000067-PA;Parent=CPIJ000067-RA;protein_id=CPIJ000067-PA
supercont3.1	VectorBase	exon	1289306	1289552	.	+	.	Parent=CPIJ000067-RA;Name=CPIJ000067-RA-E2;constitutive=1;rank=2
supercont3.1	VectorBase	CDS	1289306	1289552	.	+	2	ID=CPIJ000067-PA;Parent=CPIJ000067-RA;protein_id=CPIJ000067-PA
supercont3.1	VectorBase	exon	1289617	1289733	.	+	.	Parent=CPIJ000067-RA;Name=CPIJ000067-RA-E3;constitutive=1;rank=3
supercont3.1	VectorBase	CDS	1289617	1289733	.	+	1	ID=CPIJ000067-PA;Parent=CPIJ000067-RA;protein_id=CPIJ000067-PA
supercont3.1	VectorBase	exon	1290231	1290307	.	+	.	Parent=CPIJ000067-RA;Name=CPIJ000067-RA-E4;constitutive=1;rank=4
supercont3.1	VectorBase	CDS	1290231	1290307	.	+	1	ID=CPIJ000067-PA;Parent=CPIJ000067-RA;protein_id=CPIJ000067-PA
supercont3.1	VectorBase	exon	1290403	1290598	.	+	.	Parent=CPIJ000067-RA;Name=CPIJ000067-RA-E5;constitutive=1;rank=5
supercont3.1	VectorBase	CDS	1290403	1290598	.	+	2	ID=CPIJ000067-PA;Parent=CPIJ000067-RA;protein_id=CPIJ000067-PA
supercont3.1	VectorBase	exon	1290661	1290826	.	+	.	Parent=CPIJ000067-RA;Name=CPIJ000067-RA-E6;constitutive=1;rank=6
supercont3.1	VectorBase	CDS	1290661	1290826	.	+	1	ID=CPIJ000067-PA;Parent=CPIJ000067-RA;protein_id=CPIJ000067-PA
supercont3.1	VectorBase	exon	1293115	1293284	.	+	.	Parent=CPIJ000067-RA;Name=CPIJ000067-RA-E7;constitutive=1;rank=7
supercont3.1	VectorBase	CDS	1293115	1293284	.	+	0	ID=CPIJ000067-PA;Parent=CPIJ000067-RA;protein_id=CPIJ000067-PA
supercont3.1	VectorBase	exon	1293352	1293430	.	+	.	Parent=CPIJ000067-RA;Name=CPIJ000067-RA-E8;constitutive=1;rank=8
supercont3.1	VectorBase	CDS	1293352	1293430	.	+	1	ID=CPIJ000067-PA;Parent=CPIJ000067-RA;protein_id=CPIJ000067-PA
supercont3.1	VectorBase	exon	1293498	1293731	.	+	.	Parent=CPIJ000067-RA;Name=CPIJ000067-RA-E9;constitutive=1;rank=9
supercont3.1	VectorBase	CDS	1293498	1293731	.	+	0	ID=CPIJ000067-PA;Parent=CPIJ000067-RA;protein_id=CPIJ000067-PA
supercont3.1	VectorBase	exon	1293794	1293907	.	+	.	Parent=CPIJ000067-RA;Name=CPIJ000067-RA-E10;constitutive=1;rank=10
supercont3.1	VectorBase	CDS	1293794	1293907	.	+	0	ID=CPIJ000067-PA;Parent=CPIJ000067-RA;protein_id=CPIJ000067-PA
###
supercont3.1	VectorBase	gene	1339957	1372927	.	-	.	ID=CPIJ000068;biotype=protein_coding;description=conserved hypothetical protein [Source:VB External Description%3BAcc:CPIJ000068];version=1
supercont3.1	VectorBase	mRNA	1339957	1372927	.	-	.	ID=CPIJ000068-RA;Parent=CPIJ000068;Dbxref=RefSeq:XM_001841686.1,RefSeq:XP_001841738.1,UniParc:UPI00016D604D,UniProtKB:B0VZB5_CULQU,NCBI_GP:EDS25691.1;Ontology_term=GO:0005515;biotype=protein_coding;description=conserved hypothetical protein;version=1
supercont3.1	VectorBase	exon	1339957	1340102	.	-	.	Parent=CPIJ000068-RA;Name=CPIJ000068-RA-E9;constitutive=1;rank=9
supercont3.1	VectorBase	CDS	1339957	1340102	.	-	2	ID=CPIJ000068-PA;Parent=CPIJ000068-RA;protein_id=CPIJ000068-PA
supercont3.1	VectorBase	exon	1340174	1340285	.	-	.	Parent=CPIJ000068-RA;Name=CPIJ000068-RA-E8;constitutive=1;rank=8
supercont3.1	VectorBase	CDS	1340174	1340285	.	-	0	ID=CPIJ000068-PA;Parent=CPIJ000068-RA;protein_id=CPIJ000068-PA
supercont3.1	VectorBase	exon	1342914	1343074	.	-	.	Parent=CPIJ000068-RA;Name=CPIJ000068-RA-E7;constitutive=1;rank=7
supercont3.1	VectorBase	CDS	1342914	1343074	.	-	2	ID=CPIJ000068-PA;Parent=CPIJ000068-RA;protein_id=CPIJ000068-PA
supercont3.1	VectorBase	exon	1343143	1343339	.	-	.	Parent=CPIJ000068-RA;Name=CPIJ000068-RA-E6;constitutive=1;rank=6
supercont3.1	VectorBase	CDS	1343143	1343339	.	-	1	ID=CPIJ000068-PA;Parent=CPIJ000068-RA;protein_id=CPIJ000068-PA
supercont3.1	VectorBase	exon	1343400	1343527	.	-	.	Parent=CPIJ000068-RA;Name=CPIJ000068-RA-E5;constitutive=1;rank=5
supercont3.1	VectorBase	CDS	1343400	1343527	.	-	0	ID=CPIJ000068-PA;Parent=CPIJ000068-RA;protein_id=CPIJ000068-PA
supercont3.1	VectorBase	exon	1343642	1343796	.	-	.	Parent=CPIJ000068-RA;Name=CPIJ000068-RA-E4;constitutive=1;rank=4
supercont3.1	VectorBase	CDS	1343642	1343796	.	-	2	ID=CPIJ000068-PA;Parent=CPIJ000068-RA;protein_id=CPIJ000068-PA
supercont3.1	VectorBase	exon	1343858	1344155	.	-	.	Parent=CPIJ000068-RA;Name=CPIJ000068-RA-E3;constitutive=1;rank=3
supercont3.1	VectorBase	CDS	1343858	1344155	.	-	0	ID=CPIJ000068-PA;Parent=CPIJ000068-RA;protein_id=CPIJ000068-PA
supercont3.1	VectorBase	exon	1344231	1344589	.	-	.	Parent=CPIJ000068-RA;Name=CPIJ000068-RA-E2;constitutive=1;rank=2
supercont3.1	VectorBase	CDS	1344231	1344589	.	-	2	ID=CPIJ000068-PA;Parent=CPIJ000068-RA;protein_id=CPIJ000068-PA
supercont3.1	VectorBase	exon	1372705	1372927	.	-	.	Parent=CPIJ000068-RA;Name=CPIJ000068-RA-E1;constitutive=1;rank=1
supercont3.1	VectorBase	CDS	1372705	1372927	.	-	0	ID=CPIJ000068-PA;Parent=CPIJ000068-RA;protein_id=CPIJ000068-PA
###
supercont3.1	VectorBase	gene	1382135	1383197	.	+	.	ID=CPIJ000069;biotype=protein_coding;description=transcriptional regulator protein HCNGP [Source:VB External Description%3BAcc:CPIJ000069];version=1
supercont3.1	VectorBase	mRNA	1382135	1383197	.	+	.	ID=CPIJ000069-RA;Parent=CPIJ000069;Dbxref=RefSeq:XM_001841687.1,RefSeq:XP_001841739.1,UniParc:UPI00016D604E,UniProtKB:B0VZB6_CULQU,NCBI_GP:EDS25692.1;Ontology_term=GO:0006355;biotype=protein_coding;description=SAP30-binding protein%2C putative;version=1
supercont3.1	VectorBase	exon	1382135	1382260	.	+	.	Parent=CPIJ000069-RA;Name=CPIJ000069-RA-E1;constitutive=1;rank=1
supercont3.1	VectorBase	CDS	1382135	1382260	.	+	0	ID=CPIJ000069-PA;Parent=CPIJ000069-RA;protein_id=CPIJ000069-PA
supercont3.1	VectorBase	exon	1382328	1383197	.	+	.	Parent=CPIJ000069-RA;Name=CPIJ000069-RA-E2;constitutive=1;rank=2
supercont3.1	VectorBase	CDS	1382328	1383197	.	+	0	ID=CPIJ000069-PA;Parent=CPIJ000069-RA;protein_id=CPIJ000069-PA
###
supercont3.1	VectorBase	gene	1390774	1395724	.	-	.	ID=CPIJ000070;biotype=protein_coding;description=shavenoid [Source:VB External Description%3BAcc:CPIJ000070];version=1
supercont3.1	VectorBase	mRNA	1390774	1395724	.	-	.	ID=CPIJ000070-RA;Parent=CPIJ000070;Dbxref=RefSeq:XM_001841688.1,RefSeq:XP_001841740.1,UniParc:UPI00016D604F,UniProtKB:B0VZB7_CULQU,NCBI_GP:EDS25693.1;biotype=protein_coding;description=hypothetical protein;version=1
supercont3.1	VectorBase	exon	1390774	1394604	.	-	.	Parent=CPIJ000070-RA;Name=CPIJ000070-RA-E4;constitutive=1;rank=4
supercont3.1	VectorBase	CDS	1390774	1394604	.	-	0	ID=CPIJ000070-PA;Parent=CPIJ000070-RA;protein_id=CPIJ000070-PA
supercont3.1	VectorBase	exon	1394674	1394973	.	-	.	Parent=CPIJ000070-RA;Name=CPIJ000070-RA-E3;constitutive=1;rank=3
supercont3.1	VectorBase	CDS	1394674	1394973	.	-	0	ID=CPIJ000070-PA;Parent=CPIJ000070-RA;protein_id=CPIJ000070-PA
supercont3.1	VectorBase	exon	1395046	1395602	.	-	.	Parent=CPIJ000070-RA;Name=CPIJ000070-RA-E2;constitutive=1;rank=2
supercont3.1	VectorBase	CDS	1395046	1395602	.	-	2	ID=CPIJ000070-PA;Parent=CPIJ000070-RA;protein_id=CPIJ000070-PA
supercont3.1	VectorBase	exon	1395676	1395724	.	-	.	Parent=CPIJ000070-RA;Name=CPIJ000070-RA-E1;constitutive=1;rank=1
supercont3.1	VectorBase	CDS	1395676	1395724	.	-	0	ID=CPIJ000070-PA;Parent=CPIJ000070-RA;protein_id=CPIJ000070-PA
###
supercont3.1	VectorBase	gene	1571245	1577314	.	+	.	ID=CPIJ000071;biotype=protein_coding;description=no-mechanoreceptor potential a [Source:VB External Description%3BAcc:CPIJ000071];version=1
supercont3.1	VectorBase	mRNA	1571245	1577314	.	+	.	ID=CPIJ000071-RA;Parent=CPIJ000071;Dbxref=RefSeq:XM_001841689.1,RefSeq:XP_001841741.1,UniParc:UPI00016D6050,UniProtKB:B0VZB8_CULQU,NCBI_GP:EDS25694.1;biotype=protein_coding;version=1
supercont3.1	VectorBase	exon	1571245	1571674	.	+	.	Parent=CPIJ000071-RA;Name=CPIJ000071-RA-E1;constitutive=1;rank=1
supercont3.1	VectorBase	CDS	1571245	1571674	.	+	0	ID=CPIJ000071-PA;Parent=CPIJ000071-RA;protein_id=CPIJ000071-PA
supercont3.1	VectorBase	exon	1572455	1572869	.	+	.	Parent=CPIJ000071-RA;Name=CPIJ000071-RA-E2;constitutive=1;rank=2
supercont3.1	VectorBase	CDS	1572455	1572869	.	+	2	ID=CPIJ000071-PA;Parent=CPIJ000071-RA;protein_id=CPIJ000071-PA
supercont3.1	VectorBase	exon	1572927	1573069	.	+	.	Parent=CPIJ000071-RA;Name=CPIJ000071-RA-E3;constitutive=1;rank=3
supercont3.1	VectorBase	CDS	1572927	1573069	.	+	1	ID=CPIJ000071-PA;Parent=CPIJ000071-RA;protein_id=CPIJ000071-PA
supercont3.1	VectorBase	exon	1573642	1573941	.	+	.	Parent=CPIJ000071-RA;Name=CPIJ000071-RA-E4;constitutive=1;rank=4
supercont3.1	VectorBase	CDS	1573642	1573941	.	+	2	ID=CPIJ000071-PA;Parent=CPIJ000071-RA;protein_id=CPIJ000071-PA
supercont3.1	VectorBase	exon	1574005	1574124	.	+	.	Parent=CPIJ000071-RA;Name=CPIJ000071-RA-E5;constitutive=1;rank=5
supercont3.1	VectorBase	CDS	1574005	1574124	.	+	2	ID=CPIJ000071-PA;Parent=CPIJ000071-RA;protein_id=CPIJ000071-PA
supercont3.1	VectorBase	exon	1574187	1574258	.	+	.	Parent=CPIJ000071-RA;Name=CPIJ000071-RA-E6;constitutive=1;rank=6
supercont3.1	VectorBase	CDS	1574187	1574258	.	+	2	ID=CPIJ000071-PA;Parent=CPIJ000071-RA;protein_id=CPIJ000071-PA
supercont3.1	VectorBase	exon	1574404	1575123	.	+	.	Parent=CPIJ000071-RA;Name=CPIJ000071-RA-E7;constitutive=1;rank=7
supercont3.1	VectorBase	CDS	1574404	1575123	.	+	2	ID=CPIJ000071-PA;Parent=CPIJ000071-RA;protein_id=CPIJ000071-PA
supercont3.1	VectorBase	exon	1575232	1575825	.	+	.	Parent=CPIJ000071-RA;Name=CPIJ000071-RA-E8;constitutive=1;rank=8
supercont3.1	VectorBase	CDS	1575232	1575825	.	+	2	ID=CPIJ000071-PA;Parent=CPIJ000071-RA;protein_id=CPIJ000071-PA
supercont3.1	VectorBase	exon	1575885	1576063	.	+	.	Parent=CPIJ000071-RA;Name=CPIJ000071-RA-E9;constitutive=1;rank=9
supercont3.1	VectorBase	CDS	1575885	1576063	.	+	2	ID=CPIJ000071-PA;Parent=CPIJ000071-RA;protein_id=CPIJ000071-PA
supercont3.1	VectorBase	exon	1576120	1576259	.	+	.	Parent=CPIJ000071-RA;Name=CPIJ000071-RA-E10;constitutive=1;rank=10
supercont3.1	VectorBase	CDS	1576120	1576259	.	+	0	ID=CPIJ000071-PA;Parent=CPIJ000071-RA;protein_id=CPIJ000071-PA
supercont3.1	VectorBase	exon	1576527	1576763	.	+	.	Parent=CPIJ000071-RA;Name=CPIJ000071-RA-E11;constitutive=1;rank=11
supercont3.1	VectorBase	CDS	1576527	1576763	.	+	1	ID=CPIJ000071-PA;Parent=CPIJ000071-RA;protein_id=CPIJ000071-PA
supercont3.1	VectorBase	exon	1576825	1576975	.	+	.	Parent=CPIJ000071-RA;Name=CPIJ000071-RA-E12;constitutive=1;rank=12
supercont3.1	VectorBase	CDS	1576825	1576975	.	+	1	ID=CPIJ000071-PA;Parent=CPIJ000071-RA;protein_id=CPIJ000071-PA
supercont3.1	VectorBase	exon	1577033	1577314	.	+	.	Parent=CPIJ000071-RA;Name=CPIJ000071-RA-E13;constitutive=1;rank=13
supercont3.1	VectorBase	CDS	1577033	1577314	.	+	0	ID=CPIJ000071-PA;Parent=CPIJ000071-RA;protein_id=CPIJ000071-PA
###
supercont3.1	VectorBase	gene	1588075	1592113	.	+	.	ID=CPIJ000072;biotype=protein_coding;description=conserved hypothetical protein [Source:VB External Description%3BAcc:CPIJ000072];version=1
supercont3.1	VectorBase	mRNA	1588075	1592113	.	+	.	ID=CPIJ000072-RA;Parent=CPIJ000072;Dbxref=RefSeq:XM_001841690.1,RefSeq:XP_001841742.1,UniParc:UPI00016D6051,UniProtKB:B0VZB9_CULQU,NCBI_GP:EDS25695.1;Ontology_term=GO:0005576,GO:0006030,GO:0008061;biotype=protein_coding;description=asparagine-rich protein%2C putative;version=1
supercont3.1	VectorBase	exon	1588075	1588086	.	+	.	Parent=CPIJ000072-RA;Name=CPIJ000072-RA-E1;constitutive=1;rank=1
supercont3.1	VectorBase	CDS	1588075	1588086	.	+	0	ID=CPIJ000072-PA;Parent=CPIJ000072-RA;protein_id=CPIJ000072-PA
supercont3.1	VectorBase	exon	1588160	1588270	.	+	.	Parent=CPIJ000072-RA;Name=CPIJ000072-RA-E2;constitutive=1;rank=2
supercont3.1	VectorBase	CDS	1588160	1588270	.	+	0	ID=CPIJ000072-PA;Parent=CPIJ000072-RA;protein_id=CPIJ000072-PA
supercont3.1	VectorBase	exon	1588337	1588454	.	+	.	Parent=CPIJ000072-RA;Name=CPIJ000072-RA-E3;constitutive=1;rank=3
supercont3.1	VectorBase	CDS	1588337	1588454	.	+	0	ID=CPIJ000072-PA;Parent=CPIJ000072-RA;protein_id=CPIJ000072-PA
supercont3.1	VectorBase	exon	1588514	1588659	.	+	.	Parent=CPIJ000072-RA;Name=CPIJ000072-RA-E4;constitutive=1;rank=4
supercont3.1	VectorBase	CDS	1588514	1588659	.	+	2	ID=CPIJ000072-PA;Parent=CPIJ000072-RA;protein_id=CPIJ000072-PA
supercont3.1	VectorBase	exon	1588714	1588862	.	+	.	Parent=CPIJ000072-RA;Name=CPIJ000072-RA-E5;constitutive=1;rank=5
supercont3.1	VectorBase	CDS	1588714	1588862	.	+	0	ID=CPIJ000072-PA;Parent=CPIJ000072-RA;protein_id=CPIJ000072-PA
supercont3.1	VectorBase	exon	1588919	1589332	.	+	.	Parent=CPIJ000072-RA;Name=CPIJ000072-RA-E6;constitutive=1;rank=6
supercont3.1	VectorBase	CDS	1588919	1589332	.	+	1	ID=CPIJ000072-PA;Parent=CPIJ000072-RA;protein_id=CPIJ000072-PA
supercont3.1	VectorBase	exon	1589974	1592113	.	+	.	Parent=CPIJ000072-RA;Name=CPIJ000072-RA-E7;constitutive=1;rank=7
supercont3.1	VectorBase	CDS	1589974	1592113	.	+	1	ID=CPIJ000072-PA;Parent=CPIJ000072-RA;protein_id=CPIJ000072-PA
###
supercont3.1	VectorBase	gene	1596041	1597756	.	+	.	ID=CPIJ000073;biotype=protein_coding;description=CWF19L1 protein [Source:VB External Description%3BAcc:CPIJ000073];version=1
supercont3.1	VectorBase	mRNA	1596041	1597756	.	+	.	ID=CPIJ000073-RA;Parent=CPIJ000073;Dbxref=RefSeq:XM_001841691.1,RefSeq:XP_001841743.1,UniParc:UPI00016D6052,UniProtKB:B0VZC0_CULQU,NCBI_GP:EDS25696.1;Ontology_term=GO:0003824;biotype=protein_coding;description=conserved hypothetical protein;version=1
supercont3.1	VectorBase	exon	1596041	1596060	.	+	.	Parent=CPIJ000073-RA;Name=CPIJ000073-RA-E1;constitutive=1;rank=1
supercont3.1	VectorBase	CDS	1596041	1596060	.	+	0	ID=CPIJ000073-PA;Parent=CPIJ000073-RA;protein_id=CPIJ000073-PA
supercont3.1	VectorBase	exon	1596119	1596285	.	+	.	Parent=CPIJ000073-RA;Name=CPIJ000073-RA-E2;constitutive=1;rank=2
supercont3.1	VectorBase	CDS	1596119	1596285	.	+	1	ID=CPIJ000073-PA;Parent=CPIJ000073-RA;protein_id=CPIJ000073-PA
supercont3.1	VectorBase	exon	1596342	1597756	.	+	.	Parent=CPIJ000073-RA;Name=CPIJ000073-RA-E3;constitutive=1;rank=3
supercont3.1	VectorBase	CDS	1596342	1597756	.	+	2	ID=CPIJ000073-PA;Parent=CPIJ000073-RA;protein_id=CPIJ000073-PA
###
supercont3.1	VectorBase	gene	1702292	1705958	.	+	.	ID=CPIJ000074;biotype=protein_coding;description=conserved hypothetical protein [Source:VB External Description%3BAcc:CPIJ000074];version=1
supercont3.1	VectorBase	mRNA	1702292	1705958	.	+	.	ID=CPIJ000074-RA;Parent=CPIJ000074;Dbxref=RefSeq:XM_001841692.1,RefSeq:XP_001841744.1,UniParc:UPI00016D6053,UniProtKB:B0VZC1_CULQU,NCBI_GP:EDS25697.1;biotype=protein_coding;description=calsyntenin-1 precursor%2C putative;version=1
supercont3.1	VectorBase	exon	1702292	1702310	.	+	.	Parent=CPIJ000074-RA;Name=CPIJ000074-RA-E1;constitutive=1;rank=1
supercont3.1	VectorBase	CDS	1702292	1702310	.	+	0	ID=CPIJ000074-PA;Parent=CPIJ000074-RA;protein_id=CPIJ000074-PA
supercont3.1	VectorBase	exon	1704977	1705116	.	+	.	Parent=CPIJ000074-RA;Name=CPIJ000074-RA-E2;constitutive=1;rank=2
supercont3.1	VectorBase	CDS	1704977	1705116	.	+	2	ID=CPIJ000074-PA;Parent=CPIJ000074-RA;protein_id=CPIJ000074-PA
supercont3.1	VectorBase	exon	1705950	1705958	.	+	.	Parent=CPIJ000074-RA;Name=CPIJ000074-RA-E3;constitutive=1;rank=3
supercont3.1	VectorBase	CDS	1705950	1705958	.	+	0	ID=CPIJ000074-PA;Parent=CPIJ000074-RA;protein_id=CPIJ000074-PA
###
supercont3.1	VectorBase	gene	1715522	1772679	.	+	.	ID=CPIJ000075;biotype=protein_coding;description=calsyntenin-1 precursor [Source:VB External Description%3BAcc:CPIJ000075];version=1
supercont3.1	VectorBase	mRNA	1715522	1772679	.	+	.	ID=CPIJ000075-RA;Parent=CPIJ000075;Dbxref=RefSeq:XM_001841693.1,RefSeq:XP_001841745.1,UniParc:UPI00016D6054,UniProtKB:B0VZC2_CULQU,NCBI_GP:EDS25698.1;Ontology_term=GO:0005509,GO:0007156,GO:0016020;biotype=protein_coding;description=Calsyntenin-1 precursor%2C putative;version=1
supercont3.1	VectorBase	exon	1715522	1715533	.	+	.	Parent=CPIJ000075-RA;Name=CPIJ000075-RA-E1;constitutive=1;rank=1
supercont3.1	VectorBase	CDS	1715522	1715533	.	+	0	ID=CPIJ000075-PA;Parent=CPIJ000075-RA;protein_id=CPIJ000075-PA
supercont3.1	VectorBase	exon	1724913	1725031	.	+	.	Parent=CPIJ000075-RA;Name=CPIJ000075-RA-E2;constitutive=1;rank=2
supercont3.1	VectorBase	CDS	1724913	1725031	.	+	0	ID=CPIJ000075-PA;Parent=CPIJ000075-RA;protein_id=CPIJ000075-PA
supercont3.1	VectorBase	exon	1729534	1729609	.	+	.	Parent=CPIJ000075-RA;Name=CPIJ000075-RA-E3;constitutive=1;rank=3
supercont3.1	VectorBase	CDS	1729534	1729609	.	+	1	ID=CPIJ000075-PA;Parent=CPIJ000075-RA;protein_id=CPIJ000075-PA
supercont3.1	VectorBase	exon	1770104	1772165	.	+	.	Parent=CPIJ000075-RA;Name=CPIJ000075-RA-E4;constitutive=1;rank=4
supercont3.1	VectorBase	CDS	1770104	1772165	.	+	0	ID=CPIJ000075-PA;Parent=CPIJ000075-RA;protein_id=CPIJ000075-PA
supercont3.1	VectorBase	exon	1772234	1772679	.	+	.	Parent=CPIJ000075-RA;Name=CPIJ000075-RA-E5;constitutive=1;rank=5
supercont3.1	VectorBase	CDS	1772234	1772679	.	+	2	ID=CPIJ000075-PA;Parent=CPIJ000075-RA;protein_id=CPIJ000075-PA
###
supercont3.1	VectorBase	gene	1779303	1779697	.	+	.	ID=CPIJ000076;biotype=protein_coding;description=hypothetical protein [Source:VB External Description%3BAcc:CPIJ000076];version=1
supercont3.1	VectorBase	mRNA	1779303	1779697	.	+	.	ID=CPIJ000076-RA;Parent=CPIJ000076;Dbxref=RefSeq:XM_001841694.1,RefSeq:XP_001841746.1,UniParc:UPI00016D6055,UniProtKB:B0VZC3_CULQU,NCBI_GP:EDS25699.1;biotype=protein_coding;description=hypothetical protein;version=1
supercont3.1	VectorBase	five_prime_UTR	1779303	1779460	.	+	.	Parent=CPIJ000076-RA
supercont3.1	VectorBase	exon	1779303	1779697	.	+	.	Parent=CPIJ000076-RA;Name=CPIJ000076-RA-E1;constitutive=1;rank=1
supercont3.1	VectorBase	CDS	1779461	1779610	.	+	0	ID=CPIJ000076-PA;Parent=CPIJ000076-RA;protein_id=CPIJ000076-PA
supercont3.1	VectorBase	three_prime_UTR	1779611	1779697	.	+	.	Parent=CPIJ000076-RA
###
supercont3.1	VectorBase	gene	1791189	1797466	.	-	.	ID=CPIJ000077;biotype=protein_coding;description=farnesyl-pyrophosphate synthetase [Source:VB External Description%3BAcc:CPIJ000077];version=1
supercont3.1	VectorBase	mRNA	1791189	1797466	.	-	.	ID=CPIJ000077-RA;Parent=CPIJ000077;Dbxref=RefSeq:XM_001841695.1,RefSeq:XP_001841747.1,UniParc:UPI00016D6056,UniProtKB:B0VZA8_CULQU,NCBI_GP:EDS25700.1;Ontology_term=GO:0008299,GO:0016740;biotype=protein_coding;description=farnesyl pyrophosphate synthetase%2C putative;version=1
supercont3.1	VectorBase	exon	1791189	1791370	.	-	.	Parent=CPIJ000077-RA;Name=CPIJ000077-RA-E5;constitutive=1;rank=5
supercont3.1	VectorBase	CDS	1791189	1791370	.	-	2	ID=CPIJ000077-PA;Parent=CPIJ000077-RA;protein_id=CPIJ000077-PA
supercont3.1	VectorBase	exon	1791439	1791665	.	-	.	Parent=CPIJ000077-RA;Name=CPIJ000077-RA-E4;constitutive=1;rank=4
supercont3.1	VectorBase	CDS	1791439	1791665	.	-	1	ID=CPIJ000077-PA;Parent=CPIJ000077-RA;protein_id=CPIJ000077-PA
supercont3.1	VectorBase	exon	1793182	1793543	.	-	.	Parent=CPIJ000077-RA;Name=CPIJ000077-RA-E3;constitutive=1;rank=3
supercont3.1	VectorBase	CDS	1793182	1793543	.	-	0	ID=CPIJ000077-PA;Parent=CPIJ000077-RA;protein_id=CPIJ000077-PA
supercont3.1	VectorBase	exon	1794046	1794352	.	-	.	Parent=CPIJ000077-RA;Name=CPIJ000077-RA-E2;constitutive=1;rank=2
supercont3.1	VectorBase	CDS	1794046	1794352	.	-	1	ID=CPIJ000077-PA;Parent=CPIJ000077-RA;protein_id=CPIJ000077-PA
supercont3.1	VectorBase	exon	1797402	1797466	.	-	.	Parent=CPIJ000077-RA;Name=CPIJ000077-RA-E1;constitutive=1;rank=1
supercont3.1	VectorBase	CDS	1797402	1797466	.	-	0	ID=CPIJ000077-PA;Parent=CPIJ000077-RA;protein_id=CPIJ000077-PA
###
supercont3.1	VectorBase	gene	1814774	1818817	.	-	.	ID=CPIJ000078;biotype=protein_coding;description=farnesyl pyrophosphate synthetase [Source:VB External Description%3BAcc:CPIJ000078];version=1
supercont3.1	VectorBase	mRNA	1814774	1818817	.	-	.	ID=CPIJ000078-RA;Parent=CPIJ000078;Dbxref=RefSeq:XM_001841696.1,RefSeq:XP_001841748.1,UniParc:UPI00016D62B0,UniProtKB:B0VZA9_CULQU,NCBI_GP:EDS25701.1;Ontology_term=GO:0008299;biotype=protein_coding;description=farnesyl pyrophosphate synthetase%2C putative;version=1
supercont3.1	VectorBase	exon	1814774	1814970	.	-	.	Parent=CPIJ000078-RA;Name=CPIJ000078-RA-E4;constitutive=1;rank=4
supercont3.1	VectorBase	CDS	1814774	1814970	.	-	2	ID=CPIJ000078-PA;Parent=CPIJ000078-RA;protein_id=CPIJ000078-PA
supercont3.1	VectorBase	exon	1817842	1818068	.	-	.	Parent=CPIJ000078-RA;Name=CPIJ000078-RA-E3;constitutive=1;rank=3
supercont3.1	VectorBase	CDS	1817842	1818068	.	-	1	ID=CPIJ000078-PA;Parent=CPIJ000078-RA;protein_id=CPIJ000078-PA
supercont3.1	VectorBase	exon	1818135	1818481	.	-	.	Parent=CPIJ000078-RA;Name=CPIJ000078-RA-E2;constitutive=1;rank=2
supercont3.1	VectorBase	CDS	1818135	1818481	.	-	0	ID=CPIJ000078-PA;Parent=CPIJ000078-RA;protein_id=CPIJ000078-PA
supercont3.1	VectorBase	exon	1818530	1818817	.	-	.	Parent=CPIJ000078-RA;Name=CPIJ000078-RA-E1;constitutive=1;rank=1
supercont3.1	VectorBase	CDS	1818530	1818817	.	-	0	ID=CPIJ000078-PA;Parent=CPIJ000078-RA;protein_id=CPIJ000078-PA
###
supercont3.1	VectorBase	gene	1823124	1824175	.	+	.	ID=CPIJ000079;biotype=protein_coding;description=farnesyl pyrophosphate synthetase [Source:VB External Description%3BAcc:CPIJ000079];version=1
supercont3.1	VectorBase	mRNA	1823124	1824175	.	+	.	ID=CPIJ000079-RA;Parent=CPIJ000079;Dbxref=RefSeq:XM_001841697.1,RefSeq:XP_001841749.1,UniParc:UPI00016D62B1,UniProtKB:B0VZB0_CULQU,NCBI_GP:EDS25702.1;Ontology_term=GO:0008299;biotype=protein_coding;description=farnesyl pyrophosphate synthetase%2C putative;version=1
supercont3.1	VectorBase	exon	1823124	1823411	.	+	.	Parent=CPIJ000079-RA;Name=CPIJ000079-RA-E1;constitutive=1;rank=1
supercont3.1	VectorBase	CDS	1823124	1823411	.	+	0	ID=CPIJ000079-PA;Parent=CPIJ000079-RA;protein_id=CPIJ000079-PA
supercont3.1	VectorBase	exon	1823460	1823806	.	+	.	Parent=CPIJ000079-RA;Name=CPIJ000079-RA-E2;constitutive=1;rank=2
supercont3.1	VectorBase	CDS	1823460	1823806	.	+	0	ID=CPIJ000079-PA;Parent=CPIJ000079-RA;protein_id=CPIJ000079-PA
supercont3.1	VectorBase	exon	1823917	1824175	.	+	.	Parent=CPIJ000079-RA;Name=CPIJ000079-RA-E3;constitutive=1;rank=3
supercont3.1	VectorBase	CDS	1823917	1824175	.	+	1	ID=CPIJ000079-PA;Parent=CPIJ000079-RA;protein_id=CPIJ000079-PA
###
supercont3.1	VectorBase	gene	1824885	1826189	.	-	.	ID=CPIJ000080;biotype=protein_coding;description=UBX domain-containing protein 1 [Source:VB External Description%3BAcc:CPIJ000080];version=1
supercont3.1	VectorBase	mRNA	1824885	1826189	.	-	.	ID=CPIJ000080-RA;Parent=CPIJ000080;Dbxref=RefSeq:XM_001841698.1,RefSeq:XP_001841750.1,UniParc:UPI00016D62B2,UniProtKB:B0VZA1_CULQU,NCBI_GP:EDS25703.1;Ontology_term=GO:0005515;biotype=protein_coding;description=UBX domain-containing protein%2C putative;version=1
supercont3.1	VectorBase	exon	1824885	1826189	.	-	.	Parent=CPIJ000080-RA;Name=CPIJ000080-RA-E1;constitutive=1;rank=1
supercont3.1	VectorBase	CDS	1824885	1826189	.	-	0	ID=CPIJ000080-PA;Parent=CPIJ000080-RA;protein_id=CPIJ000080-PA
###
supercont3.1	VectorBase	gene	1826192	1826765	.	-	.	ID=CPIJ000081;biotype=protein_coding;description=conserved hypothetical protein [Source:VB External Description%3BAcc:CPIJ000081];version=1
supercont3.1	VectorBase	mRNA	1826192	1826765	.	-	.	ID=CPIJ000081-RA;Parent=CPIJ000081;Dbxref=RefSeq:XM_001841699.1,RefSeq:XP_001841751.1,UniParc:UPI00016D62B3,UniProtKB:B0VZA2_CULQU,NCBI_GP:EDS25704.1;biotype=protein_coding;description=hypothetical protein;version=1
supercont3.1	VectorBase	exon	1826192	1826271	.	-	.	Parent=CPIJ000081-RA;Name=CPIJ000081-RA-E2;constitutive=1;rank=2
supercont3.1	VectorBase	CDS	1826192	1826271	.	-	2	ID=CPIJ000081-PA;Parent=CPIJ000081-RA;protein_id=CPIJ000081-PA
supercont3.1	VectorBase	exon	1826342	1826765	.	-	.	Parent=CPIJ000081-RA;Name=CPIJ000081-RA-E1;constitutive=1;rank=1
supercont3.1	VectorBase	CDS	1826342	1826765	.	-	0	ID=CPIJ000081-PA;Parent=CPIJ000081-RA;protein_id=CPIJ000081-PA
###
supercont3.1	VectorBase	gene	1829500	1830104	.	-	.	ID=CPIJ000082;biotype=protein_coding;description=DNA repair protein rad50 [Source:VB External Description%3BAcc:CPIJ000082];version=1
supercont3.1	VectorBase	mRNA	1829500	1830104	.	-	.	ID=CPIJ000082-RA;Parent=CPIJ000082;Dbxref=RefSeq:XM_001841700.1,RefSeq:XP_001841752.1,UniParc:UPI00016D62B4,UniProtKB:B0VZA3_CULQU,NCBI_GP:EDS25705.1;biotype=protein_coding;description=hypothetical protein;version=1
supercont3.1	VectorBase	exon	1829500	1829632	.	-	.	Parent=CPIJ000082-RA;Name=CPIJ000082-RA-E2;constitutive=1;rank=2
supercont3.1	VectorBase	CDS	1829500	1829632	.	-	1	ID=CPIJ000082-PA;Parent=CPIJ000082-RA;protein_id=CPIJ000082-PA
supercont3.1	VectorBase	exon	1829797	1830104	.	-	.	Parent=CPIJ000082-RA;Name=CPIJ000082-RA-E1;constitutive=1;rank=1
supercont3.1	VectorBase	CDS	1829797	1830104	.	-	0	ID=CPIJ000082-PA;Parent=CPIJ000082-RA;protein_id=CPIJ000082-PA
###
supercont3.1	VectorBase	gene	1836614	1837565	.	+	.	ID=CPIJ000083;biotype=protein_coding;description=salivary secreted ribonuclease [Source:VB External Description%3BAcc:CPIJ000083];version=1
supercont3.1	VectorBase	mRNA	1836614	1837565	.	+	.	ID=CPIJ000083-RA;Parent=CPIJ000083;Dbxref=RefSeq:XM_001841701.1,RefSeq:XP_001841753.1,UniParc:UPI00016D62B5,UniProtKB:B0VZA4_CULQU,NCBI_GP:EDS25706.1;Ontology_term=GO:0004521,GO:0009303;biotype=protein_coding;description=ribonuclease%2C putative;version=1
supercont3.1	VectorBase	five_prime_UTR	1836614	1836707	.	+	.	Parent=CPIJ000083-RA
supercont3.1	VectorBase	exon	1836614	1836776	.	+	.	Parent=CPIJ000083-RA;Name=CPIJ000083-RA-E1;constitutive=1;rank=1
supercont3.1	VectorBase	CDS	1836708	1836776	.	+	0	ID=CPIJ000083-PA;Parent=CPIJ000083-RA;protein_id=CPIJ000083-PA
supercont3.1	VectorBase	exon	1836906	1837025	.	+	.	Parent=CPIJ000083-RA;Name=CPIJ000083-RA-E2;constitutive=1;rank=2
supercont3.1	VectorBase	CDS	1836906	1837025	.	+	0	ID=CPIJ000083-PA;Parent=CPIJ000083-RA;protein_id=CPIJ000083-PA
supercont3.1	VectorBase	CDS	1837093	1837191	.	+	0	ID=CPIJ000083-PA;Parent=CPIJ000083-RA;protein_id=CPIJ000083-PA
supercont3.1	VectorBase	exon	1837093	1837565	.	+	.	Parent=CPIJ000083-RA;Name=CPIJ000083-RA-E3;constitutive=1;rank=3
supercont3.1	VectorBase	three_prime_UTR	1837192	1837565	.	+	.	Parent=CPIJ000083-RA
###
supercont3.1	VectorBase	gene	1841736	1845394	.	-	.	ID=CPIJ000084;biotype=protein_coding;description=jun [Source:VB External Description%3BAcc:CPIJ000084];version=1
supercont3.1	VectorBase	mRNA	1841736	1845394	.	-	.	ID=CPIJ000084-RA;Parent=CPIJ000084;Dbxref=RefSeq:XM_001841702.1,RefSeq:XP_001841754.1,UniParc:UPI00016D62B6,UniProtKB:B0VZA5_CULQU,NCBI_GP:EDS25707.1;Ontology_term=GO:0003700,GO:0043565;biotype=protein_coding;description=transcription factor jun-D%2C putative;version=1
supercont3.1	VectorBase	exon	1841736	1842055	.	-	.	Parent=CPIJ000084-RA;Name=CPIJ000084-RA-E3;constitutive=1;rank=3
supercont3.1	VectorBase	CDS	1841736	1842055	.	-	2	ID=CPIJ000084-PA;Parent=CPIJ000084-RA;protein_id=CPIJ000084-PA
supercont3.1	VectorBase	exon	1842127	1842388	.	-	.	Parent=CPIJ000084-RA;Name=CPIJ000084-RA-E2;constitutive=1;rank=2
supercont3.1	VectorBase	CDS	1842127	1842388	.	-	0	ID=CPIJ000084-PA;Parent=CPIJ000084-RA;protein_id=CPIJ000084-PA
supercont3.1	VectorBase	exon	1845080	1845394	.	-	.	Parent=CPIJ000084-RA;Name=CPIJ000084-RA-E1;constitutive=1;rank=1
supercont3.1	VectorBase	CDS	1845080	1845394	.	-	0	ID=CPIJ000084-PA;Parent=CPIJ000084-RA;protein_id=CPIJ000084-PA
###
supercont3.1	VectorBase	gene	1874455	1885012	.	+	.	ID=CPIJ000085;biotype=protein_coding;description=conserved hypothetical protein [Source:VB External Description%3BAcc:CPIJ000085];version=1
supercont3.1	VectorBase	mRNA	1874455	1885012	.	+	.	ID=CPIJ000085-RA;Parent=CPIJ000085;Dbxref=RefSeq:XM_001841703.1,RefSeq:XP_001841755.1,UniParc:UPI00016D62B7,UniProtKB:B0VZA6_CULQU,NCBI_GP:EDS25708.1;Ontology_term=GO:0005576,GO:0006030,GO:0008061;biotype=protein_coding;description=hypothetical protein;version=1
supercont3.1	VectorBase	exon	1874455	1874470	.	+	.	Parent=CPIJ000085-RA;Name=CPIJ000085-RA-E1;constitutive=1;rank=1
supercont3.1	VectorBase	CDS	1874455	1874470	.	+	0	ID=CPIJ000085-PA;Parent=CPIJ000085-RA;protein_id=CPIJ000085-PA
supercont3.1	VectorBase	exon	1874734	1875229	.	+	.	Parent=CPIJ000085-RA;Name=CPIJ000085-RA-E2;constitutive=1;rank=2
supercont3.1	VectorBase	CDS	1874734	1875229	.	+	2	ID=CPIJ000085-PA;Parent=CPIJ000085-RA;protein_id=CPIJ000085-PA
supercont3.1	VectorBase	exon	1875406	1875545	.	+	.	Parent=CPIJ000085-RA;Name=CPIJ000085-RA-E3;constitutive=1;rank=3
supercont3.1	VectorBase	CDS	1875406	1875545	.	+	1	ID=CPIJ000085-PA;Parent=CPIJ000085-RA;protein_id=CPIJ000085-PA
supercont3.1	VectorBase	exon	1878926	1879653	.	+	.	Parent=CPIJ000085-RA;Name=CPIJ000085-RA-E4;constitutive=1;rank=4
supercont3.1	VectorBase	CDS	1878926	1879653	.	+	2	ID=CPIJ000085-PA;Parent=CPIJ000085-RA;protein_id=CPIJ000085-PA
supercont3.1	VectorBase	exon	1882436	1882558	.	+	.	Parent=CPIJ000085-RA;Name=CPIJ000085-RA-E5;constitutive=1;rank=5
supercont3.1	VectorBase	CDS	1882436	1882558	.	+	0	ID=CPIJ000085-PA;Parent=CPIJ000085-RA;protein_id=CPIJ000085-PA
supercont3.1	VectorBase	exon	1884359	1885012	.	+	.	Parent=CPIJ000085-RA;Name=CPIJ000085-RA-E6;constitutive=1;rank=6
supercont3.1	VectorBase	CDS	1884359	1885012	.	+	0	ID=CPIJ000085-PA;Parent=CPIJ000085-RA;protein_id=CPIJ000085-PA
###
supercont3.1	VectorBase	gene	1971214	1972925	.	+	.	ID=CPIJ000086;biotype=protein_coding;description=conserved hypothetical protein [Source:VB External Description%3BAcc:CPIJ000086];version=1
supercont3.1	VectorBase	mRNA	1971214	1972925	.	+	.	ID=CPIJ000086-RA;Parent=CPIJ000086;Dbxref=RefSeq:XM_001841704.1,RefSeq:XP_001841756.1,UniParc:UPI00016D62B8,UniProtKB:B0VZA7_CULQU,NCBI_GP:EDS25709.1;biotype=protein_coding;description=hypothetical protein;version=1
supercont3.1	VectorBase	exon	1971214	1971331	.	+	.	Parent=CPIJ000086-RA;Name=CPIJ000086-RA-E1;constitutive=1;rank=1
supercont3.1	VectorBase	CDS	1971214	1971331	.	+	0	ID=CPIJ000086-PA;Parent=CPIJ000086-RA;protein_id=CPIJ000086-PA
supercont3.1	VectorBase	exon	1971703	1971824	.	+	.	Parent=CPIJ000086-RA;Name=CPIJ000086-RA-E2;constitutive=1;rank=2
supercont3.1	VectorBase	CDS	1971703	1971824	.	+	2	ID=CPIJ000086-PA;Parent=CPIJ000086-RA;protein_id=CPIJ000086-PA
supercont3.1	VectorBase	exon	1972857	1972925	.	+	.	Parent=CPIJ000086-RA;Name=CPIJ000086-RA-E3;constitutive=1;rank=3
supercont3.1	VectorBase	CDS	1972857	1972925	.	+	0	ID=CPIJ000086-PA;Parent=CPIJ000086-RA;protein_id=CPIJ000086-PA
###
supercont3.1	VectorBase	gene	2049357	2070870	.	+	.	ID=CPIJ000087;biotype=protein_coding;description=down syndrome cell adhesion molecule%2C putative [Source:VB External Description%3BAcc:CPIJ000087];version=1
supercont3.1	VectorBase	mRNA	2049357	2070870	.	+	.	ID=CPIJ000087-RA;Parent=CPIJ000087;Dbxref=RefSeq:XM_001841705.1,RefSeq:XP_001841757.1,UniParc:UPI00016D62B9,UniProtKB:B0VZC9_CULQU,NCBI_GP:EDS25710.1;Ontology_term=GO:0005515;biotype=protein_coding;description=Down syndrome cell adhesion molecule precursor%2C putative;version=1
supercont3.1	VectorBase	exon	2049357	2049389	.	+	.	Parent=CPIJ000087-RA;Name=CPIJ000087-RA-E1;constitutive=1;rank=1
supercont3.1	VectorBase	CDS	2049357	2049389	.	+	0	ID=CPIJ000087-PA;Parent=CPIJ000087-RA;protein_id=CPIJ000087-PA
supercont3.1	VectorBase	exon	2052663	2052852	.	+	.	Parent=CPIJ000087-RA;Name=CPIJ000087-RA-E2;constitutive=1;rank=2
supercont3.1	VectorBase	CDS	2052663	2052852	.	+	0	ID=CPIJ000087-PA;Parent=CPIJ000087-RA;protein_id=CPIJ000087-PA
supercont3.1	VectorBase	exon	2053743	2054222	.	+	.	Parent=CPIJ000087-RA;Name=CPIJ000087-RA-E3;constitutive=1;rank=3
supercont3.1	VectorBase	CDS	2053743	2054222	.	+	2	ID=CPIJ000087-PA;Parent=CPIJ000087-RA;protein_id=CPIJ000087-PA
supercont3.1	VectorBase	exon	2054302	2054429	.	+	.	Parent=CPIJ000087-RA;Name=CPIJ000087-RA-E4;constitutive=1;rank=4
supercont3.1	VectorBase	CDS	2054302	2054429	.	+	2	ID=CPIJ000087-PA;Parent=CPIJ000087-RA;protein_id=CPIJ000087-PA
supercont3.1	VectorBase	exon	2054680	2054816	.	+	.	Parent=CPIJ000087-RA;Name=CPIJ000087-RA-E5;constitutive=1;rank=5
supercont3.1	VectorBase	CDS	2054680	2054816	.	+	0	ID=CPIJ000087-PA;Parent=CPIJ000087-RA;protein_id=CPIJ000087-PA
supercont3.1	VectorBase	exon	2055331	2056217	.	+	.	Parent=CPIJ000087-RA;Name=CPIJ000087-RA-E6;constitutive=1;rank=6
supercont3.1	VectorBase	CDS	2055331	2056217	.	+	1	ID=CPIJ000087-PA;Parent=CPIJ000087-RA;protein_id=CPIJ000087-PA
supercont3.1	VectorBase	exon	2057723	2058802	.	+	.	Parent=CPIJ000087-RA;Name=CPIJ000087-RA-E7;constitutive=1;rank=7
supercont3.1	VectorBase	CDS	2057723	2058802	.	+	2	ID=CPIJ000087-PA;Parent=CPIJ000087-RA;protein_id=CPIJ000087-PA
supercont3.1	VectorBase	exon	2058867	2059019	.	+	.	Parent=CPIJ000087-RA;Name=CPIJ000087-RA-E8;constitutive=1;rank=8
supercont3.1	VectorBase	CDS	2058867	2059019	.	+	2	ID=CPIJ000087-PA;Parent=CPIJ000087-RA;protein_id=CPIJ000087-PA
supercont3.1	VectorBase	exon	2059078	2060223	.	+	.	Parent=CPIJ000087-RA;Name=CPIJ000087-RA-E9;constitutive=1;rank=9
supercont3.1	VectorBase	CDS	2059078	2060223	.	+	2	ID=CPIJ000087-PA;Parent=CPIJ000087-RA;protein_id=CPIJ000087-PA
supercont3.1	VectorBase	exon	2061058	2061207	.	+	.	Parent=CPIJ000087-RA;Name=CPIJ000087-RA-E10;constitutive=1;rank=10
supercont3.1	VectorBase	CDS	2061058	2061207	.	+	2	ID=CPIJ000087-PA;Parent=CPIJ000087-RA;protein_id=CPIJ000087-PA
supercont3.1	VectorBase	exon	2061331	2061501	.	+	.	Parent=CPIJ000087-RA;Name=CPIJ000087-RA-E11;constitutive=1;rank=11
supercont3.1	VectorBase	CDS	2061331	2061501	.	+	2	ID=CPIJ000087-PA;Parent=CPIJ000087-RA;protein_id=CPIJ000087-PA
supercont3.1	VectorBase	exon	2064339	2064416	.	+	.	Parent=CPIJ000087-RA;Name=CPIJ000087-RA-E12;constitutive=1;rank=12
supercont3.1	VectorBase	CDS	2064339	2064416	.	+	2	ID=CPIJ000087-PA;Parent=CPIJ000087-RA;protein_id=CPIJ000087-PA
supercont3.1	VectorBase	exon	2070160	2070337	.	+	.	Parent=CPIJ000087-RA;Name=CPIJ000087-RA-E13;constitutive=1;rank=13
supercont3.1	VectorBase	CDS	2070160	2070337	.	+	2	ID=CPIJ000087-PA;Parent=CPIJ000087-RA;protein_id=CPIJ000087-PA
supercont3.1	VectorBase	exon	2070600	2070870	.	+	.	Parent=CPIJ000087-RA;Name=CPIJ000087-RA-E14;constitutive=1;rank=14
supercont3.1	VectorBase	CDS	2070600	2070870	.	+	1	ID=CPIJ000087-PA;Parent=CPIJ000087-RA;protein_id=CPIJ000087-PA
###
supercont3.1	VectorBase	gene	2079141	2115091	.	-	.	ID=CPIJ000088;biotype=protein_coding;description=goodpasture antigen-binding protein [Source:VB External Description%3BAcc:CPIJ000088];version=1
supercont3.1	VectorBase	mRNA	2079141	2115091	.	-	.	ID=CPIJ000088-RA;Parent=CPIJ000088;Dbxref=RefSeq:XM_001841706.1,RefSeq:XP_001841758.1,UniParc:UPI00016D62BA,UniProtKB:B0VZD0_CULQU,NCBI_GP:EDS25711.1;Ontology_term=GO:0008289;biotype=protein_coding;description=Goodpasture antigen-binding protein%2C putative;version=1
supercont3.1	VectorBase	exon	2079141	2079268	.	-	.	Parent=CPIJ000088-RA;Name=CPIJ000088-RA-E8;constitutive=1;rank=8
supercont3.1	VectorBase	CDS	2079141	2079268	.	-	2	ID=CPIJ000088-PA;Parent=CPIJ000088-RA;protein_id=CPIJ000088-PA
supercont3.1	VectorBase	exon	2079345	2079480	.	-	.	Parent=CPIJ000088-RA;Name=CPIJ000088-RA-E7;constitutive=1;rank=7
supercont3.1	VectorBase	CDS	2079345	2079480	.	-	0	ID=CPIJ000088-PA;Parent=CPIJ000088-RA;protein_id=CPIJ000088-PA
supercont3.1	VectorBase	exon	2080847	2081401	.	-	.	Parent=CPIJ000088-RA;Name=CPIJ000088-RA-E6;constitutive=1;rank=6
supercont3.1	VectorBase	CDS	2080847	2081401	.	-	0	ID=CPIJ000088-PA;Parent=CPIJ000088-RA;protein_id=CPIJ000088-PA
supercont3.1	VectorBase	exon	2081469	2081585	.	-	.	Parent=CPIJ000088-RA;Name=CPIJ000088-RA-E5;constitutive=1;rank=5
supercont3.1	VectorBase	CDS	2081469	2081585	.	-	0	ID=CPIJ000088-PA;Parent=CPIJ000088-RA;protein_id=CPIJ000088-PA
supercont3.1	VectorBase	exon	2107791	2107851	.	-	.	Parent=CPIJ000088-RA;Name=CPIJ000088-RA-E4;constitutive=1;rank=4
supercont3.1	VectorBase	CDS	2107791	2107851	.	-	1	ID=CPIJ000088-PA;Parent=CPIJ000088-RA;protein_id=CPIJ000088-PA
supercont3.1	VectorBase	exon	2107918	2108148	.	-	.	Parent=CPIJ000088-RA;Name=CPIJ000088-RA-E3;constitutive=1;rank=3
supercont3.1	VectorBase	CDS	2107918	2108148	.	-	1	ID=CPIJ000088-PA;Parent=CPIJ000088-RA;protein_id=CPIJ000088-PA
supercont3.1	VectorBase	exon	2108217	2108515	.	-	.	Parent=CPIJ000088-RA;Name=CPIJ000088-RA-E2;constitutive=1;rank=2
supercont3.1	VectorBase	CDS	2108217	2108515	.	-	0	ID=CPIJ000088-PA;Parent=CPIJ000088-RA;protein_id=CPIJ000088-PA
supercont3.1	VectorBase	exon	2114855	2115091	.	-	.	Parent=CPIJ000088-RA;Name=CPIJ000088-RA-E1;constitutive=1;rank=1
supercont3.1	VectorBase	CDS	2114855	2115091	.	-	0	ID=CPIJ000088-PA;Parent=CPIJ000088-RA;protein_id=CPIJ000088-PA
###
supercont3.1	VectorBase	gene	2119845	2121499	.	+	.	ID=CPIJ000089;biotype=protein_coding;description=conserved hypothetical protein [Source:VB External Description%3BAcc:CPIJ000089];version=1
supercont3.1	VectorBase	mRNA	2119845	2121499	.	+	.	ID=CPIJ000089-RA;Parent=CPIJ000089;Dbxref=RefSeq:XM_001841707.1,RefSeq:XP_001841759.1,UniParc:UPI00016D62BB,UniProtKB:B0VZD1_CULQU,NCBI_GP:EDS25712.1;Ontology_term=GO:0003677;biotype=protein_coding;description=conserved hypothetical protein;version=1
supercont3.1	VectorBase	exon	2119845	2120172	.	+	.	Parent=CPIJ000089-RA;Name=CPIJ000089-RA-E1;constitutive=1;rank=1
supercont3.1	VectorBase	CDS	2119845	2120172	.	+	0	ID=CPIJ000089-PA;Parent=CPIJ000089-RA;protein_id=CPIJ000089-PA
supercont3.1	VectorBase	exon	2120229	2121419	.	+	.	Parent=CPIJ000089-RA;Name=CPIJ000089-RA-E2;constitutive=1;rank=2
supercont3.1	VectorBase	CDS	2120229	2121419	.	+	2	ID=CPIJ000089-PA;Parent=CPIJ000089-RA;protein_id=CPIJ000089-PA
supercont3.1	VectorBase	exon	2121486	2121499	.	+	.	Parent=CPIJ000089-RA;Name=CPIJ000089-RA-E3;constitutive=1;rank=3
supercont3.1	VectorBase	CDS	2121486	2121499	.	+	2	ID=CPIJ000089-PA;Parent=CPIJ000089-RA;protein_id=CPIJ000089-PA
###
supercont3.1	VectorBase	gene	2124126	2129908	.	-	.	ID=CPIJ000090;biotype=protein_coding;description=conserved hypothetical protein [Source:VB External Description%3BAcc:CPIJ000090];version=1
supercont3.1	VectorBase	mRNA	2124126	2129908	.	-	.	ID=CPIJ000090-RA;Parent=CPIJ000090;Dbxref=RefSeq:XM_001841708.1,RefSeq:XP_001841760.1,UniParc:UPI00016D62BC,UniProtKB:B0VZD2_CULQU,NCBI_GP:EDS25713.1;biotype=protein_coding;description=conserved hypothetical protein;version=1
supercont3.1	VectorBase	exon	2124126	2124483	.	-	.	Parent=CPIJ000090-RA;Name=CPIJ000090-RA-E4;constitutive=1;rank=4
supercont3.1	VectorBase	CDS	2124126	2124483	.	-	1	ID=CPIJ000090-PA;Parent=CPIJ000090-RA;protein_id=CPIJ000090-PA
supercont3.1	VectorBase	exon	2124907	2125053	.	-	.	Parent=CPIJ000090-RA;Name=CPIJ000090-RA-E3;constitutive=1;rank=3
supercont3.1	VectorBase	CDS	2124907	2125053	.	-	1	ID=CPIJ000090-PA;Parent=CPIJ000090-RA;protein_id=CPIJ000090-PA
supercont3.1	VectorBase	exon	2125115	2125406	.	-	.	Parent=CPIJ000090-RA;Name=CPIJ000090-RA-E2;constitutive=1;rank=2
supercont3.1	VectorBase	CDS	2125115	2125406	.	-	2	ID=CPIJ000090-PA;Parent=CPIJ000090-RA;protein_id=CPIJ000090-PA
supercont3.1	VectorBase	exon	2129350	2129908	.	-	.	Parent=CPIJ000090-RA;Name=CPIJ000090-RA-E1;constitutive=1;rank=1
supercont3.1	VectorBase	CDS	2129350	2129908	.	-	0	ID=CPIJ000090-PA;Parent=CPIJ000090-RA;protein_id=CPIJ000090-PA
###
supercont3.1	VectorBase	gene	2137798	2139301	.	+	.	ID=CPIJ000091;biotype=protein_coding;description=p20-CGGBP%2C putative [Source:VB External Description%3BAcc:CPIJ000091];version=1
supercont3.1	VectorBase	mRNA	2137798	2139301	.	+	.	ID=CPIJ000091-RA;Parent=CPIJ000091;Dbxref=RefSeq:XM_001841709.1,RefSeq:XP_001841761.1,UniParc:UPI00016D62BD,UniProtKB:B0VZD3_CULQU,NCBI_GP:EDS25714.1;Ontology_term=GO:0003676;biotype=protein_coding;description=hypothetical protein;version=1
supercont3.1	VectorBase	exon	2137798	2138326	.	+	.	Parent=CPIJ000091-RA;Name=CPIJ000091-RA-E1;constitutive=1;rank=1
supercont3.1	VectorBase	CDS	2137798	2138326	.	+	0	ID=CPIJ000091-PA;Parent=CPIJ000091-RA;protein_id=CPIJ000091-PA
supercont3.1	VectorBase	exon	2138597	2138749	.	+	.	Parent=CPIJ000091-RA;Name=CPIJ000091-RA-E2;constitutive=1;rank=2
supercont3.1	VectorBase	CDS	2138597	2138749	.	+	2	ID=CPIJ000091-PA;Parent=CPIJ000091-RA;protein_id=CPIJ000091-PA
supercont3.1	VectorBase	exon	2138811	2139301	.	+	.	Parent=CPIJ000091-RA;Name=CPIJ000091-RA-E3;constitutive=1;rank=3
supercont3.1	VectorBase	CDS	2138811	2139301	.	+	2	ID=CPIJ000091-PA;Parent=CPIJ000091-RA;protein_id=CPIJ000091-PA
###
supercont3.1	VectorBase	gene	2157828	2158022	.	-	.	ID=CPIJ000092;biotype=protein_coding;description=ubiquitin-protein ligase [Source:VB External Description%3BAcc:CPIJ000092];version=1
supercont3.1	VectorBase	mRNA	2157828	2158022	.	-	.	ID=CPIJ000092-RA;Parent=CPIJ000092;Dbxref=RefSeq:XM_001841710.1,RefSeq:XP_001841762.1,UniParc:UPI00016D62BE,UniProtKB:B0VZC4_CULQU,NCBI_GP:EDS25715.1;Ontology_term=GO:0016874;biotype=protein_coding;description=hypothetical protein;version=1
supercont3.1	VectorBase	exon	2157828	2158022	.	-	.	Parent=CPIJ000092-RA;Name=CPIJ000092-RA-E1;constitutive=1;rank=1
supercont3.1	VectorBase	CDS	2157828	2158022	.	-	0	ID=CPIJ000092-PA;Parent=CPIJ000092-RA;protein_id=CPIJ000092-PA
###
supercont3.1	VectorBase	gene	2164792	2165922	.	+	.	ID=CPIJ000093;biotype=protein_coding;description=conserved hypothetical protein [Source:VB External Description%3BAcc:CPIJ000093];version=1
supercont3.1	VectorBase	mRNA	2164792	2165922	.	+	.	ID=CPIJ000093-RA;Parent=CPIJ000093;Dbxref=RefSeq:XM_001841711.1,RefSeq:XP_001841763.1,UniParc:UPI00016D6057,UniProtKB:B0VZC5_CULQU,NCBI_GP:EDS25716.1;Ontology_term=GO:0008270;biotype=protein_coding;description=conserved hypothetical protein;version=1
supercont3.1	VectorBase	exon	2164792	2164913	.	+	.	Parent=CPIJ000093-RA;Name=CPIJ000093-RA-E1;constitutive=1;rank=1
supercont3.1	VectorBase	CDS	2164792	2164913	.	+	0	ID=CPIJ000093-PA;Parent=CPIJ000093-RA;protein_id=CPIJ000093-PA
supercont3.1	VectorBase	exon	2164979	2165118	.	+	.	Parent=CPIJ000093-RA;Name=CPIJ000093-RA-E2;constitutive=1;rank=2
supercont3.1	VectorBase	CDS	2164979	2165118	.	+	1	ID=CPIJ000093-PA;Parent=CPIJ000093-RA;protein_id=CPIJ000093-PA
supercont3.1	VectorBase	exon	2165192	2165370	.	+	.	Parent=CPIJ000093-RA;Name=CPIJ000093-RA-E3;constitutive=1;rank=3
supercont3.1	VectorBase	CDS	2165192	2165370	.	+	2	ID=CPIJ000093-PA;Parent=CPIJ000093-RA;protein_id=CPIJ000093-PA
supercont3.1	VectorBase	exon	2165459	2165536	.	+	.	Parent=CPIJ000093-RA;Name=CPIJ000093-RA-E4;constitutive=1;rank=4
supercont3.1	VectorBase	CDS	2165459	2165536	.	+	0	ID=CPIJ000093-PA;Parent=CPIJ000093-RA;protein_id=CPIJ000093-PA
supercont3.1	VectorBase	exon	2165767	2165922	.	+	.	Parent=CPIJ000093-RA;Name=CPIJ000093-RA-E5;constitutive=1;rank=5
supercont3.1	VectorBase	CDS	2165767	2165922	.	+	0	ID=CPIJ000093-PA;Parent=CPIJ000093-RA;protein_id=CPIJ000093-PA
###
supercont3.1	VectorBase	gene	2168639	2170334	.	+	.	ID=CPIJ000094;biotype=protein_coding;description=conserved hypothetical protein [Source:VB External Description%3BAcc:CPIJ000094];version=1
supercont3.1	VectorBase	mRNA	2168639	2170334	.	+	.	ID=CPIJ000094-RA;Parent=CPIJ000094;Dbxref=RefSeq:XM_001841712.1,RefSeq:XP_001841764.1,UniParc:UPI00016D6058,UniProtKB:B0VZC6_CULQU,NCBI_GP:EDS25717.1;biotype=protein_coding;description=nhl repeat-cotaining protein%2C putative;version=1
supercont3.1	VectorBase	exon	2168639	2168803	.	+	.	Parent=CPIJ000094-RA;Name=CPIJ000094-RA-E1;constitutive=1;rank=1
supercont3.1	VectorBase	CDS	2168639	2168803	.	+	0	ID=CPIJ000094-PA;Parent=CPIJ000094-RA;protein_id=CPIJ000094-PA
supercont3.1	VectorBase	exon	2168856	2168998	.	+	.	Parent=CPIJ000094-RA;Name=CPIJ000094-RA-E2;constitutive=1;rank=2
supercont3.1	VectorBase	CDS	2168856	2168998	.	+	0	ID=CPIJ000094-PA;Parent=CPIJ000094-RA;protein_id=CPIJ000094-PA
supercont3.1	VectorBase	exon	2169066	2169212	.	+	.	Parent=CPIJ000094-RA;Name=CPIJ000094-RA-E3;constitutive=1;rank=3
supercont3.1	VectorBase	CDS	2169066	2169212	.	+	1	ID=CPIJ000094-PA;Parent=CPIJ000094-RA;protein_id=CPIJ000094-PA
supercont3.1	VectorBase	exon	2169277	2169465	.	+	.	Parent=CPIJ000094-RA;Name=CPIJ000094-RA-E4;constitutive=1;rank=4
supercont3.1	VectorBase	CDS	2169277	2169465	.	+	1	ID=CPIJ000094-PA;Parent=CPIJ000094-RA;protein_id=CPIJ000094-PA
supercont3.1	VectorBase	exon	2169534	2169606	.	+	.	Parent=CPIJ000094-RA;Name=CPIJ000094-RA-E5;constitutive=1;rank=5
supercont3.1	VectorBase	CDS	2169534	2169606	.	+	1	ID=CPIJ000094-PA;Parent=CPIJ000094-RA;protein_id=CPIJ000094-PA
supercont3.1	VectorBase	exon	2169861	2170334	.	+	.	Parent=CPIJ000094-RA;Name=CPIJ000094-RA-E6;constitutive=1;rank=6
supercont3.1	VectorBase	CDS	2169861	2170334	.	+	0	ID=CPIJ000094-PA;Parent=CPIJ000094-RA;protein_id=CPIJ000094-PA
###
supercont3.1	VectorBase	gene	2171096	2173416	.	-	.	ID=CPIJ000095;biotype=protein_coding;description=rab 19 [Source:VB External Description%3BAcc:CPIJ000095];version=1
supercont3.1	VectorBase	mRNA	2171096	2173416	.	-	.	ID=CPIJ000095-RA;Parent=CPIJ000095;Dbxref=RefSeq:XM_001841713.1,RefSeq:XP_001841765.1,UniParc:UPI00016D6059,UniProtKB:B0VZC7_CULQU,NCBI_GP:EDS25718.1;Ontology_term=GO:0005525,GO:0005622,GO:0007264,GO:0015031;biotype=protein_coding;description=GTP-binding nuclear protein RAN1%2C putative;version=1
supercont3.1	VectorBase	exon	2171096	2171200	.	-	.	Parent=CPIJ000095-RA;Name=CPIJ000095-RA-E4;constitutive=1;rank=4
supercont3.1	VectorBase	CDS	2171096	2171200	.	-	0	ID=CPIJ000095-PA;Parent=CPIJ000095-RA;protein_id=CPIJ000095-PA
supercont3.1	VectorBase	exon	2171261	2171517	.	-	.	Parent=CPIJ000095-RA;Name=CPIJ000095-RA-E3;constitutive=1;rank=3
supercont3.1	VectorBase	CDS	2171261	2171517	.	-	2	ID=CPIJ000095-PA;Parent=CPIJ000095-RA;protein_id=CPIJ000095-PA
supercont3.1	VectorBase	exon	2171681	2171765	.	-	.	Parent=CPIJ000095-RA;Name=CPIJ000095-RA-E2;constitutive=1;rank=2
supercont3.1	VectorBase	CDS	2171681	2171765	.	-	0	ID=CPIJ000095-PA;Parent=CPIJ000095-RA;protein_id=CPIJ000095-PA
supercont3.1	VectorBase	exon	2173204	2173416	.	-	.	Parent=CPIJ000095-RA;Name=CPIJ000095-RA-E1;constitutive=1;rank=1
supercont3.1	VectorBase	CDS	2173204	2173416	.	-	0	ID=CPIJ000095-PA;Parent=CPIJ000095-RA;protein_id=CPIJ000095-PA
###
supercont3.1	VectorBase	gene	2185570	2199683	.	-	.	ID=CPIJ000096;biotype=protein_coding;description=importin beta-2 [Source:VB External Description%3BAcc:CPIJ000096];version=1
supercont3.1	VectorBase	mRNA	2185570	2199683	.	-	.	ID=CPIJ000096-RA;Parent=CPIJ000096;Dbxref=RefSeq:XM_001841714.1,RefSeq:XP_001841766.1,UniParc:UPI00016D605A,UniProtKB:B0VZC8_CULQU,NCBI_GP:EDS25719.1;Ontology_term=GO:0005622,GO:0006886;biotype=protein_coding;description=transportin-2%2C putative;version=1
supercont3.1	VectorBase	exon	2185570	2185677	.	-	.	Parent=CPIJ000096-RA;Name=CPIJ000096-RA-E6;constitutive=1;rank=6
supercont3.1	VectorBase	CDS	2185570	2185677	.	-	0	ID=CPIJ000096-PA;Parent=CPIJ000096-RA;protein_id=CPIJ000096-PA
supercont3.1	VectorBase	exon	2189870	2190044	.	-	.	Parent=CPIJ000096-RA;Name=CPIJ000096-RA-E5;constitutive=1;rank=5
supercont3.1	VectorBase	CDS	2189870	2190044	.	-	1	ID=CPIJ000096-PA;Parent=CPIJ000096-RA;protein_id=CPIJ000096-PA
supercont3.1	VectorBase	exon	2190381	2190456	.	-	.	Parent=CPIJ000096-RA;Name=CPIJ000096-RA-E4;constitutive=1;rank=4
supercont3.1	VectorBase	CDS	2190381	2190456	.	-	2	ID=CPIJ000096-PA;Parent=CPIJ000096-RA;protein_id=CPIJ000096-PA
supercont3.1	VectorBase	exon	2192234	2192329	.	-	.	Parent=CPIJ000096-RA;Name=CPIJ000096-RA-E3;constitutive=1;rank=3
supercont3.1	VectorBase	CDS	2192234	2192329	.	-	2	ID=CPIJ000096-PA;Parent=CPIJ000096-RA;protein_id=CPIJ000096-PA
supercont3.1	VectorBase	exon	2192394	2194545	.	-	.	Parent=CPIJ000096-RA;Name=CPIJ000096-RA-E2;constitutive=1;rank=2
supercont3.1	VectorBase	CDS	2192394	2194545	.	-	0	ID=CPIJ000096-PA;Parent=CPIJ000096-RA;protein_id=CPIJ000096-PA
supercont3.1	VectorBase	exon	2199582	2199683	.	-	.	Parent=CPIJ000096-RA;Name=CPIJ000096-RA-E1;constitutive=1;rank=1
supercont3.1	VectorBase	CDS	2199582	2199683	.	-	0	ID=CPIJ000096-PA;Parent=CPIJ000096-RA;protein_id=CPIJ000096-PA
###
supercont3.1	VectorBase	gene	2207505	2208469	.	+	.	ID=CPIJ000097;biotype=protein_coding;description=Use1 [Source:VB External Description%3BAcc:CPIJ000097];version=1
supercont3.1	VectorBase	mRNA	2207505	2208469	.	+	.	ID=CPIJ000097-RA;Parent=CPIJ000097;Dbxref=RefSeq:XM_001841715.1,RefSeq:XP_001841767.1,UniParc:UPI00016D605B,UniProtKB:B0VZ75_CULQU,NCBI_GP:EDS25720.1;biotype=protein_coding;description=vesicle transport protein USE1%2C putative;version=1
supercont3.1	VectorBase	exon	2207505	2207647	.	+	.	Parent=CPIJ000097-RA;Name=CPIJ000097-RA-E1;constitutive=1;rank=1
supercont3.1	VectorBase	CDS	2207505	2207647	.	+	0	ID=CPIJ000097-PA;Parent=CPIJ000097-RA;protein_id=CPIJ000097-PA
supercont3.1	VectorBase	exon	2207717	2208113	.	+	.	Parent=CPIJ000097-RA;Name=CPIJ000097-RA-E2;constitutive=1;rank=2
supercont3.1	VectorBase	CDS	2207717	2208113	.	+	1	ID=CPIJ000097-PA;Parent=CPIJ000097-RA;protein_id=CPIJ000097-PA
supercont3.1	VectorBase	exon	2208181	2208322	.	+	.	Parent=CPIJ000097-RA;Name=CPIJ000097-RA-E3;constitutive=1;rank=3
supercont3.1	VectorBase	CDS	2208181	2208322	.	+	0	ID=CPIJ000097-PA;Parent=CPIJ000097-RA;protein_id=CPIJ000097-PA
supercont3.1	VectorBase	exon	2208426	2208469	.	+	.	Parent=CPIJ000097-RA;Name=CPIJ000097-RA-E4;constitutive=1;rank=4
supercont3.1	VectorBase	CDS	2208426	2208469	.	+	2	ID=CPIJ000097-PA;Parent=CPIJ000097-RA;protein_id=CPIJ000097-PA
###
supercont3.1	VectorBase	gene	2208515	2210852	.	-	.	ID=CPIJ000098;biotype=protein_coding;description=electron transfer flavoprotein-ubiquinone oxidoreductase [Source:VB External Description%3BAcc:CPIJ000098];version=1
supercont3.1	VectorBase	mRNA	2208515	2210852	.	-	.	ID=CPIJ000098-RA;Parent=CPIJ000098;Dbxref=RefSeq:XM_001841716.1,RefSeq:XP_001841768.1,UniParc:UPI00016D605C,UniProtKB:B0VZ76_CULQU,NCBI_GP:EDS25721.1;Ontology_term=GO:0004174;biotype=protein_coding;description=electron transfer flavoprotein-ubiquinone oxidoreductase%2C mitochondrial precursor%2C putative;version=1
supercont3.1	VectorBase	three_prime_UTR	2208515	2208687	.	-	.	Parent=CPIJ000098-RA
supercont3.1	VectorBase	exon	2208515	2210360	.	-	.	Parent=CPIJ000098-RA;Name=CPIJ000098-RA-E3;constitutive=1;rank=3
supercont3.1	VectorBase	CDS	2208688	2210360	.	-	2	ID=CPIJ000098-PA;Parent=CPIJ000098-RA;protein_id=CPIJ000098-PA
supercont3.1	VectorBase	exon	2210423	2210542	.	-	.	Parent=CPIJ000098-RA;Name=CPIJ000098-RA-E2;constitutive=1;rank=2
supercont3.1	VectorBase	CDS	2210423	2210542	.	-	2	ID=CPIJ000098-PA;Parent=CPIJ000098-RA;protein_id=CPIJ000098-PA
supercont3.1	VectorBase	exon	2210822	2210852	.	-	.	Parent=CPIJ000098-RA;Name=CPIJ000098-RA-E1;constitutive=1;rank=1
supercont3.1	VectorBase	CDS	2210822	2210852	.	-	0	ID=CPIJ000098-PA;Parent=CPIJ000098-RA;protein_id=CPIJ000098-PA
###
supercont3.1	VectorBase	gene	2212638	2216809	.	-	.	ID=CPIJ000099;biotype=protein_coding;description=conserved hypothetical protein [Source:VB External Description%3BAcc:CPIJ000099];version=1
supercont3.1	VectorBase	mRNA	2212638	2216809	.	-	.	ID=CPIJ000099-RA;Parent=CPIJ000099;Dbxref=RefSeq:XM_001841717.1,RefSeq:XP_001841769.1,UniParc:UPI00016D605D,UniProtKB:B0VZ77_CULQU,NCBI_GP:EDS25722.1;biotype=protein_coding;description=hypothetical protein;version=1
supercont3.1	VectorBase	exon	2212638	2212869	.	-	.	Parent=CPIJ000099-RA;Name=CPIJ000099-RA-E2;constitutive=1;rank=2
supercont3.1	VectorBase	CDS	2212638	2212869	.	-	1	ID=CPIJ000099-PA;Parent=CPIJ000099-RA;protein_id=CPIJ000099-PA
supercont3.1	VectorBase	exon	2216226	2216809	.	-	.	Parent=CPIJ000099-RA;Name=CPIJ000099-RA-E1;constitutive=1;rank=1
supercont3.1	VectorBase	CDS	2216226	2216809	.	-	0	ID=CPIJ000099-PA;Parent=CPIJ000099-RA;protein_id=CPIJ000099-PA
###
supercont3.1	VectorBase	gene	2249225	2250184	.	+	.	ID=CPIJ000101;biotype=protein_coding;description=conserved hypothetical protein [Source:VB External Description%3BAcc:CPIJ000101];version=1
supercont3.1	VectorBase	mRNA	2249225	2250184	.	+	.	ID=CPIJ000101-RA;Parent=CPIJ000101;Dbxref=RefSeq:XM_001841719.1,RefSeq:XP_001841771.1,UniParc:UPI00016D605F,UniProtKB:B0VZ79_CULQU,NCBI_GP:EDS25724.1;Ontology_term=GO:0007218;biotype=protein_coding;description=conserved hypothetical protein;version=1
supercont3.1	VectorBase	exon	2249225	2250184	.	+	.	Parent=CPIJ000101-RA;Name=CPIJ000101-RA-E1;constitutive=1;rank=1
supercont3.1	VectorBase	CDS	2249225	2250184	.	+	0	ID=CPIJ000101-PA;Parent=CPIJ000101-RA;protein_id=CPIJ000101-PA
###
supercont3.1	VectorBase	gene	2256526	2256687	.	-	.	ID=CPIJ000102;biotype=protein_coding;description=pickpocket%2C putative [Source:VB External Description%3BAcc:CPIJ000102];version=2
supercont3.1	VectorBase	mRNA	2256526	2256687	.	-	.	ID=CPIJ000102-RA;Parent=CPIJ000102;Dbxref=RefSeq:XM_001841720.1,RefSeq:XP_001841772.1,UniParc:UPI00016D6060,UniProtKB:B0VZ80_CULQU,NCBI_GP:EDS25725.1,NCBI_GP:EDS26046.1;Ontology_term=GO:0005272,GO:0016021;biotype=protein_coding;version=2
supercont3.1	VectorBase	exon	2256526	2256687	.	-	.	Parent=CPIJ000102-RA;Name=CPIJ000102-RA-E1;constitutive=1;rank=1
supercont3.1	VectorBase	CDS	2256526	2256687	.	-	0	ID=CPIJ000102-PA;Parent=CPIJ000102-RA;protein_id=CPIJ000102-PA
###
supercont3.1	VectorBase	gene	2259435	2260999	.	-	.	ID=CPIJ000103;biotype=protein_coding;description=pickpocket%2C putative [Source:VB External Description%3BAcc:CPIJ000103];version=1
supercont3.1	VectorBase	mRNA	2259435	2260999	.	-	.	ID=CPIJ000103-RA;Parent=CPIJ000103;Dbxref=RefSeq:XM_001841721.1,RefSeq:XP_001841773.1,UniParc:UPI0001C95008,UniProtKB:B0VZ81_CULQU,NCBI_GP:EDS25726.1;Ontology_term=GO:0005272,GO:0016021;biotype=protein_coding;version=1
supercont3.1	VectorBase	three_prime_UTR	2259435	2259437	.	-	.	Parent=CPIJ000103-RA
supercont3.1	VectorBase	exon	2259435	2259614	.	-	.	Parent=CPIJ000103-RA;Name=CPIJ000103-RA-E4;constitutive=1;rank=4
supercont3.1	VectorBase	CDS	2259438	2259614	.	-	0	ID=CPIJ000103-PA;Parent=CPIJ000103-RA;protein_id=CPIJ000103-PA
supercont3.1	VectorBase	exon	2259720	2259828	.	-	.	Parent=CPIJ000103-RA;Name=CPIJ000103-RA-E3;constitutive=1;rank=3
supercont3.1	VectorBase	CDS	2259720	2259828	.	-	1	ID=CPIJ000103-PA;Parent=CPIJ000103-RA;protein_id=CPIJ000103-PA
supercont3.1	VectorBase	exon	2260394	2260654	.	-	.	Parent=CPIJ000103-RA;Name=CPIJ000103-RA-E2;constitutive=1;rank=2
supercont3.1	VectorBase	CDS	2260394	2260654	.	-	1	ID=CPIJ000103-PA;Parent=CPIJ000103-RA;protein_id=CPIJ000103-PA
supercont3.1	VectorBase	exon	2260716	2260999	.	-	.	Parent=CPIJ000103-RA;Name=CPIJ000103-RA-E1;constitutive=1;rank=1
supercont3.1	VectorBase	CDS	2260716	2260999	.	-	0	ID=CPIJ000103-PA;Parent=CPIJ000103-RA;protein_id=CPIJ000103-PA
###
supercont3.1	VectorBase	gene	2273130	2284371	.	+	.	ID=CPIJ000104;biotype=protein_coding;description=conserved hypothetical protein [Source:VB External Description%3BAcc:CPIJ000104];version=1
supercont3.1	VectorBase	mRNA	2273130	2284371	.	+	.	ID=CPIJ000104-RA;Parent=CPIJ000104;Dbxref=RefSeq:XM_001841722.1,RefSeq:XP_001841774.1,UniParc:UPI00016D6062,UniProtKB:B0VZ84_CULQU,NCBI_GP:EDS25727.1;Ontology_term=GO:0080019;biotype=protein_coding;description=fatty acyl-CoA reductase%2C putative;version=1
supercont3.1	VectorBase	exon	2273130	2273249	.	+	.	Parent=CPIJ000104-RA;Name=CPIJ000104-RA-E1;constitutive=1;rank=1
supercont3.1	VectorBase	CDS	2273130	2273249	.	+	0	ID=CPIJ000104-PA;Parent=CPIJ000104-RA;protein_id=CPIJ000104-PA
supercont3.1	VectorBase	exon	2277144	2277398	.	+	.	Parent=CPIJ000104-RA;Name=CPIJ000104-RA-E2;constitutive=1;rank=2
supercont3.1	VectorBase	CDS	2277144	2277398	.	+	0	ID=CPIJ000104-PA;Parent=CPIJ000104-RA;protein_id=CPIJ000104-PA
supercont3.1	VectorBase	exon	2277464	2277609	.	+	.	Parent=CPIJ000104-RA;Name=CPIJ000104-RA-E3;constitutive=1;rank=3
supercont3.1	VectorBase	CDS	2277464	2277609	.	+	0	ID=CPIJ000104-PA;Parent=CPIJ000104-RA;protein_id=CPIJ000104-PA
supercont3.1	VectorBase	exon	2279080	2279382	.	+	.	Parent=CPIJ000104-RA;Name=CPIJ000104-RA-E4;constitutive=1;rank=4
supercont3.1	VectorBase	CDS	2279080	2279382	.	+	1	ID=CPIJ000104-PA;Parent=CPIJ000104-RA;protein_id=CPIJ000104-PA
supercont3.1	VectorBase	exon	2279520	2279762	.	+	.	Parent=CPIJ000104-RA;Name=CPIJ000104-RA-E5;constitutive=1;rank=5
supercont3.1	VectorBase	CDS	2279520	2279762	.	+	1	ID=CPIJ000104-PA;Parent=CPIJ000104-RA;protein_id=CPIJ000104-PA
supercont3.1	VectorBase	exon	2279896	2280047	.	+	.	Parent=CPIJ000104-RA;Name=CPIJ000104-RA-E6;constitutive=1;rank=6
supercont3.1	VectorBase	CDS	2279896	2280047	.	+	1	ID=CPIJ000104-PA;Parent=CPIJ000104-RA;protein_id=CPIJ000104-PA
supercont3.1	VectorBase	exon	2280117	2280222	.	+	.	Parent=CPIJ000104-RA;Name=CPIJ000104-RA-E7;constitutive=1;rank=7
supercont3.1	VectorBase	CDS	2280117	2280222	.	+	2	ID=CPIJ000104-PA;Parent=CPIJ000104-RA;protein_id=CPIJ000104-PA
supercont3.1	VectorBase	exon	2284224	2284371	.	+	.	Parent=CPIJ000104-RA;Name=CPIJ000104-RA-E8;constitutive=1;rank=8
supercont3.1	VectorBase	CDS	2284224	2284371	.	+	1	ID=CPIJ000104-PA;Parent=CPIJ000104-RA;protein_id=CPIJ000104-PA
###
supercont3.1	VectorBase	gene	2292703	2298781	.	-	.	ID=CPIJ000105;biotype=protein_coding;description=elongase%2C putative [Source:VB External Description%3BAcc:CPIJ000105];version=1
supercont3.1	VectorBase	mRNA	2292703	2298781	.	-	.	ID=CPIJ000105-RA;Parent=CPIJ000105;Dbxref=KEGG_Enzyme:00062+2.3.1.199,RefSeq:XM_001841723.1,RefSeq:XP_001841775.1,UniParc:UPI00016D6063,UniProtKB:B0VZ85_CULQU,NCBI_GP:EDS25728.1;Ontology_term=GO:0006633,GO:0016021,GO:0016740;biotype=protein_coding;description=elongation of very long chain fatty acids protein%2C putative;version=1
supercont3.1	VectorBase	exon	2292703	2293013	.	-	.	Parent=CPIJ000105-RA;Name=CPIJ000105-RA-E5;constitutive=1;rank=5
supercont3.1	VectorBase	CDS	2292703	2293013	.	-	2	ID=CPIJ000105-PA;Parent=CPIJ000105-RA;protein_id=CPIJ000105-PA
supercont3.1	VectorBase	exon	2293091	2293337	.	-	.	Parent=CPIJ000105-RA;Name=CPIJ000105-RA-E4;constitutive=1;rank=4
supercont3.1	VectorBase	CDS	2293091	2293337	.	-	0	ID=CPIJ000105-PA;Parent=CPIJ000105-RA;protein_id=CPIJ000105-PA
supercont3.1	VectorBase	exon	2293446	2293539	.	-	.	Parent=CPIJ000105-RA;Name=CPIJ000105-RA-E3;constitutive=1;rank=3
supercont3.1	VectorBase	CDS	2293446	2293539	.	-	1	ID=CPIJ000105-PA;Parent=CPIJ000105-RA;protein_id=CPIJ000105-PA
supercont3.1	VectorBase	exon	2293647	2293743	.	-	.	Parent=CPIJ000105-RA;Name=CPIJ000105-RA-E2;constitutive=1;rank=2
supercont3.1	VectorBase	CDS	2293647	2293743	.	-	2	ID=CPIJ000105-PA;Parent=CPIJ000105-RA;protein_id=CPIJ000105-PA
supercont3.1	VectorBase	exon	2298712	2298781	.	-	.	Parent=CPIJ000105-RA;Name=CPIJ000105-RA-E1;constitutive=1;rank=1
supercont3.1	VectorBase	CDS	2298712	2298781	.	-	0	ID=CPIJ000105-PA;Parent=CPIJ000105-RA;protein_id=CPIJ000105-PA
###
supercont3.1	VectorBase	gene	2313620	2314698	.	-	.	ID=CPIJ000106;biotype=protein_coding;description=elongase%2C puatative [Source:VB External Description%3BAcc:CPIJ000106];version=1
supercont3.1	VectorBase	mRNA	2313620	2314698	.	-	.	ID=CPIJ000106-RA;Parent=CPIJ000106;Dbxref=KEGG_Enzyme:00062+2.3.1.199,RefSeq:XM_001841724.1,RefSeq:XP_001841776.1,UniParc:UPI00016D6064,UniProtKB:B0VZ86_CULQU,NCBI_GP:EDS25729.1;Ontology_term=GO:0006633,GO:0016021,GO:0016740;biotype=protein_coding;description=elongation of very long chain fatty acids protein%2C putative;version=1
supercont3.1	VectorBase	exon	2313620	2313829	.	-	.	Parent=CPIJ000106-RA;Name=CPIJ000106-RA-E4;constitutive=1;rank=4
supercont3.1	VectorBase	CDS	2313620	2313829	.	-	0	ID=CPIJ000106-PA;Parent=CPIJ000106-RA;protein_id=CPIJ000106-PA
supercont3.1	VectorBase	exon	2313898	2314037	.	-	.	Parent=CPIJ000106-RA;Name=CPIJ000106-RA-E3;constitutive=1;rank=3
supercont3.1	VectorBase	CDS	2313898	2314037	.	-	2	ID=CPIJ000106-PA;Parent=CPIJ000106-RA;protein_id=CPIJ000106-PA
supercont3.1	VectorBase	exon	2314122	2314459	.	-	.	Parent=CPIJ000106-RA;Name=CPIJ000106-RA-E2;constitutive=1;rank=2
supercont3.1	VectorBase	CDS	2314122	2314459	.	-	1	ID=CPIJ000106-PA;Parent=CPIJ000106-RA;protein_id=CPIJ000106-PA
supercont3.1	VectorBase	exon	2314529	2314698	.	-	.	Parent=CPIJ000106-RA;Name=CPIJ000106-RA-E1;constitutive=1;rank=1
supercont3.1	VectorBase	CDS	2314529	2314698	.	-	0	ID=CPIJ000106-PA;Parent=CPIJ000106-RA;protein_id=CPIJ000106-PA
###
supercont3.1	VectorBase	gene	2321896	2323723	.	+	.	ID=CPIJ000107;biotype=protein_coding;description=conserved hypothetical protein [Source:VB External Description%3BAcc:CPIJ000107];version=1
supercont3.1	VectorBase	mRNA	2321896	2323723	.	+	.	ID=CPIJ000107-RA;Parent=CPIJ000107;Dbxref=RefSeq:XM_001841725.1,RefSeq:XP_001841777.1,UniParc:UPI00016D6065,UniProtKB:B0VZ87_CULQU,NCBI_GP:EDS25730.1;biotype=protein_coding;description=hypothetical protein;version=1
supercont3.1	VectorBase	exon	2321896	2321966	.	+	.	Parent=CPIJ000107-RA;Name=CPIJ000107-RA-E1;constitutive=1;rank=1
supercont3.1	VectorBase	CDS	2321896	2321966	.	+	0	ID=CPIJ000107-PA;Parent=CPIJ000107-RA;protein_id=CPIJ000107-PA
supercont3.1	VectorBase	exon	2322038	2322233	.	+	.	Parent=CPIJ000107-RA;Name=CPIJ000107-RA-E2;constitutive=1;rank=2
supercont3.1	VectorBase	CDS	2322038	2322233	.	+	1	ID=CPIJ000107-PA;Parent=CPIJ000107-RA;protein_id=CPIJ000107-PA
supercont3.1	VectorBase	exon	2322352	2322379	.	+	.	Parent=CPIJ000107-RA;Name=CPIJ000107-RA-E3;constitutive=1;rank=3
supercont3.1	VectorBase	CDS	2322352	2322379	.	+	0	ID=CPIJ000107-PA;Parent=CPIJ000107-RA;protein_id=CPIJ000107-PA
supercont3.1	VectorBase	exon	2323413	2323723	.	+	.	Parent=CPIJ000107-RA;Name=CPIJ000107-RA-E4;constitutive=1;rank=4
supercont3.1	VectorBase	CDS	2323413	2323723	.	+	2	ID=CPIJ000107-PA;Parent=CPIJ000107-RA;protein_id=CPIJ000107-PA
###
supercont3.1	VectorBase	gene	2326624	2327812	.	-	.	ID=CPIJ000108;biotype=protein_coding;description=elongase%2C putative [Source:VB External Description%3BAcc:CPIJ000108];version=1
supercont3.1	VectorBase	mRNA	2326624	2327812	.	-	.	ID=CPIJ000108-RA;Parent=CPIJ000108;Dbxref=KEGG_Enzyme:00062+2.3.1.199,RefSeq:XM_001841726.1,RefSeq:XP_001841778.1,UniParc:UPI00016D6066,UniProtKB:B0VZ82_CULQU,NCBI_GP:EDS25731.1;Ontology_term=GO:0006633,GO:0016021,GO:0016740;biotype=protein_coding;description=conserved hypothetical protein;version=1
supercont3.1	VectorBase	exon	2326624	2326637	.	-	.	Parent=CPIJ000108-RA;Name=CPIJ000108-RA-E3;constitutive=1;rank=3
supercont3.1	VectorBase	CDS	2326624	2326637	.	-	2	ID=CPIJ000108-PA;Parent=CPIJ000108-RA;protein_id=CPIJ000108-PA
supercont3.1	VectorBase	exon	2327032	2327369	.	-	.	Parent=CPIJ000108-RA;Name=CPIJ000108-RA-E2;constitutive=1;rank=2
supercont3.1	VectorBase	CDS	2327032	2327369	.	-	1	ID=CPIJ000108-PA;Parent=CPIJ000108-RA;protein_id=CPIJ000108-PA
supercont3.1	VectorBase	exon	2327787	2327812	.	-	.	Parent=CPIJ000108-RA;Name=CPIJ000108-RA-E1;constitutive=1;rank=1
supercont3.1	VectorBase	CDS	2327787	2327812	.	-	0	ID=CPIJ000108-PA;Parent=CPIJ000108-RA;protein_id=CPIJ000108-PA
###
supercont3.1	VectorBase	gene	2329327	2330524	.	-	.	ID=CPIJ000109;biotype=protein_coding;description=elongation of very long chain fatty acids protein 2 [Source:VB External Description%3BAcc:CPIJ000109];version=1
supercont3.1	VectorBase	mRNA	2329327	2330524	.	-	.	ID=CPIJ000109-RA;Parent=CPIJ000109;Dbxref=KEGG_Enzyme:00062+2.3.1.199,RefSeq:XM_001841727.1,RefSeq:XP_001841779.1,UniParc:UPI00016D6067,UniProtKB:B0VZ83_CULQU,NCBI_GP:EDS25732.1;Ontology_term=GO:0006633,GO:0016021,GO:0016740;biotype=protein_coding;description=elongation of very long chain fatty acids protein%2C putative;version=1
supercont3.1	VectorBase	exon	2329327	2329506	.	-	.	Parent=CPIJ000109-RA;Name=CPIJ000109-RA-E6;constitutive=1;rank=6
supercont3.1	VectorBase	CDS	2329327	2329506	.	-	0	ID=CPIJ000109-PA;Parent=CPIJ000109-RA;protein_id=CPIJ000109-PA
supercont3.1	VectorBase	exon	2329567	2329709	.	-	.	Parent=CPIJ000109-RA;Name=CPIJ000109-RA-E5;constitutive=1;rank=5
supercont3.1	VectorBase	CDS	2329567	2329709	.	-	2	ID=CPIJ000109-PA;Parent=CPIJ000109-RA;protein_id=CPIJ000109-PA
supercont3.1	VectorBase	exon	2329770	2330013	.	-	.	Parent=CPIJ000109-RA;Name=CPIJ000109-RA-E4;constitutive=1;rank=4
supercont3.1	VectorBase	CDS	2329770	2330013	.	-	0	ID=CPIJ000109-PA;Parent=CPIJ000109-RA;protein_id=CPIJ000109-PA
supercont3.1	VectorBase	exon	2330171	2330264	.	-	.	Parent=CPIJ000109-RA;Name=CPIJ000109-RA-E3;constitutive=1;rank=3
supercont3.1	VectorBase	CDS	2330171	2330264	.	-	1	ID=CPIJ000109-PA;Parent=CPIJ000109-RA;protein_id=CPIJ000109-PA
supercont3.1	VectorBase	exon	2330328	2330424	.	-	.	Parent=CPIJ000109-RA;Name=CPIJ000109-RA-E2;constitutive=1;rank=2
supercont3.1	VectorBase	CDS	2330328	2330424	.	-	2	ID=CPIJ000109-PA;Parent=CPIJ000109-RA;protein_id=CPIJ000109-PA
supercont3.1	VectorBase	exon	2330488	2330524	.	-	.	Parent=CPIJ000109-RA;Name=CPIJ000109-RA-E1;constitutive=1;rank=1
supercont3.1	VectorBase	CDS	2330488	2330524	.	-	0	ID=CPIJ000109-PA;Parent=CPIJ000109-RA;protein_id=CPIJ000109-PA
###
supercont3.1	VectorBase	gene	2360848	2368810	.	+	.	ID=CPIJ000110;biotype=protein_coding;description=oxysterol binding protein 9%2C putative [Source:VB External Description%3BAcc:CPIJ000110];version=1
supercont3.1	VectorBase	mRNA	2360848	2368810	.	+	.	ID=CPIJ000110-RA;Parent=CPIJ000110;Dbxref=RefSeq:XM_001841728.1,RefSeq:XP_001841780.1,UniParc:UPI00016D6068,UniProtKB:B0VYY8_CULQU,NCBI_GP:EDS25733.1;Ontology_term=GO:0006869;biotype=protein_coding;description=oxysterol binding protein%2C putative;version=1
supercont3.1	VectorBase	exon	2360848	2361060	.	+	.	Parent=CPIJ000110-RA;Name=CPIJ000110-RA-E1;constitutive=1;rank=1
supercont3.1	VectorBase	CDS	2360848	2361060	.	+	0	ID=CPIJ000110-PA;Parent=CPIJ000110-RA;protein_id=CPIJ000110-PA
supercont3.1	VectorBase	exon	2361165	2361289	.	+	.	Parent=CPIJ000110-RA;Name=CPIJ000110-RA-E2;constitutive=1;rank=2
supercont3.1	VectorBase	CDS	2361165	2361289	.	+	0	ID=CPIJ000110-PA;Parent=CPIJ000110-RA;protein_id=CPIJ000110-PA
supercont3.1	VectorBase	exon	2362621	2363195	.	+	.	Parent=CPIJ000110-RA;Name=CPIJ000110-RA-E3;constitutive=1;rank=3
supercont3.1	VectorBase	CDS	2362621	2363195	.	+	1	ID=CPIJ000110-PA;Parent=CPIJ000110-RA;protein_id=CPIJ000110-PA
supercont3.1	VectorBase	exon	2363327	2363434	.	+	.	Parent=CPIJ000110-RA;Name=CPIJ000110-RA-E4;constitutive=1;rank=4
supercont3.1	VectorBase	CDS	2363327	2363434	.	+	2	ID=CPIJ000110-PA;Parent=CPIJ000110-RA;protein_id=CPIJ000110-PA
supercont3.1	VectorBase	exon	2363499	2363673	.	+	.	Parent=CPIJ000110-RA;Name=CPIJ000110-RA-E5;constitutive=1;rank=5
supercont3.1	VectorBase	CDS	2363499	2363673	.	+	2	ID=CPIJ000110-PA;Parent=CPIJ000110-RA;protein_id=CPIJ000110-PA
supercont3.1	VectorBase	exon	2363805	2363940	.	+	.	Parent=CPIJ000110-RA;Name=CPIJ000110-RA-E6;constitutive=1;rank=6
supercont3.1	VectorBase	CDS	2363805	2363940	.	+	1	ID=CPIJ000110-PA;Parent=CPIJ000110-RA;protein_id=CPIJ000110-PA
supercont3.1	VectorBase	exon	2365211	2365428	.	+	.	Parent=CPIJ000110-RA;Name=CPIJ000110-RA-E7;constitutive=1;rank=7
supercont3.1	VectorBase	CDS	2365211	2365428	.	+	0	ID=CPIJ000110-PA;Parent=CPIJ000110-RA;protein_id=CPIJ000110-PA
supercont3.1	VectorBase	exon	2365501	2365606	.	+	.	Parent=CPIJ000110-RA;Name=CPIJ000110-RA-E8;constitutive=1;rank=8
supercont3.1	VectorBase	CDS	2365501	2365606	.	+	1	ID=CPIJ000110-PA;Parent=CPIJ000110-RA;protein_id=CPIJ000110-PA
supercont3.1	VectorBase	exon	2365674	2365743	.	+	.	Parent=CPIJ000110-RA;Name=CPIJ000110-RA-E9;constitutive=1;rank=9
supercont3.1	VectorBase	CDS	2365674	2365743	.	+	0	ID=CPIJ000110-PA;Parent=CPIJ000110-RA;protein_id=CPIJ000110-PA
supercont3.1	VectorBase	exon	2367577	2367717	.	+	.	Parent=CPIJ000110-RA;Name=CPIJ000110-RA-E10;constitutive=1;rank=10
supercont3.1	VectorBase	CDS	2367577	2367717	.	+	2	ID=CPIJ000110-PA;Parent=CPIJ000110-RA;protein_id=CPIJ000110-PA
supercont3.1	VectorBase	exon	2368653	2368810	.	+	.	Parent=CPIJ000110-RA;Name=CPIJ000110-RA-E11;constitutive=1;rank=11
supercont3.1	VectorBase	CDS	2368653	2368810	.	+	2	ID=CPIJ000110-PA;Parent=CPIJ000110-RA;protein_id=CPIJ000110-PA
###
supercont3.1	VectorBase	gene	2371843	2375431	.	-	.	ID=CPIJ000111;biotype=protein_coding;description=conserved hypothetical protein [Source:VB External Description%3BAcc:CPIJ000111];version=1
supercont3.1	VectorBase	mRNA	2371843	2375431	.	-	.	ID=CPIJ000111-RA;Parent=CPIJ000111;Dbxref=MEROPS:C78.001,RefSeq:XM_001841729.1,RefSeq:XP_001841781.1,UniParc:UPI00016D6069,UniProtKB:B0VYZ0_CULQU,NCBI_GP:EDS25734.1;biotype=protein_coding;description=Ufm1-specific protease%2C putative;version=1
supercont3.1	VectorBase	exon	2371843	2372274	.	-	.	Parent=CPIJ000111-RA;Name=CPIJ000111-RA-E3;constitutive=1;rank=3
supercont3.1	VectorBase	CDS	2371843	2372274	.	-	0	ID=CPIJ000111-PA;Parent=CPIJ000111-RA;protein_id=CPIJ000111-PA
supercont3.1	VectorBase	exon	2372333	2372377	.	-	.	Parent=CPIJ000111-RA;Name=CPIJ000111-RA-E2;constitutive=1;rank=2
supercont3.1	VectorBase	CDS	2372333	2372377	.	-	0	ID=CPIJ000111-PA;Parent=CPIJ000111-RA;protein_id=CPIJ000111-PA
supercont3.1	VectorBase	exon	2375303	2375431	.	-	.	Parent=CPIJ000111-RA;Name=CPIJ000111-RA-E1;constitutive=1;rank=1
supercont3.1	VectorBase	CDS	2375303	2375431	.	-	0	ID=CPIJ000111-PA;Parent=CPIJ000111-RA;protein_id=CPIJ000111-PA
###
supercont3.1	VectorBase	gene	2424229	2429018	.	+	.	ID=CPIJ000112;biotype=protein_coding;description=conserved hypothetical protein [Source:VB External Description%3BAcc:CPIJ000112];version=1
supercont3.1	VectorBase	mRNA	2424229	2429018	.	+	.	ID=CPIJ000112-RA;Parent=CPIJ000112;Dbxref=RefSeq:XM_001841730.1,RefSeq:XP_001841782.1,UniParc:UPI00016D61AC,UniProtKB:B0VYZ1_CULQU,NCBI_GP:EDS25735.1;Ontology_term=GO:0007009;biotype=protein_coding;description=conserved hypothetical protein;version=1
supercont3.1	VectorBase	exon	2424229	2424232	.	+	.	Parent=CPIJ000112-RA;Name=CPIJ000112-RA-E1;constitutive=1;rank=1
supercont3.1	VectorBase	CDS	2424229	2424232	.	+	0	ID=CPIJ000112-PA;Parent=CPIJ000112-RA;protein_id=CPIJ000112-PA
supercont3.1	VectorBase	exon	2426223	2426704	.	+	.	Parent=CPIJ000112-RA;Name=CPIJ000112-RA-E2;constitutive=1;rank=2
supercont3.1	VectorBase	CDS	2426223	2426704	.	+	2	ID=CPIJ000112-PA;Parent=CPIJ000112-RA;protein_id=CPIJ000112-PA
supercont3.1	VectorBase	exon	2426765	2427010	.	+	.	Parent=CPIJ000112-RA;Name=CPIJ000112-RA-E3;constitutive=1;rank=3
supercont3.1	VectorBase	CDS	2426765	2427010	.	+	0	ID=CPIJ000112-PA;Parent=CPIJ000112-RA;protein_id=CPIJ000112-PA
supercont3.1	VectorBase	exon	2427394	2427615	.	+	.	Parent=CPIJ000112-RA;Name=CPIJ000112-RA-E4;constitutive=1;rank=4
supercont3.1	VectorBase	CDS	2427394	2427615	.	+	0	ID=CPIJ000112-PA;Parent=CPIJ000112-RA;protein_id=CPIJ000112-PA
supercont3.1	VectorBase	exon	2428305	2429018	.	+	.	Parent=CPIJ000112-RA;Name=CPIJ000112-RA-E5;constitutive=1;rank=5
supercont3.1	VectorBase	CDS	2428305	2429018	.	+	0	ID=CPIJ000112-PA;Parent=CPIJ000112-RA;protein_id=CPIJ000112-PA
###
supercont3.1	VectorBase	gene	2436323	2438174	.	+	.	ID=CPIJ000113;biotype=protein_coding;description=conserved hypothetical protein [Source:VB External Description%3BAcc:CPIJ000113];version=1
supercont3.1	VectorBase	mRNA	2436323	2438174	.	+	.	ID=CPIJ000113-RA;Parent=CPIJ000113;Dbxref=RefSeq:XM_001841731.1,RefSeq:XP_001841783.1,UniParc:UPI00016D61AD,UniProtKB:B0VYZ2_CULQU,NCBI_GP:EDS25736.1;biotype=protein_coding;description=hypothetical protein;version=1
supercont3.1	VectorBase	exon	2436323	2436446	.	+	.	Parent=CPIJ000113-RA;Name=CPIJ000113-RA-E1;constitutive=1;rank=1
supercont3.1	VectorBase	CDS	2436323	2436446	.	+	0	ID=CPIJ000113-PA;Parent=CPIJ000113-RA;protein_id=CPIJ000113-PA
supercont3.1	VectorBase	exon	2436817	2437479	.	+	.	Parent=CPIJ000113-RA;Name=CPIJ000113-RA-E2;constitutive=1;rank=2
supercont3.1	VectorBase	CDS	2436817	2437479	.	+	2	ID=CPIJ000113-PA;Parent=CPIJ000113-RA;protein_id=CPIJ000113-PA
supercont3.1	VectorBase	exon	2438050	2438174	.	+	.	Parent=CPIJ000113-RA;Name=CPIJ000113-RA-E3;constitutive=1;rank=3
supercont3.1	VectorBase	CDS	2438050	2438174	.	+	2	ID=CPIJ000113-PA;Parent=CPIJ000113-RA;protein_id=CPIJ000113-PA
###
supercont3.1	VectorBase	gene	2456984	2460153	.	-	.	ID=CPIJ000114;biotype=protein_coding;description=lactotransferrin precursor [Source:VB External Description%3BAcc:CPIJ000114];version=1
supercont3.1	VectorBase	mRNA	2456984	2460153	.	-	.	ID=CPIJ000114-RA;Parent=CPIJ000114;Dbxref=MEROPS:S60.976,RefSeq:XM_001841732.1,RefSeq:XP_001841784.1,UniParc:UPI00016D61AE,UniProtKB:B0VYZ3_CULQU,NCBI_GP:EDS25737.1;Ontology_term=GO:0005576,GO:0006826,GO:0006879,GO:0008199;biotype=protein_coding;description=transferrin%2C putative;version=1
supercont3.1	VectorBase	exon	2456984	2457233	.	-	.	Parent=CPIJ000114-RA;Name=CPIJ000114-RA-E5;constitutive=1;rank=5
supercont3.1	VectorBase	CDS	2456984	2457233	.	-	1	ID=CPIJ000114-PA;Parent=CPIJ000114-RA;protein_id=CPIJ000114-PA
supercont3.1	VectorBase	exon	2457302	2458140	.	-	.	Parent=CPIJ000114-RA;Name=CPIJ000114-RA-E4;constitutive=1;rank=4
supercont3.1	VectorBase	CDS	2457302	2458140	.	-	0	ID=CPIJ000114-PA;Parent=CPIJ000114-RA;protein_id=CPIJ000114-PA
supercont3.1	VectorBase	exon	2458197	2459087	.	-	.	Parent=CPIJ000114-RA;Name=CPIJ000114-RA-E3;constitutive=1;rank=3
supercont3.1	VectorBase	CDS	2458197	2459087	.	-	0	ID=CPIJ000114-PA;Parent=CPIJ000114-RA;protein_id=CPIJ000114-PA
supercont3.1	VectorBase	exon	2459150	2459580	.	-	.	Parent=CPIJ000114-RA;Name=CPIJ000114-RA-E2;constitutive=1;rank=2
supercont3.1	VectorBase	CDS	2459150	2459580	.	-	2	ID=CPIJ000114-PA;Parent=CPIJ000114-RA;protein_id=CPIJ000114-PA
supercont3.1	VectorBase	exon	2460102	2460153	.	-	.	Parent=CPIJ000114-RA;Name=CPIJ000114-RA-E1;constitutive=1;rank=1
supercont3.1	VectorBase	CDS	2460102	2460153	.	-	0	ID=CPIJ000114-PA;Parent=CPIJ000114-RA;protein_id=CPIJ000114-PA
###
supercont3.1	VectorBase	gene	2461676	2463092	.	+	.	ID=CPIJ000115;biotype=protein_coding;description=kelch repeat protein [Source:VB External Description%3BAcc:CPIJ000115];version=1
supercont3.1	VectorBase	mRNA	2461676	2463092	.	+	.	ID=CPIJ000115-RA;Parent=CPIJ000115;Dbxref=RefSeq:XM_001841733.1,RefSeq:XP_001841785.1,UniParc:UPI00016D61AF,UniProtKB:B0VYZ7_CULQU,NCBI_GP:EDS25738.1;Ontology_term=GO:0005515;biotype=protein_coding;description=kelch repeat protein%2C putative;version=1
supercont3.1	VectorBase	exon	2461676	2461944	.	+	.	Parent=CPIJ000115-RA;Name=CPIJ000115-RA-E1;constitutive=1;rank=1
supercont3.1	VectorBase	CDS	2461676	2461944	.	+	0	ID=CPIJ000115-PA;Parent=CPIJ000115-RA;protein_id=CPIJ000115-PA
supercont3.1	VectorBase	exon	2461999	2462089	.	+	.	Parent=CPIJ000115-RA;Name=CPIJ000115-RA-E2;constitutive=1;rank=2
supercont3.1	VectorBase	CDS	2461999	2462089	.	+	1	ID=CPIJ000115-PA;Parent=CPIJ000115-RA;protein_id=CPIJ000115-PA
supercont3.1	VectorBase	exon	2462154	2462365	.	+	.	Parent=CPIJ000115-RA;Name=CPIJ000115-RA-E3;constitutive=1;rank=3
supercont3.1	VectorBase	CDS	2462154	2462365	.	+	0	ID=CPIJ000115-PA;Parent=CPIJ000115-RA;protein_id=CPIJ000115-PA
supercont3.1	VectorBase	exon	2462432	2463092	.	+	.	Parent=CPIJ000115-RA;Name=CPIJ000115-RA-E4;constitutive=1;rank=4
supercont3.1	VectorBase	CDS	2462432	2463092	.	+	1	ID=CPIJ000115-PA;Parent=CPIJ000115-RA;protein_id=CPIJ000115-PA
###
supercont3.1	VectorBase	gene	2469982	2490128	.	+	.	ID=CPIJ000116;biotype=protein_coding;description=conserved hypothetical protein [Source:VB External Description%3BAcc:CPIJ000116];version=1
supercont3.1	VectorBase	mRNA	2469982	2490128	.	+	.	ID=CPIJ000116-RA;Parent=CPIJ000116;Dbxref=RefSeq:XM_001841734.1,RefSeq:XP_001841786.1,UniParc:UPI00016D61B0,UniProtKB:B0VYZ8_CULQU,NCBI_GP:EDS25739.1;biotype=protein_coding;description=hypothetical protein;version=1
supercont3.1	VectorBase	exon	2469982	2470042	.	+	.	Parent=CPIJ000116-RA;Name=CPIJ000116-RA-E1;constitutive=1;rank=1
supercont3.1	VectorBase	CDS	2469982	2470042	.	+	0	ID=CPIJ000116-PA;Parent=CPIJ000116-RA;protein_id=CPIJ000116-PA
supercont3.1	VectorBase	exon	2480141	2480208	.	+	.	Parent=CPIJ000116-RA;Name=CPIJ000116-RA-E2;constitutive=1;rank=2
supercont3.1	VectorBase	CDS	2480141	2480208	.	+	2	ID=CPIJ000116-PA;Parent=CPIJ000116-RA;protein_id=CPIJ000116-PA
supercont3.1	VectorBase	exon	2480432	2480561	.	+	.	Parent=CPIJ000116-RA;Name=CPIJ000116-RA-E3;constitutive=1;rank=3
supercont3.1	VectorBase	CDS	2480432	2480561	.	+	0	ID=CPIJ000116-PA;Parent=CPIJ000116-RA;protein_id=CPIJ000116-PA
supercont3.1	VectorBase	exon	2484316	2484444	.	+	.	Parent=CPIJ000116-RA;Name=CPIJ000116-RA-E4;constitutive=1;rank=4
supercont3.1	VectorBase	CDS	2484316	2484444	.	+	2	ID=CPIJ000116-PA;Parent=CPIJ000116-RA;protein_id=CPIJ000116-PA
supercont3.1	VectorBase	exon	2488463	2488866	.	+	.	Parent=CPIJ000116-RA;Name=CPIJ000116-RA-E5;constitutive=1;rank=5
supercont3.1	VectorBase	CDS	2488463	2488866	.	+	2	ID=CPIJ000116-PA;Parent=CPIJ000116-RA;protein_id=CPIJ000116-PA
supercont3.1	VectorBase	exon	2490051	2490128	.	+	.	Parent=CPIJ000116-RA;Name=CPIJ000116-RA-E6;constitutive=1;rank=6
supercont3.1	VectorBase	CDS	2490051	2490128	.	+	0	ID=CPIJ000116-PA;Parent=CPIJ000116-RA;protein_id=CPIJ000116-PA
###
supercont3.1	VectorBase	gene	2502372	2503132	.	+	.	ID=CPIJ000117;biotype=protein_coding;description=hypothetical protein [Source:VB External Description%3BAcc:CPIJ000117];version=1
supercont3.1	VectorBase	mRNA	2502372	2503132	.	+	.	ID=CPIJ000117-RA;Parent=CPIJ000117;Dbxref=RefSeq:XM_001841735.1,RefSeq:XP_001841787.1,UniParc:UPI00016D61B1,UniProtKB:B0VYY7_CULQU,NCBI_GP:EDS25740.1;biotype=protein_coding;description=hypothetical protein;version=1
supercont3.1	VectorBase	exon	2502372	2502414	.	+	.	Parent=CPIJ000117-RA;Name=CPIJ000117-RA-E1;constitutive=1;rank=1
supercont3.1	VectorBase	CDS	2502372	2502414	.	+	0	ID=CPIJ000117-PA;Parent=CPIJ000117-RA;protein_id=CPIJ000117-PA
supercont3.1	VectorBase	exon	2502479	2502611	.	+	.	Parent=CPIJ000117-RA;Name=CPIJ000117-RA-E2;constitutive=1;rank=2
supercont3.1	VectorBase	CDS	2502479	2502611	.	+	2	ID=CPIJ000117-PA;Parent=CPIJ000117-RA;protein_id=CPIJ000117-PA
supercont3.1	VectorBase	exon	2503075	2503132	.	+	.	Parent=CPIJ000117-RA;Name=CPIJ000117-RA-E3;constitutive=1;rank=3
supercont3.1	VectorBase	CDS	2503075	2503132	.	+	1	ID=CPIJ000117-PA;Parent=CPIJ000117-RA;protein_id=CPIJ000117-PA
###
supercont3.1	VectorBase	gene	2506549	2524948	.	+	.	ID=CPIJ000118;biotype=protein_coding;description=conserved hypothetical protein [Source:VB External Description%3BAcc:CPIJ000118];version=1
supercont3.1	VectorBase	mRNA	2506549	2524948	.	+	.	ID=CPIJ000118-RA;Parent=CPIJ000118;Dbxref=RefSeq:XM_001841736.1,RefSeq:XP_001841788.1,UniParc:UPI00016D61B2,UniProtKB:B0VYY9_CULQU,NCBI_GP:EDS25741.1;biotype=protein_coding;description=conserved hypothetical protein;version=1
supercont3.1	VectorBase	exon	2506549	2506580	.	+	.	Parent=CPIJ000118-RA;Name=CPIJ000118-RA-E1;constitutive=1;rank=1
supercont3.1	VectorBase	CDS	2506549	2506580	.	+	0	ID=CPIJ000118-PA;Parent=CPIJ000118-RA;protein_id=CPIJ000118-PA
supercont3.1	VectorBase	exon	2507543	2507820	.	+	.	Parent=CPIJ000118-RA;Name=CPIJ000118-RA-E2;constitutive=1;rank=2
supercont3.1	VectorBase	CDS	2507543	2507820	.	+	1	ID=CPIJ000118-PA;Parent=CPIJ000118-RA;protein_id=CPIJ000118-PA
supercont3.1	VectorBase	exon	2514788	2514916	.	+	.	Parent=CPIJ000118-RA;Name=CPIJ000118-RA-E3;constitutive=1;rank=3
supercont3.1	VectorBase	CDS	2514788	2514916	.	+	2	ID=CPIJ000118-PA;Parent=CPIJ000118-RA;protein_id=CPIJ000118-PA
supercont3.1	VectorBase	exon	2514978	2515328	.	+	.	Parent=CPIJ000118-RA;Name=CPIJ000118-RA-E4;constitutive=1;rank=4
supercont3.1	VectorBase	CDS	2514978	2515328	.	+	2	ID=CPIJ000118-PA;Parent=CPIJ000118-RA;protein_id=CPIJ000118-PA
supercont3.1	VectorBase	exon	2515392	2515687	.	+	.	Parent=CPIJ000118-RA;Name=CPIJ000118-RA-E5;constitutive=1;rank=5
supercont3.1	VectorBase	CDS	2515392	2515687	.	+	2	ID=CPIJ000118-PA;Parent=CPIJ000118-RA;protein_id=CPIJ000118-PA
supercont3.1	VectorBase	exon	2520382	2520413	.	+	.	Parent=CPIJ000118-RA;Name=CPIJ000118-RA-E6;constitutive=1;rank=6
supercont3.1	VectorBase	CDS	2520382	2520413	.	+	0	ID=CPIJ000118-PA;Parent=CPIJ000118-RA;protein_id=CPIJ000118-PA
supercont3.1	VectorBase	exon	2520516	2520697	.	+	.	Parent=CPIJ000118-RA;Name=CPIJ000118-RA-E7;constitutive=1;rank=7
supercont3.1	VectorBase	CDS	2520516	2520697	.	+	1	ID=CPIJ000118-PA;Parent=CPIJ000118-RA;protein_id=CPIJ000118-PA
supercont3.1	VectorBase	exon	2524782	2524948	.	+	.	Parent=CPIJ000118-RA;Name=CPIJ000118-RA-E8;constitutive=1;rank=8
supercont3.1	VectorBase	CDS	2524782	2524948	.	+	2	ID=CPIJ000118-PA;Parent=CPIJ000118-RA;protein_id=CPIJ000118-PA
###
supercont3.1	VectorBase	gene	2526677	2528439	.	-	.	ID=CPIJ000119;biotype=protein_coding;description=kelch domain-containing protein 4 [Source:VB External Description%3BAcc:CPIJ000119];version=1
supercont3.1	VectorBase	mRNA	2526677	2528439	.	-	.	ID=CPIJ000119-RA;Parent=CPIJ000119;Dbxref=RefSeq:XM_001841737.1,RefSeq:XP_001841789.1,UniParc:UPI00016D61B3,UniProtKB:B0VYZ4_CULQU,NCBI_GP:EDS25742.1;Ontology_term=GO:0005515;biotype=protein_coding;description=kelch domain cotaining protein%2C putative;version=1
supercont3.1	VectorBase	three_prime_UTR	2526677	2526686	.	-	.	Parent=CPIJ000119-RA
supercont3.1	VectorBase	exon	2526677	2526874	.	-	.	Parent=CPIJ000119-RA;Name=CPIJ000119-RA-E3;constitutive=1;rank=3
supercont3.1	VectorBase	CDS	2526687	2526874	.	-	2	ID=CPIJ000119-PA;Parent=CPIJ000119-RA;protein_id=CPIJ000119-PA
supercont3.1	VectorBase	exon	2526936	2528175	.	-	.	Parent=CPIJ000119-RA;Name=CPIJ000119-RA-E2;constitutive=1;rank=2
supercont3.1	VectorBase	CDS	2526936	2528175	.	-	0	ID=CPIJ000119-PA;Parent=CPIJ000119-RA;protein_id=CPIJ000119-PA
supercont3.1	VectorBase	exon	2528326	2528439	.	-	.	Parent=CPIJ000119-RA;Name=CPIJ000119-RA-E1;constitutive=1;rank=1
supercont3.1	VectorBase	CDS	2528326	2528439	.	-	0	ID=CPIJ000119-PA;Parent=CPIJ000119-RA;protein_id=CPIJ000119-PA
###
supercont3.1	VectorBase	gene	2534686	2535575	.	-	.	ID=CPIJ000120;biotype=protein_coding;description=conserved hypothetical protein [Source:VB External Description%3BAcc:CPIJ000120];version=1
supercont3.1	VectorBase	mRNA	2534686	2535575	.	-	.	ID=CPIJ000120-RA;Parent=CPIJ000120;Dbxref=RefSeq:XM_001841738.1,RefSeq:XP_001841790.1,UniParc:UPI00016D61B4,UniProtKB:B0VYZ5_CULQU,NCBI_GP:EDS25743.1;biotype=protein_coding;description=conserved hypothetical protein;version=1
supercont3.1	VectorBase	exon	2534686	2534904	.	-	.	Parent=CPIJ000120-RA;Name=CPIJ000120-RA-E3;constitutive=1;rank=3
supercont3.1	VectorBase	CDS	2534686	2534904	.	-	0	ID=CPIJ000120-PA;Parent=CPIJ000120-RA;protein_id=CPIJ000120-PA
supercont3.1	VectorBase	exon	2534981	2535174	.	-	.	Parent=CPIJ000120-RA;Name=CPIJ000120-RA-E2;constitutive=1;rank=2
supercont3.1	VectorBase	CDS	2534981	2535174	.	-	2	ID=CPIJ000120-PA;Parent=CPIJ000120-RA;protein_id=CPIJ000120-PA
supercont3.1	VectorBase	exon	2535545	2535575	.	-	.	Parent=CPIJ000120-RA;Name=CPIJ000120-RA-E1;constitutive=1;rank=1
supercont3.1	VectorBase	CDS	2535545	2535575	.	-	0	ID=CPIJ000120-PA;Parent=CPIJ000120-RA;protein_id=CPIJ000120-PA
###
supercont3.1	VectorBase	gene	2551284	2588238	.	-	.	ID=CPIJ000121;biotype=protein_coding;description=conserved hypothetical protein [Source:VB External Description%3BAcc:CPIJ000121];version=1
supercont3.1	VectorBase	mRNA	2551284	2588238	.	-	.	ID=CPIJ000121-RA;Parent=CPIJ000121;Dbxref=RefSeq:XM_001841739.1,RefSeq:XP_001841791.1,UniParc:UPI00016D61B5,UniProtKB:B0VYZ6_CULQU,NCBI_GP:EDS25744.1;Ontology_term=GO:0005515;biotype=protein_coding;description=ankyrin repeat-cotaining protein%2C putative;version=1
supercont3.1	VectorBase	exon	2551284	2551738	.	-	.	Parent=CPIJ000121-RA;Name=CPIJ000121-RA-E4;constitutive=1;rank=4
supercont3.1	VectorBase	CDS	2551284	2551738	.	-	2	ID=CPIJ000121-PA;Parent=CPIJ000121-RA;protein_id=CPIJ000121-PA
supercont3.1	VectorBase	exon	2557410	2557482	.	-	.	Parent=CPIJ000121-RA;Name=CPIJ000121-RA-E3;constitutive=1;rank=3
supercont3.1	VectorBase	CDS	2557410	2557482	.	-	0	ID=CPIJ000121-PA;Parent=CPIJ000121-RA;protein_id=CPIJ000121-PA
supercont3.1	VectorBase	exon	2575934	2576023	.	-	.	Parent=CPIJ000121-RA;Name=CPIJ000121-RA-E2;constitutive=1;rank=2
supercont3.1	VectorBase	CDS	2575934	2576023	.	-	0	ID=CPIJ000121-PA;Parent=CPIJ000121-RA;protein_id=CPIJ000121-PA
supercont3.1	VectorBase	exon	2588185	2588238	.	-	.	Parent=CPIJ000121-RA;Name=CPIJ000121-RA-E1;constitutive=1;rank=1
supercont3.1	VectorBase	CDS	2588185	2588238	.	-	0	ID=CPIJ000121-PA;Parent=CPIJ000121-RA;protein_id=CPIJ000121-PA
###
supercont3.1	VectorBase	gene	2670275	2671490	.	+	.	ID=CPIJ000123;biotype=protein_coding;description=pyrroline-5-carboxylate reductase [Source:VB External Description%3BAcc:CPIJ000123];version=1
supercont3.1	VectorBase	mRNA	2670275	2671490	.	+	.	ID=CPIJ000123-RA;Parent=CPIJ000123;Dbxref=KEGG_Enzyme:00330+1.5.1.2,RefSeq:XM_001841741.1,RefSeq:XP_001841793.1,UniParc:UPI00016D61B7,UniPathway:UPA00098,UniProtKB:B0VZ26_CULQU,NCBI_GP:EDS25746.1;Ontology_term=GO:0004735,GO:0055129;biotype=protein_coding;description=pyrroline-5-carboxylate reductase%2C putative;version=1
supercont3.1	VectorBase	five_prime_UTR	2670275	2670399	.	+	.	Parent=CPIJ000123-RA
supercont3.1	VectorBase	exon	2670275	2670436	.	+	.	Parent=CPIJ000123-RA;Name=CPIJ000123-RA-E1;constitutive=1;rank=1
supercont3.1	VectorBase	CDS	2670400	2670436	.	+	0	ID=CPIJ000123-PA;Parent=CPIJ000123-RA;protein_id=CPIJ000123-PA
supercont3.1	VectorBase	exon	2670507	2670754	.	+	.	Parent=CPIJ000123-RA;Name=CPIJ000123-RA-E2;constitutive=1;rank=2
supercont3.1	VectorBase	CDS	2670507	2670754	.	+	2	ID=CPIJ000123-PA;Parent=CPIJ000123-RA;protein_id=CPIJ000123-PA
supercont3.1	VectorBase	exon	2670826	2671243	.	+	.	Parent=CPIJ000123-RA;Name=CPIJ000123-RA-E3;constitutive=1;rank=3
supercont3.1	VectorBase	CDS	2670826	2671243	.	+	0	ID=CPIJ000123-PA;Parent=CPIJ000123-RA;protein_id=CPIJ000123-PA
supercont3.1	VectorBase	CDS	2671300	2671373	.	+	2	ID=CPIJ000123-PA;Parent=CPIJ000123-RA;protein_id=CPIJ000123-PA
supercont3.1	VectorBase	exon	2671300	2671490	.	+	.	Parent=CPIJ000123-RA;Name=CPIJ000123-RA-E4;constitutive=1;rank=4
supercont3.1	VectorBase	three_prime_UTR	2671374	2671490	.	+	.	Parent=CPIJ000123-RA
###
supercont3.1	VectorBase	gene	2715890	2725752	.	-	.	ID=CPIJ000124;biotype=protein_coding;description=conserved hypothetical protein [Source:VB External Description%3BAcc:CPIJ000124];version=1
supercont3.1	VectorBase	mRNA	2715890	2725752	.	-	.	ID=CPIJ000124-RA;Parent=CPIJ000124;Dbxref=RefSeq:XM_001841742.1,RefSeq:XP_001841794.1,UniParc:UPI00016D61B8,UniProtKB:B0VZ27_CULQU,NCBI_GP:EDS25747.1;biotype=protein_coding;description=hypothetical protein;version=1
supercont3.1	VectorBase	exon	2715890	2715972	.	-	.	Parent=CPIJ000124-RA;Name=CPIJ000124-RA-E4;constitutive=1;rank=4
supercont3.1	VectorBase	CDS	2715890	2715972	.	-	2	ID=CPIJ000124-PA;Parent=CPIJ000124-RA;protein_id=CPIJ000124-PA
supercont3.1	VectorBase	exon	2724494	2724527	.	-	.	Parent=CPIJ000124-RA;Name=CPIJ000124-RA-E3;constitutive=1;rank=3
supercont3.1	VectorBase	CDS	2724494	2724527	.	-	0	ID=CPIJ000124-PA;Parent=CPIJ000124-RA;protein_id=CPIJ000124-PA
supercont3.1	VectorBase	exon	2724755	2725428	.	-	.	Parent=CPIJ000124-RA;Name=CPIJ000124-RA-E2;constitutive=1;rank=2
supercont3.1	VectorBase	CDS	2724755	2725428	.	-	2	ID=CPIJ000124-PA;Parent=CPIJ000124-RA;protein_id=CPIJ000124-PA
supercont3.1	VectorBase	exon	2725623	2725752	.	-	.	Parent=CPIJ000124-RA;Name=CPIJ000124-RA-E1;constitutive=1;rank=1
supercont3.1	VectorBase	CDS	2725623	2725752	.	-	0	ID=CPIJ000124-PA;Parent=CPIJ000124-RA;protein_id=CPIJ000124-PA
###
supercont3.1	VectorBase	gene	2842754	2845950	.	+	.	ID=CPIJ000125;biotype=protein_coding;description=iroquois-class homeodomain protein irx [Source:VB External Description%3BAcc:CPIJ000125];version=1
supercont3.1	VectorBase	mRNA	2842754	2845950	.	+	.	ID=CPIJ000125-RA;Parent=CPIJ000125;Dbxref=RefSeq:XM_001841743.1,RefSeq:XP_001841795.1,UniParc:UPI00016D61B9,UniProtKB:B0VZ23_CULQU,NCBI_GP:EDS25748.1;Ontology_term=GO:0005634,GO:0006355,GO:0043565;biotype=protein_coding;description=homeobox protein%2C putative;version=1
supercont3.1	VectorBase	exon	2842754	2842788	.	+	.	Parent=CPIJ000125-RA;Name=CPIJ000125-RA-E1;constitutive=1;rank=1
supercont3.1	VectorBase	CDS	2842754	2842788	.	+	0	ID=CPIJ000125-PA;Parent=CPIJ000125-RA;protein_id=CPIJ000125-PA
supercont3.1	VectorBase	exon	2843436	2843755	.	+	.	Parent=CPIJ000125-RA;Name=CPIJ000125-RA-E2;constitutive=1;rank=2
supercont3.1	VectorBase	CDS	2843436	2843755	.	+	1	ID=CPIJ000125-PA;Parent=CPIJ000125-RA;protein_id=CPIJ000125-PA
supercont3.1	VectorBase	exon	2845829	2845950	.	+	.	Parent=CPIJ000125-RA;Name=CPIJ000125-RA-E3;constitutive=1;rank=3
supercont3.1	VectorBase	CDS	2845829	2845950	.	+	2	ID=CPIJ000125-PA;Parent=CPIJ000125-RA;protein_id=CPIJ000125-PA
###
supercont3.1	VectorBase	gene	2869191	2869860	.	+	.	ID=CPIJ000126;biotype=protein_coding;description=replication factor C 38kD subunit [Source:VB External Description%3BAcc:CPIJ000126];version=1
supercont3.1	VectorBase	mRNA	2869191	2869860	.	+	.	ID=CPIJ000126-RA;Parent=CPIJ000126;Dbxref=RefSeq:XM_001841744.1,RefSeq:XP_001841796.1,UniParc:UPI00016D61BA,UniProtKB:B0VZ24_CULQU,NCBI_GP:EDS25749.1;Ontology_term=GO:0003677,GO:0006260;biotype=protein_coding;description=hypothetical protein;version=1
supercont3.1	VectorBase	exon	2869191	2869383	.	+	.	Parent=CPIJ000126-RA;Name=CPIJ000126-RA-E1;constitutive=1;rank=1
supercont3.1	VectorBase	CDS	2869191	2869383	.	+	0	ID=CPIJ000126-PA;Parent=CPIJ000126-RA;protein_id=CPIJ000126-PA
supercont3.1	VectorBase	exon	2869493	2869860	.	+	.	Parent=CPIJ000126-RA;Name=CPIJ000126-RA-E2;constitutive=1;rank=2
supercont3.1	VectorBase	CDS	2869493	2869860	.	+	2	ID=CPIJ000126-PA;Parent=CPIJ000126-RA;protein_id=CPIJ000126-PA
###
supercont3.1	VectorBase	gene	2998155	3029090	.	+	.	ID=CPIJ000127;biotype=protein_coding;description=iroquois-class homeodomain protein irx [Source:VB External Description%3BAcc:CPIJ000127];version=1
supercont3.1	VectorBase	mRNA	2998155	3029090	.	+	.	ID=CPIJ000127-RA;Parent=CPIJ000127;Dbxref=RefSeq:XM_001841745.1,RefSeq:XP_001841797.1,UniParc:UPI00016D61BB,UniProtKB:B0VZ28_CULQU,NCBI_GP:EDS25750.1;Ontology_term=GO:0005634,GO:0006355,GO:0043565;biotype=protein_coding;description=Iroquois-class homeodomain protein IRX-1%2C putative;version=1
supercont3.1	VectorBase	exon	2998155	2998160	.	+	.	Parent=CPIJ000127-RA;Name=CPIJ000127-RA-E1;constitutive=1;rank=1
supercont3.1	VectorBase	CDS	2998155	2998160	.	+	0	ID=CPIJ000127-PA;Parent=CPIJ000127-RA;protein_id=CPIJ000127-PA
supercont3.1	VectorBase	exon	3008536	3008922	.	+	.	Parent=CPIJ000127-RA;Name=CPIJ000127-RA-E2;constitutive=1;rank=2
supercont3.1	VectorBase	CDS	3008536	3008922	.	+	0	ID=CPIJ000127-PA;Parent=CPIJ000127-RA;protein_id=CPIJ000127-PA
supercont3.1	VectorBase	exon	3014609	3014715	.	+	.	Parent=CPIJ000127-RA;Name=CPIJ000127-RA-E3;constitutive=1;rank=3
supercont3.1	VectorBase	CDS	3014609	3014715	.	+	0	ID=CPIJ000127-PA;Parent=CPIJ000127-RA;protein_id=CPIJ000127-PA
supercont3.1	VectorBase	exon	3027945	3028252	.	+	.	Parent=CPIJ000127-RA;Name=CPIJ000127-RA-E4;constitutive=1;rank=4
supercont3.1	VectorBase	CDS	3027945	3028252	.	+	1	ID=CPIJ000127-PA;Parent=CPIJ000127-RA;protein_id=CPIJ000127-PA
supercont3.1	VectorBase	exon	3028360	3029090	.	+	.	Parent=CPIJ000127-RA;Name=CPIJ000127-RA-E5;constitutive=1;rank=5
supercont3.1	VectorBase	CDS	3028360	3029090	.	+	2	ID=CPIJ000127-PA;Parent=CPIJ000127-RA;protein_id=CPIJ000127-PA
###
supercont3.1	VectorBase	gene	3312323	3320390	.	+	.	ID=CPIJ000128;biotype=protein_coding;description=galactokinase [Source:VB External Description%3BAcc:CPIJ000128];version=1
supercont3.1	VectorBase	mRNA	3312323	3320390	.	+	.	ID=CPIJ000128-RA;Parent=CPIJ000128;Dbxref=KEGG_Enzyme:00052+2.7.1.6,KEGG_Enzyme:00520+2.7.1.6,RefSeq:XM_001841746.1,RefSeq:XP_001841798.1,UniParc:UPI00016D61BC,UniPathway:UPA00214,UniProtKB:B0VZ29_CULQU,NCBI_GP:EDS25751.1;Ontology_term=GO:0004335,GO:0005524,GO:0005737,GO:0006012;biotype=protein_coding;description=N-acetylgalactosamine kinase%2C putative;version=1
supercont3.1	VectorBase	exon	3312323	3312462	.	+	.	Parent=CPIJ000128-RA;Name=CPIJ000128-RA-E1;constitutive=1;rank=1
supercont3.1	VectorBase	CDS	3312323	3312462	.	+	0	ID=CPIJ000128-PA;Parent=CPIJ000128-RA;protein_id=CPIJ000128-PA
supercont3.1	VectorBase	exon	3318873	3319040	.	+	.	Parent=CPIJ000128-RA;Name=CPIJ000128-RA-E2;constitutive=1;rank=2
supercont3.1	VectorBase	CDS	3318873	3319040	.	+	1	ID=CPIJ000128-PA;Parent=CPIJ000128-RA;protein_id=CPIJ000128-PA
supercont3.1	VectorBase	exon	3319103	3319304	.	+	.	Parent=CPIJ000128-RA;Name=CPIJ000128-RA-E3;constitutive=1;rank=3
supercont3.1	VectorBase	CDS	3319103	3319304	.	+	1	ID=CPIJ000128-PA;Parent=CPIJ000128-RA;protein_id=CPIJ000128-PA
supercont3.1	VectorBase	exon	3319368	3319890	.	+	.	Parent=CPIJ000128-RA;Name=CPIJ000128-RA-E4;constitutive=1;rank=4
supercont3.1	VectorBase	CDS	3319368	3319890	.	+	0	ID=CPIJ000128-PA;Parent=CPIJ000128-RA;protein_id=CPIJ000128-PA
supercont3.1	VectorBase	exon	3319945	3320137	.	+	.	Parent=CPIJ000128-RA;Name=CPIJ000128-RA-E5;constitutive=1;rank=5
supercont3.1	VectorBase	CDS	3319945	3320137	.	+	2	ID=CPIJ000128-PA;Parent=CPIJ000128-RA;protein_id=CPIJ000128-PA
supercont3.1	VectorBase	exon	3320201	3320390	.	+	.	Parent=CPIJ000128-RA;Name=CPIJ000128-RA-E6;constitutive=1;rank=6
supercont3.1	VectorBase	CDS	3320201	3320390	.	+	1	ID=CPIJ000128-PA;Parent=CPIJ000128-RA;protein_id=CPIJ000128-PA
###
supercont3.1	VectorBase	gene	3321439	3344981	.	-	.	ID=CPIJ000129;biotype=protein_coding;description=conserved hypothetical protein [Source:VB External Description%3BAcc:CPIJ000129];version=1
supercont3.1	VectorBase	mRNA	3321439	3344981	.	-	.	ID=CPIJ000129-RA;Parent=CPIJ000129;Dbxref=RefSeq:XM_001841747.1,RefSeq:XP_001841799.1,UniParc:UPI00016D6075,UniProtKB:B0VZ30_CULQU,NCBI_GP:EDS25752.1;Ontology_term=GO:0005515;biotype=protein_coding;description=O-linked N-acetylglucosamine transferase%2C ogt%2C putative;version=1
supercont3.1	VectorBase	three_prime_UTR	3321439	3321534	.	-	.	Parent=CPIJ000129-RA
supercont3.1	VectorBase	exon	3321439	3321620	.	-	.	Parent=CPIJ000129-RA;Name=CPIJ000129-RA-E6;constitutive=1;rank=6
supercont3.1	VectorBase	CDS	3321535	3321620	.	-	2	ID=CPIJ000129-PA;Parent=CPIJ000129-RA;protein_id=CPIJ000129-PA
supercont3.1	VectorBase	exon	3321690	3321882	.	-	.	Parent=CPIJ000129-RA;Name=CPIJ000129-RA-E5;constitutive=1;rank=5
supercont3.1	VectorBase	CDS	3321690	3321882	.	-	0	ID=CPIJ000129-PA;Parent=CPIJ000129-RA;protein_id=CPIJ000129-PA
supercont3.1	VectorBase	exon	3321949	3322104	.	-	.	Parent=CPIJ000129-RA;Name=CPIJ000129-RA-E4;constitutive=1;rank=4
supercont3.1	VectorBase	CDS	3321949	3322104	.	-	0	ID=CPIJ000129-PA;Parent=CPIJ000129-RA;protein_id=CPIJ000129-PA
supercont3.1	VectorBase	exon	3342162	3342551	.	-	.	Parent=CPIJ000129-RA;Name=CPIJ000129-RA-E3;constitutive=1;rank=3
supercont3.1	VectorBase	CDS	3342162	3342551	.	-	0	ID=CPIJ000129-PA;Parent=CPIJ000129-RA;protein_id=CPIJ000129-PA
supercont3.1	VectorBase	exon	3342654	3343610	.	-	.	Parent=CPIJ000129-RA;Name=CPIJ000129-RA-E2;constitutive=1;rank=2
supercont3.1	VectorBase	CDS	3342654	3343610	.	-	0	ID=CPIJ000129-PA;Parent=CPIJ000129-RA;protein_id=CPIJ000129-PA
supercont3.1	VectorBase	exon	3344838	3344981	.	-	.	Parent=CPIJ000129-RA;Name=CPIJ000129-RA-E1;constitutive=1;rank=1
supercont3.1	VectorBase	CDS	3344838	3344981	.	-	0	ID=CPIJ000129-PA;Parent=CPIJ000129-RA;protein_id=CPIJ000129-PA
###
supercont3.1	VectorBase	gene	3356358	3377639	.	-	.	ID=CPIJ000130;biotype=protein_coding;description=heterogeneous nuclear ribonucleoprotein k [Source:VB External Description%3BAcc:CPIJ000130];version=1
supercont3.1	VectorBase	mRNA	3356358	3377639	.	-	.	ID=CPIJ000130-RA;Parent=CPIJ000130;Dbxref=RefSeq:XM_001841748.1,RefSeq:XP_001841800.1,UniParc:UPI00016D6076,UniProtKB:B0VZ31_CULQU,NCBI_GP:EDS25753.1;Ontology_term=GO:0003723,GO:0019013,GO:0030529;biotype=protein_coding;description=heterogeneous nuclear ribonucleoprotein K%2C putative;version=1
supercont3.1	VectorBase	three_prime_UTR	3356358	3357127	.	-	.	Parent=CPIJ000130-RA
supercont3.1	VectorBase	exon	3356358	3357200	.	-	.	Parent=CPIJ000130-RA;Name=CPIJ000130-RA-E7;constitutive=1;rank=7
supercont3.1	VectorBase	CDS	3357128	3357200	.	-	1	ID=CPIJ000130-PA;Parent=CPIJ000130-RA;protein_id=CPIJ000130-PA
supercont3.1	VectorBase	exon	3357617	3357786	.	-	.	Parent=CPIJ000130-RA;Name=CPIJ000130-RA-E6;constitutive=1;rank=6
supercont3.1	VectorBase	CDS	3357617	3357786	.	-	0	ID=CPIJ000130-PA;Parent=CPIJ000130-RA;protein_id=CPIJ000130-PA
supercont3.1	VectorBase	exon	3357859	3358551	.	-	.	Parent=CPIJ000130-RA;Name=CPIJ000130-RA-E5;constitutive=1;rank=5
supercont3.1	VectorBase	CDS	3357859	3358551	.	-	0	ID=CPIJ000130-PA;Parent=CPIJ000130-RA;protein_id=CPIJ000130-PA
supercont3.1	VectorBase	exon	3369078	3369176	.	-	.	Parent=CPIJ000130-RA;Name=CPIJ000130-RA-E4;constitutive=1;rank=4
supercont3.1	VectorBase	CDS	3369078	3369176	.	-	0	ID=CPIJ000130-PA;Parent=CPIJ000130-RA;protein_id=CPIJ000130-PA
supercont3.1	VectorBase	exon	3369651	3369723	.	-	.	Parent=CPIJ000130-RA;Name=CPIJ000130-RA-E3;constitutive=1;rank=3
supercont3.1	VectorBase	CDS	3369651	3369723	.	-	1	ID=CPIJ000130-PA;Parent=CPIJ000130-RA;protein_id=CPIJ000130-PA
supercont3.1	VectorBase	exon	3377340	3377371	.	-	.	Parent=CPIJ000130-RA;Name=CPIJ000130-RA-E2;constitutive=1;rank=2
supercont3.1	VectorBase	CDS	3377340	3377371	.	-	0	ID=CPIJ000130-PA;Parent=CPIJ000130-RA;protein_id=CPIJ000130-PA
supercont3.1	VectorBase	exon	3377490	3377639	.	-	.	Parent=CPIJ000130-RA;Name=CPIJ000130-RA-E1;constitutive=1;rank=1
supercont3.1	VectorBase	CDS	3377490	3377639	.	-	0	ID=CPIJ000130-PA;Parent=CPIJ000130-RA;protein_id=CPIJ000130-PA
###
supercont3.1	VectorBase	miRNA_gene	3357340	3357426	.	-	.	ID=CPIJ039580;Name=mir-7;biotype=miRNA;description=mir-7 microRNA precursor [Source:RFAM%3BAcc:RF00053];version=2
supercont3.1	VectorBase	miRNA	3357340	3357426	.	-	.	ID=CPIJ039580-RA;Parent=CPIJ039580;biotype=miRNA;version=2
supercont3.1	VectorBase	exon	3357340	3357426	.	-	.	Parent=CPIJ039580-RA;Name=CPIJ039580-RA-E1;constitutive=1;rank=1
###
supercont3.1	VectorBase	gene	3423573	3424456	.	+	.	ID=CPIJ000131;biotype=protein_coding;description=conserved hypothetical protein [Source:VB External Description%3BAcc:CPIJ000131];version=1
supercont3.1	VectorBase	mRNA	3423573	3424456	.	+	.	ID=CPIJ000131-RA;Parent=CPIJ000131;Dbxref=RefSeq:XM_001841749.1,RefSeq:XP_001841801.1,UniParc:UPI00016D6077,UniProtKB:B0VYZ9_CULQU,NCBI_GP:EDS25754.1;biotype=protein_coding;description=conserved hypothetical protein;version=1
supercont3.1	VectorBase	exon	3423573	3423586	.	+	.	Parent=CPIJ000131-RA;Name=CPIJ000131-RA-E1;constitutive=1;rank=1
supercont3.1	VectorBase	CDS	3423573	3423586	.	+	0	ID=CPIJ000131-PA;Parent=CPIJ000131-RA;protein_id=CPIJ000131-PA
supercont3.1	VectorBase	exon	3423655	3423811	.	+	.	Parent=CPIJ000131-RA;Name=CPIJ000131-RA-E2;constitutive=1;rank=2
supercont3.1	VectorBase	CDS	3423655	3423811	.	+	1	ID=CPIJ000131-PA;Parent=CPIJ000131-RA;protein_id=CPIJ000131-PA
supercont3.1	VectorBase	exon	3423872	3424456	.	+	.	Parent=CPIJ000131-RA;Name=CPIJ000131-RA-E3;constitutive=1;rank=3
supercont3.1	VectorBase	CDS	3423872	3424456	.	+	0	ID=CPIJ000131-PA;Parent=CPIJ000131-RA;protein_id=CPIJ000131-PA
###
supercont3.1	VectorBase	gene	3431736	3461228	.	-	.	ID=CPIJ000133;biotype=protein_coding;description=conserved hypothetical protein [Source:VB External Description%3BAcc:CPIJ000133];version=1
supercont3.1	VectorBase	mRNA	3431736	3461228	.	-	.	ID=CPIJ000133-RA;Parent=CPIJ000133;Dbxref=RefSeq:XM_001841751.1,RefSeq:XP_001841803.1,UniParc:UPI00016D6079,UniProtKB:B0VZ01_CULQU,NCBI_GP:EDS25756.1;Ontology_term=GO:0008270;biotype=protein_coding;description=conserved hypothetical protein;version=1
supercont3.1	VectorBase	exon	3431736	3431874	.	-	.	Parent=CPIJ000133-RA;Name=CPIJ000133-RA-E11;constitutive=1;rank=11
supercont3.1	VectorBase	CDS	3431736	3431874	.	-	1	ID=CPIJ000133-PA;Parent=CPIJ000133-RA;protein_id=CPIJ000133-PA
supercont3.1	VectorBase	exon	3436787	3436950	.	-	.	Parent=CPIJ000133-RA;Name=CPIJ000133-RA-E10;constitutive=1;rank=10
supercont3.1	VectorBase	CDS	3436787	3436950	.	-	0	ID=CPIJ000133-PA;Parent=CPIJ000133-RA;protein_id=CPIJ000133-PA
supercont3.1	VectorBase	exon	3437011	3437124	.	-	.	Parent=CPIJ000133-RA;Name=CPIJ000133-RA-E9;constitutive=1;rank=9
supercont3.1	VectorBase	CDS	3437011	3437124	.	-	0	ID=CPIJ000133-PA;Parent=CPIJ000133-RA;protein_id=CPIJ000133-PA
supercont3.1	VectorBase	exon	3437185	3437459	.	-	.	Parent=CPIJ000133-RA;Name=CPIJ000133-RA-E8;constitutive=1;rank=8
supercont3.1	VectorBase	CDS	3437185	3437459	.	-	2	ID=CPIJ000133-PA;Parent=CPIJ000133-RA;protein_id=CPIJ000133-PA
supercont3.1	VectorBase	exon	3437522	3437880	.	-	.	Parent=CPIJ000133-RA;Name=CPIJ000133-RA-E7;constitutive=1;rank=7
supercont3.1	VectorBase	CDS	3437522	3437880	.	-	1	ID=CPIJ000133-PA;Parent=CPIJ000133-RA;protein_id=CPIJ000133-PA
supercont3.1	VectorBase	exon	3437956	3438039	.	-	.	Parent=CPIJ000133-RA;Name=CPIJ000133-RA-E6;constitutive=1;rank=6
supercont3.1	VectorBase	CDS	3437956	3438039	.	-	1	ID=CPIJ000133-PA;Parent=CPIJ000133-RA;protein_id=CPIJ000133-PA
supercont3.1	VectorBase	exon	3438106	3438767	.	-	.	Parent=CPIJ000133-RA;Name=CPIJ000133-RA-E5;constitutive=1;rank=5
supercont3.1	VectorBase	CDS	3438106	3438767	.	-	0	ID=CPIJ000133-PA;Parent=CPIJ000133-RA;protein_id=CPIJ000133-PA
supercont3.1	VectorBase	exon	3438912	3439028	.	-	.	Parent=CPIJ000133-RA;Name=CPIJ000133-RA-E4;constitutive=1;rank=4
supercont3.1	VectorBase	CDS	3438912	3439028	.	-	0	ID=CPIJ000133-PA;Parent=CPIJ000133-RA;protein_id=CPIJ000133-PA
supercont3.1	VectorBase	exon	3439093	3439281	.	-	.	Parent=CPIJ000133-RA;Name=CPIJ000133-RA-E3;constitutive=1;rank=3
supercont3.1	VectorBase	CDS	3439093	3439281	.	-	0	ID=CPIJ000133-PA;Parent=CPIJ000133-RA;protein_id=CPIJ000133-PA
supercont3.1	VectorBase	exon	3451404	3451549	.	-	.	Parent=CPIJ000133-RA;Name=CPIJ000133-RA-E2;constitutive=1;rank=2
supercont3.1	VectorBase	CDS	3451404	3451549	.	-	2	ID=CPIJ000133-PA;Parent=CPIJ000133-RA;protein_id=CPIJ000133-PA
supercont3.1	VectorBase	exon	3461036	3461228	.	-	.	Parent=CPIJ000133-RA;Name=CPIJ000133-RA-E1;constitutive=1;rank=1
supercont3.1	VectorBase	CDS	3461036	3461228	.	-	0	ID=CPIJ000133-PA;Parent=CPIJ000133-RA;protein_id=CPIJ000133-PA
###
supercont3.1	VectorBase	gene	3494792	3523391	.	-	.	ID=CPIJ000134;biotype=protein_coding;description=phosphatidate phosphatase [Source:VB External Description%3BAcc:CPIJ000134];version=1
supercont3.1	VectorBase	mRNA	3494792	3523391	.	-	.	ID=CPIJ000134-RA;Parent=CPIJ000134;Dbxref=RefSeq:XM_001841752.1,RefSeq:XP_001841804.1,UniParc:UPI00016D607A,UniProtKB:B0VZ03_CULQU,NCBI_GP:EDS25757.1;Ontology_term=GO:0003824,GO:0016020;biotype=protein_coding;description=lipid phosphate phosphohydrolase%2C putative;version=1
supercont3.1	VectorBase	exon	3494792	3495079	.	-	.	Parent=CPIJ000134-RA;Name=CPIJ000134-RA-E6;constitutive=1;rank=6
supercont3.1	VectorBase	CDS	3494792	3495079	.	-	0	ID=CPIJ000134-PA;Parent=CPIJ000134-RA;protein_id=CPIJ000134-PA
supercont3.1	VectorBase	exon	3495143	3495322	.	-	.	Parent=CPIJ000134-RA;Name=CPIJ000134-RA-E5;constitutive=1;rank=5
supercont3.1	VectorBase	CDS	3495143	3495322	.	-	0	ID=CPIJ000134-PA;Parent=CPIJ000134-RA;protein_id=CPIJ000134-PA
supercont3.1	VectorBase	exon	3496544	3496744	.	-	.	Parent=CPIJ000134-RA;Name=CPIJ000134-RA-E4;constitutive=1;rank=4
supercont3.1	VectorBase	CDS	3496544	3496744	.	-	0	ID=CPIJ000134-PA;Parent=CPIJ000134-RA;protein_id=CPIJ000134-PA
supercont3.1	VectorBase	exon	3505440	3505484	.	-	.	Parent=CPIJ000134-RA;Name=CPIJ000134-RA-E3;constitutive=1;rank=3
supercont3.1	VectorBase	CDS	3505440	3505484	.	-	0	ID=CPIJ000134-PA;Parent=CPIJ000134-RA;protein_id=CPIJ000134-PA
supercont3.1	VectorBase	exon	3505685	3505791	.	-	.	Parent=CPIJ000134-RA;Name=CPIJ000134-RA-E2;constitutive=1;rank=2
supercont3.1	VectorBase	CDS	3505685	3505791	.	-	2	ID=CPIJ000134-PA;Parent=CPIJ000134-RA;protein_id=CPIJ000134-PA
supercont3.1	VectorBase	exon	3523109	3523391	.	-	.	Parent=CPIJ000134-RA;Name=CPIJ000134-RA-E1;constitutive=1;rank=1
supercont3.1	VectorBase	CDS	3523109	3523391	.	-	0	ID=CPIJ000134-PA;Parent=CPIJ000134-RA;protein_id=CPIJ000134-PA
###
supercont3.1	VectorBase	gene	3526070	3529019	.	+	.	ID=CPIJ000135;biotype=protein_coding;description=conserved hypothetical protein [Source:VB External Description%3BAcc:CPIJ000135];version=1
supercont3.1	VectorBase	mRNA	3526070	3529019	.	+	.	ID=CPIJ000135-RA;Parent=CPIJ000135;Dbxref=RefSeq:XM_001841753.1,RefSeq:XP_001841805.1,UniParc:UPI00016D607B,UniProtKB:B0VZ04_CULQU,NCBI_GP:EDS25758.1;biotype=protein_coding;version=1
supercont3.1	VectorBase	exon	3526070	3526288	.	+	.	Parent=CPIJ000135-RA;Name=CPIJ000135-RA-E1;constitutive=1;rank=1
supercont3.1	VectorBase	CDS	3526070	3526288	.	+	0	ID=CPIJ000135-PA;Parent=CPIJ000135-RA;protein_id=CPIJ000135-PA
supercont3.1	VectorBase	exon	3528052	3528435	.	+	.	Parent=CPIJ000135-RA;Name=CPIJ000135-RA-E2;constitutive=1;rank=2
supercont3.1	VectorBase	CDS	3528052	3528435	.	+	0	ID=CPIJ000135-PA;Parent=CPIJ000135-RA;protein_id=CPIJ000135-PA
supercont3.1	VectorBase	exon	3528493	3528750	.	+	.	Parent=CPIJ000135-RA;Name=CPIJ000135-RA-E3;constitutive=1;rank=3
supercont3.1	VectorBase	CDS	3528493	3528750	.	+	0	ID=CPIJ000135-PA;Parent=CPIJ000135-RA;protein_id=CPIJ000135-PA
supercont3.1	VectorBase	exon	3528810	3529019	.	+	.	Parent=CPIJ000135-RA;Name=CPIJ000135-RA-E4;constitutive=1;rank=4
supercont3.1	VectorBase	CDS	3528810	3529019	.	+	0	ID=CPIJ000135-PA;Parent=CPIJ000135-RA;protein_id=CPIJ000135-PA
###
supercont3.1	VectorBase	gene	3533680	3539080	.	-	.	ID=CPIJ000136;biotype=protein_coding;description=conserved hypothetical protein [Source:VB External Description%3BAcc:CPIJ000136];version=1
supercont3.1	VectorBase	mRNA	3533680	3539080	.	-	.	ID=CPIJ000136-RA;Parent=CPIJ000136;Dbxref=RefSeq:XM_001841754.1,RefSeq:XP_001841806.1,UniParc:UPI00016D607C,UniProtKB:B0VZ08_CULQU,NCBI_GP:EDS25759.1;biotype=protein_coding;description=hypothetical protein;version=1
supercont3.1	VectorBase	exon	3533680	3533745	.	-	.	Parent=CPIJ000136-RA;Name=CPIJ000136-RA-E4;constitutive=1;rank=4
supercont3.1	VectorBase	CDS	3533680	3533745	.	-	0	ID=CPIJ000136-PA;Parent=CPIJ000136-RA;protein_id=CPIJ000136-PA
supercont3.1	VectorBase	exon	3538240	3538359	.	-	.	Parent=CPIJ000136-RA;Name=CPIJ000136-RA-E3;constitutive=1;rank=3
supercont3.1	VectorBase	CDS	3538240	3538359	.	-	0	ID=CPIJ000136-PA;Parent=CPIJ000136-RA;protein_id=CPIJ000136-PA
supercont3.1	VectorBase	exon	3538601	3538708	.	-	.	Parent=CPIJ000136-RA;Name=CPIJ000136-RA-E2;constitutive=1;rank=2
supercont3.1	VectorBase	CDS	3538601	3538708	.	-	0	ID=CPIJ000136-PA;Parent=CPIJ000136-RA;protein_id=CPIJ000136-PA
supercont3.1	VectorBase	exon	3538775	3539080	.	-	.	Parent=CPIJ000136-RA;Name=CPIJ000136-RA-E1;constitutive=1;rank=1
supercont3.1	VectorBase	CDS	3538775	3539080	.	-	0	ID=CPIJ000136-PA;Parent=CPIJ000136-RA;protein_id=CPIJ000136-PA
###
supercont3.1	VectorBase	gene	3552624	3553709	.	+	.	ID=CPIJ000137;biotype=protein_coding;description=conserved hypothetical protein [Source:VB External Description%3BAcc:CPIJ000137];version=1
supercont3.1	VectorBase	mRNA	3552624	3553709	.	+	.	ID=CPIJ000137-RA;Parent=CPIJ000137;Dbxref=RefSeq:XM_001841755.1,RefSeq:XP_001841807.1,UniParc:UPI00016D607D,UniProtKB:B0VZ09_CULQU,NCBI_GP:EDS25760.1;biotype=protein_coding;description=hypothetical protein;version=1
supercont3.1	VectorBase	exon	3552624	3553709	.	+	.	Parent=CPIJ000137-RA;Name=CPIJ000137-RA-E1;constitutive=1;rank=1
supercont3.1	VectorBase	CDS	3552624	3553709	.	+	0	ID=CPIJ000137-PA;Parent=CPIJ000137-RA;protein_id=CPIJ000137-PA
###
supercont3.1	VectorBase	gene	3604438	3623466	.	-	.	ID=CPIJ000138;biotype=protein_coding;description=conserved hypothetical protein [Source:VB External Description%3BAcc:CPIJ000138];version=1
supercont3.1	VectorBase	mRNA	3604438	3623466	.	-	.	ID=CPIJ000138-RA;Parent=CPIJ000138;Dbxref=RefSeq:XM_001841757.1,RefSeq:XP_001841809.1,UniParc:UPI00016D607E,UniProtKB:B0VZ02_CULQU,NCBI_GP:EDS25762.1;biotype=protein_coding;description=hypothetical protein;version=1
supercont3.1	VectorBase	exon	3604438	3604686	.	-	.	Parent=CPIJ000138-RA;Name=CPIJ000138-RA-E4;constitutive=1;rank=4
supercont3.1	VectorBase	CDS	3604438	3604686	.	-	0	ID=CPIJ000138-PA;Parent=CPIJ000138-RA;protein_id=CPIJ000138-PA
supercont3.1	VectorBase	exon	3622290	3622960	.	-	.	Parent=CPIJ000138-RA;Name=CPIJ000138-RA-E3;constitutive=1;rank=3
supercont3.1	VectorBase	CDS	3622290	3622960	.	-	2	ID=CPIJ000138-PA;Parent=CPIJ000138-RA;protein_id=CPIJ000138-PA
supercont3.1	VectorBase	exon	3623017	3623225	.	-	.	Parent=CPIJ000138-RA;Name=CPIJ000138-RA-E2;constitutive=1;rank=2
supercont3.1	VectorBase	CDS	3623017	3623225	.	-	1	ID=CPIJ000138-PA;Parent=CPIJ000138-RA;protein_id=CPIJ000138-PA
supercont3.1	VectorBase	exon	3623300	3623466	.	-	.	Parent=CPIJ000138-RA;Name=CPIJ000138-RA-E1;constitutive=1;rank=1
supercont3.1	VectorBase	CDS	3623300	3623466	.	-	0	ID=CPIJ000138-PA;Parent=CPIJ000138-RA;protein_id=CPIJ000138-PA
###
supercont3.1	VectorBase	gene	3616239	3617744	.	+	.	ID=CPIJ000139;biotype=protein_coding;description=conserved hypothetical protein [Source:VB External Description%3BAcc:CPIJ000139];version=1
supercont3.1	VectorBase	mRNA	3616239	3617744	.	+	.	ID=CPIJ000139-RA;Parent=CPIJ000139;Dbxref=RefSeq:XM_001841756.1,RefSeq:XP_001841808.1,UniParc:UPI00016D607F,UniProtKB:B0VZ05_CULQU,NCBI_GP:EDS25761.1;biotype=protein_coding;description=hypothetical protein;version=1
supercont3.1	VectorBase	exon	3616239	3616523	.	+	.	Parent=CPIJ000139-RA;Name=CPIJ000139-RA-E1;constitutive=1;rank=1
supercont3.1	VectorBase	CDS	3616239	3616523	.	+	0	ID=CPIJ000139-PA;Parent=CPIJ000139-RA;protein_id=CPIJ000139-PA
supercont3.1	VectorBase	exon	3617739	3617744	.	+	.	Parent=CPIJ000139-RA;Name=CPIJ000139-RA-E2;constitutive=1;rank=2
supercont3.1	VectorBase	CDS	3617739	3617744	.	+	0	ID=CPIJ000139-PA;Parent=CPIJ000139-RA;protein_id=CPIJ000139-PA
###
supercont3.1	VectorBase	gene	3626915	3628195	.	-	.	ID=CPIJ000140;biotype=protein_coding;description=conserved hypothetical protein [Source:VB External Description%3BAcc:CPIJ000140];version=1
supercont3.1	VectorBase	mRNA	3626915	3628195	.	-	.	ID=CPIJ000140-RA;Parent=CPIJ000140;Dbxref=RefSeq:XM_001841758.1,RefSeq:XP_001841810.1,UniParc:UPI00016D6080,UniProtKB:B0VZ06_CULQU,NCBI_GP:EDS25763.1;biotype=protein_coding;description=hypothetical protein;version=1
supercont3.1	VectorBase	exon	3626915	3627144	.	-	.	Parent=CPIJ000140-RA;Name=CPIJ000140-RA-E4;constitutive=1;rank=4
supercont3.1	VectorBase	CDS	3626915	3627144	.	-	2	ID=CPIJ000140-PA;Parent=CPIJ000140-RA;protein_id=CPIJ000140-PA
supercont3.1	VectorBase	exon	3627228	3627618	.	-	.	Parent=CPIJ000140-RA;Name=CPIJ000140-RA-E3;constitutive=1;rank=3
supercont3.1	VectorBase	CDS	3627228	3627618	.	-	0	ID=CPIJ000140-PA;Parent=CPIJ000140-RA;protein_id=CPIJ000140-PA
supercont3.1	VectorBase	exon	3627738	3628000	.	-	.	Parent=CPIJ000140-RA;Name=CPIJ000140-RA-E2;constitutive=1;rank=2
supercont3.1	VectorBase	CDS	3627738	3628000	.	-	2	ID=CPIJ000140-PA;Parent=CPIJ000140-RA;protein_id=CPIJ000140-PA
supercont3.1	VectorBase	exon	3628063	3628195	.	-	.	Parent=CPIJ000140-RA;Name=CPIJ000140-RA-E1;constitutive=1;rank=1
supercont3.1	VectorBase	CDS	3628063	3628195	.	-	0	ID=CPIJ000140-PA;Parent=CPIJ000140-RA;protein_id=CPIJ000140-PA
###
supercont3.1	VectorBase	gene	3649201	3649675	.	+	.	ID=CPIJ000141;biotype=protein_coding;description=defective proboscis extension [Source:VB External Description%3BAcc:CPIJ000141];version=1
supercont3.1	VectorBase	mRNA	3649201	3649675	.	+	.	ID=CPIJ000141-RA;Parent=CPIJ000141;Dbxref=RefSeq:XM_001841759.1,RefSeq:XP_001841811.1,UniParc:UPI00016D6081,UniProtKB:B0VZ07_CULQU,NCBI_GP:EDS25764.1;biotype=protein_coding;description=hypothetical protein;version=1
supercont3.1	VectorBase	five_prime_UTR	3649201	3649341	.	+	.	Parent=CPIJ000141-RA
supercont3.1	VectorBase	exon	3649201	3649377	.	+	.	Parent=CPIJ000141-RA;Name=CPIJ000141-RA-E1;constitutive=1;rank=1
supercont3.1	VectorBase	CDS	3649342	3649377	.	+	0	ID=CPIJ000141-PA;Parent=CPIJ000141-RA;protein_id=CPIJ000141-PA
supercont3.1	VectorBase	exon	3649604	3649675	.	+	.	Parent=CPIJ000141-RA;Name=CPIJ000141-RA-E2;constitutive=1;rank=2
supercont3.1	VectorBase	CDS	3649604	3649675	.	+	0	ID=CPIJ000141-PA;Parent=CPIJ000141-RA;protein_id=CPIJ000141-PA
###
supercont3.1	VectorBase	gene	3654107	3659723	.	+	.	ID=CPIJ000142;biotype=protein_coding;description=camp-dependent rap1 guanine-nucleotide exchange factor [Source:VB External Description%3BAcc:CPIJ000142];version=1
supercont3.1	VectorBase	mRNA	3654107	3659723	.	+	.	ID=CPIJ000142-RA;Parent=CPIJ000142;Dbxref=RefSeq:XM_001841760.1,RefSeq:XP_001841812.1,UniParc:UPI00016D6082,UniProtKB:B0VZ52_CULQU,NCBI_GP:EDS25765.1;biotype=protein_coding;description=hypothetical protein;version=1
supercont3.1	VectorBase	exon	3654107	3654429	.	+	.	Parent=CPIJ000142-RA;Name=CPIJ000142-RA-E1;constitutive=1;rank=1
supercont3.1	VectorBase	CDS	3654107	3654429	.	+	0	ID=CPIJ000142-PA;Parent=CPIJ000142-RA;protein_id=CPIJ000142-PA
supercont3.1	VectorBase	exon	3654451	3654870	.	+	.	Parent=CPIJ000142-RA;Name=CPIJ000142-RA-E2;constitutive=1;rank=2
supercont3.1	VectorBase	CDS	3654451	3654870	.	+	1	ID=CPIJ000142-PA;Parent=CPIJ000142-RA;protein_id=CPIJ000142-PA
supercont3.1	VectorBase	exon	3656176	3656752	.	+	.	Parent=CPIJ000142-RA;Name=CPIJ000142-RA-E3;constitutive=1;rank=3
supercont3.1	VectorBase	CDS	3656176	3656752	.	+	1	ID=CPIJ000142-PA;Parent=CPIJ000142-RA;protein_id=CPIJ000142-PA
supercont3.1	VectorBase	exon	3659622	3659723	.	+	.	Parent=CPIJ000142-RA;Name=CPIJ000142-RA-E4;constitutive=1;rank=4
supercont3.1	VectorBase	CDS	3659622	3659723	.	+	0	ID=CPIJ000142-PA;Parent=CPIJ000142-RA;protein_id=CPIJ000142-PA
###
supercont3.1	VectorBase	gene	3694211	3705160	.	-	.	ID=CPIJ000143;biotype=protein_coding;description=g-protein coupled receptor [Source:VB External Description%3BAcc:CPIJ000143];version=1
supercont3.1	VectorBase	mRNA	3694211	3705160	.	-	.	ID=CPIJ000143-RA;Parent=CPIJ000143;Dbxref=RefSeq:XM_001841761.1,RefSeq:XP_001841813.1,UniParc:UPI00016D6083,UniProtKB:B0VZ53_CULQU,NCBI_GP:EDS25766.1;Ontology_term=GO:0004930,GO:0016021;biotype=protein_coding;description=G-protein coupled receptor%2C putative;version=1
supercont3.1	VectorBase	exon	3694211	3694425	.	-	.	Parent=CPIJ000143-RA;Name=CPIJ000143-RA-E3;constitutive=1;rank=3
supercont3.1	VectorBase	CDS	3694211	3694425	.	-	2	ID=CPIJ000143-PA;Parent=CPIJ000143-RA;protein_id=CPIJ000143-PA
supercont3.1	VectorBase	exon	3695260	3696185	.	-	.	Parent=CPIJ000143-RA;Name=CPIJ000143-RA-E2;constitutive=1;rank=2
supercont3.1	VectorBase	CDS	3695260	3696185	.	-	1	ID=CPIJ000143-PA;Parent=CPIJ000143-RA;protein_id=CPIJ000143-PA
supercont3.1	VectorBase	exon	3705000	3705160	.	-	.	Parent=CPIJ000143-RA;Name=CPIJ000143-RA-E1;constitutive=1;rank=1
supercont3.1	VectorBase	CDS	3705000	3705160	.	-	0	ID=CPIJ000143-PA;Parent=CPIJ000143-RA;protein_id=CPIJ000143-PA
###
supercont3.1	VectorBase	gene	3768131	3769167	.	-	.	ID=CPIJ000144;biotype=protein_coding;description=conserved hypothetical protein [Source:VB External Description%3BAcc:CPIJ000144];version=1
supercont3.1	VectorBase	mRNA	3768131	3769167	.	-	.	ID=CPIJ000144-RA;Parent=CPIJ000144;Dbxref=RefSeq:XM_001841762.1,RefSeq:XP_001841814.1,UniParc:UPI00016D6084,UniProtKB:B0VZ54_CULQU,NCBI_GP:EDS25767.1;biotype=protein_coding;description=conserved hypothetical protein;version=1
supercont3.1	VectorBase	three_prime_UTR	3768131	3768131	.	-	.	Parent=CPIJ000144-RA
supercont3.1	VectorBase	exon	3768131	3768214	.	-	.	Parent=CPIJ000144-RA;Name=CPIJ000144-RA-E3;constitutive=1;rank=3
supercont3.1	VectorBase	CDS	3768132	3768214	.	-	2	ID=CPIJ000144-PA;Parent=CPIJ000144-RA;protein_id=CPIJ000144-PA
supercont3.1	VectorBase	exon	3768308	3768614	.	-	.	Parent=CPIJ000144-RA;Name=CPIJ000144-RA-E2;constitutive=1;rank=2
supercont3.1	VectorBase	CDS	3768308	3768614	.	-	0	ID=CPIJ000144-PA;Parent=CPIJ000144-RA;protein_id=CPIJ000144-PA
supercont3.1	VectorBase	CDS	3768679	3769134	.	-	0	ID=CPIJ000144-PA;Parent=CPIJ000144-RA;protein_id=CPIJ000144-PA
supercont3.1	VectorBase	exon	3768679	3769167	.	-	.	Parent=CPIJ000144-RA;Name=CPIJ000144-RA-E1;constitutive=1;rank=1
supercont3.1	VectorBase	five_prime_UTR	3769135	3769167	.	-	.	Parent=CPIJ000144-RA
###
supercont3.1	VectorBase	gene	3784966	3790376	.	-	.	ID=CPIJ000145;biotype=protein_coding;description=tetraspanin%2C putative [Source:VB External Description%3BAcc:CPIJ000145];version=1
supercont3.1	VectorBase	mRNA	3784966	3790376	.	-	.	ID=CPIJ000145-RA;Parent=CPIJ000145;Dbxref=RefSeq:XM_001841763.1,RefSeq:XP_001841815.1,UniParc:UPI00016D6085,UniProtKB:B0VZ55_CULQU,NCBI_GP:EDS25768.1;Ontology_term=GO:0016021;biotype=protein_coding;description=tetraspanin-6%2C putative;version=1
supercont3.1	VectorBase	exon	3784966	3785616	.	-	.	Parent=CPIJ000145-RA;Name=CPIJ000145-RA-E2;constitutive=1;rank=2
supercont3.1	VectorBase	CDS	3784966	3785616	.	-	0	ID=CPIJ000145-PA;Parent=CPIJ000145-RA;protein_id=CPIJ000145-PA
supercont3.1	VectorBase	exon	3790320	3790376	.	-	.	Parent=CPIJ000145-RA;Name=CPIJ000145-RA-E1;constitutive=1;rank=1
supercont3.1	VectorBase	CDS	3790320	3790376	.	-	0	ID=CPIJ000145-PA;Parent=CPIJ000145-RA;protein_id=CPIJ000145-PA
###
supercont3.1	VectorBase	gene	3812256	3814877	.	-	.	ID=CPIJ000146;biotype=protein_coding;description=superoxide dismutase 2 [Source:VB External Description%3BAcc:CPIJ000146];version=1
supercont3.1	VectorBase	mRNA	3812256	3814877	.	-	.	ID=CPIJ000146-RA;Parent=CPIJ000146;Dbxref=RefSeq:XM_001841764.1,RefSeq:XP_001841816.1,UniParc:UPI00016D6086,UniProtKB:B0VZ56_CULQU,NCBI_GP:EDS25769.1;Ontology_term=GO:0004784,GO:0046872;biotype=protein_coding;description=superoxide dismutase [Cu-Zn]%2C chloroplast precursor%2C putative;version=1
supercont3.1	VectorBase	three_prime_UTR	3812256	3812430	.	-	.	Parent=CPIJ000146-RA
supercont3.1	VectorBase	exon	3812256	3812685	.	-	.	Parent=CPIJ000146-RA;Name=CPIJ000146-RA-E3;constitutive=1;rank=3
supercont3.1	VectorBase	CDS	3812431	3812685	.	-	0	ID=CPIJ000146-PA;Parent=CPIJ000146-RA;protein_id=CPIJ000146-PA
supercont3.1	VectorBase	exon	3812765	3812974	.	-	.	Parent=CPIJ000146-RA;Name=CPIJ000146-RA-E2;constitutive=1;rank=2
supercont3.1	VectorBase	CDS	3812765	3812974	.	-	0	ID=CPIJ000146-PA;Parent=CPIJ000146-RA;protein_id=CPIJ000146-PA
supercont3.1	VectorBase	CDS	3814737	3814793	.	-	0	ID=CPIJ000146-PA;Parent=CPIJ000146-RA;protein_id=CPIJ000146-PA
supercont3.1	VectorBase	exon	3814737	3814877	.	-	.	Parent=CPIJ000146-RA;Name=CPIJ000146-RA-E1;constitutive=1;rank=1
supercont3.1	VectorBase	five_prime_UTR	3814794	3814877	.	-	.	Parent=CPIJ000146-RA
###
supercont3.1	VectorBase	gene	3834983	3853884	.	-	.	ID=CPIJ000147;biotype=protein_coding;description=conserved hypothetical protein [Source:VB External Description%3BAcc:CPIJ000147];version=1
supercont3.1	VectorBase	mRNA	3834983	3853884	.	-	.	ID=CPIJ000147-RA;Parent=CPIJ000147;Dbxref=RefSeq:XM_001841765.1,RefSeq:XP_001841817.1,UniParc:UPI00016D61BD,UniProtKB:B0VZ51_CULQU,NCBI_GP:EDS25770.1;Ontology_term=GO:0005515;biotype=protein_coding;description=conserved hypothetical protein;version=1
supercont3.1	VectorBase	exon	3834983	3836393	.	-	.	Parent=CPIJ000147-RA;Name=CPIJ000147-RA-E5;constitutive=1;rank=5
supercont3.1	VectorBase	CDS	3834983	3836393	.	-	1	ID=CPIJ000147-PA;Parent=CPIJ000147-RA;protein_id=CPIJ000147-PA
supercont3.1	VectorBase	exon	3836451	3836624	.	-	.	Parent=CPIJ000147-RA;Name=CPIJ000147-RA-E4;constitutive=1;rank=4
supercont3.1	VectorBase	CDS	3836451	3836624	.	-	1	ID=CPIJ000147-PA;Parent=CPIJ000147-RA;protein_id=CPIJ000147-PA
supercont3.1	VectorBase	exon	3836692	3836858	.	-	.	Parent=CPIJ000147-RA;Name=CPIJ000147-RA-E3;constitutive=1;rank=3
supercont3.1	VectorBase	CDS	3836692	3836858	.	-	0	ID=CPIJ000147-PA;Parent=CPIJ000147-RA;protein_id=CPIJ000147-PA
supercont3.1	VectorBase	exon	3853374	3853454	.	-	.	Parent=CPIJ000147-RA;Name=CPIJ000147-RA-E2;constitutive=1;rank=2
supercont3.1	VectorBase	CDS	3853374	3853454	.	-	0	ID=CPIJ000147-PA;Parent=CPIJ000147-RA;protein_id=CPIJ000147-PA
supercont3.1	VectorBase	exon	3853810	3853884	.	-	.	Parent=CPIJ000147-RA;Name=CPIJ000147-RA-E1;constitutive=1;rank=1
supercont3.1	VectorBase	CDS	3853810	3853884	.	-	0	ID=CPIJ000147-PA;Parent=CPIJ000147-RA;protein_id=CPIJ000147-PA
###
supercont3.10	VectorBase	supercontig	1	2129711	.	.	.	ID=supercont3.10;Alias=DS231822.1
###
supercont3.10	VectorBase	gene	60306	60950	.	-	.	ID=CPIJ000751;biotype=protein_coding;description=transmembrane domain-containing conserved protein [Source:VB External Description%3BAcc:CPIJ000751];version=1
supercont3.10	VectorBase	mRNA	60306	60950	.	-	.	ID=CPIJ000751-RA;Parent=CPIJ000751;Dbxref=RefSeq:XM_001842505.1,RefSeq:XP_001842557.1,UniParc:UPI00016D88EA,UniProtKB:B0W1H3_CULQU,NCBI_GP:EDS25771.1;biotype=protein_coding;description=transmembrane protein 32 precursor%2C putative;version=1
supercont3.10	VectorBase	three_prime_UTR	60306	60400	.	-	.	Parent=CPIJ000751-RA
supercont3.10	VectorBase	exon	60306	60634	.	-	.	Parent=CPIJ000751-RA;Name=CPIJ000751-RA-E3;constitutive=1;rank=3
supercont3.10	VectorBase	CDS	60401	60634	.	-	0	ID=CPIJ000751-PA;Parent=CPIJ000751-RA;protein_id=CPIJ000751-PA
supercont3.10	VectorBase	exon	60704	60756	.	-	.	Parent=CPIJ000751-RA;Name=CPIJ000751-RA-E2;constitutive=1;rank=2
supercont3.10	VectorBase	CDS	60704	60756	.	-	2	ID=CPIJ000751-PA;Parent=CPIJ000751-RA;protein_id=CPIJ000751-PA
supercont3.10	VectorBase	CDS	60818	60893	.	-	0	ID=CPIJ000751-PA;Parent=CPIJ000751-RA;protein_id=CPIJ000751-PA
supercont3.10	VectorBase	exon	60818	60950	.	-	.	Parent=CPIJ000751-RA;Name=CPIJ000751-RA-E1;constitutive=1;rank=1
supercont3.10	VectorBase	five_prime_UTR	60894	60950	.	-	.	Parent=CPIJ000751-RA
###
supercont3.10	VectorBase	gene	62849	68266	.	+	.	ID=CPIJ000752;biotype=protein_coding;description=hypothetical protein [Source:VB External Description%3BAcc:CPIJ000752];version=1
supercont3.10	VectorBase	mRNA	62849	68266	.	+	.	ID=CPIJ000752-RA;Parent=CPIJ000752;Dbxref=RefSeq:XM_001842506.1,RefSeq:XP_001842558.1,UniParc:UPI00016D88EB,UniProtKB:B0W1H4_CULQU,NCBI_GP:EDS25772.1;biotype=protein_coding;description=hypothetical protein;version=1
supercont3.10	VectorBase	exon	62849	62911	.	+	.	Parent=CPIJ000752-RA;Name=CPIJ000752-RA-E1;constitutive=1;rank=1
supercont3.10	VectorBase	CDS	62849	62911	.	+	0	ID=CPIJ000752-PA;Parent=CPIJ000752-RA;protein_id=CPIJ000752-PA
supercont3.10	VectorBase	exon	63881	64214	.	+	.	Parent=CPIJ000752-RA;Name=CPIJ000752-RA-E2;constitutive=1;rank=2
supercont3.10	VectorBase	CDS	63881	64214	.	+	0	ID=CPIJ000752-PA;Parent=CPIJ000752-RA;protein_id=CPIJ000752-PA
supercont3.10	VectorBase	CDS	67845	67984	.	+	2	ID=CPIJ000752-PA;Parent=CPIJ000752-RA;protein_id=CPIJ000752-PA
supercont3.10	VectorBase	exon	67845	68266	.	+	.	Parent=CPIJ000752-RA;Name=CPIJ000752-RA-E3;constitutive=1;rank=3
supercont3.10	VectorBase	three_prime_UTR	67985	68266	.	+	.	Parent=CPIJ000752-RA
###
supercont3.10	VectorBase	gene	68444	71580	.	+	.	ID=CPIJ000753;biotype=protein_coding;description=DEAD-box ATP-dependent RNA helicase 8 [Source:VB External Description%3BAcc:CPIJ000753];version=1
supercont3.10	VectorBase	mRNA	68444	71580	.	+	.	ID=CPIJ000753-RA;Parent=CPIJ000753;Dbxref=RefSeq:XM_001842507.1,RefSeq:XP_001842559.1,UniParc:UPI00016D88EC,UniProtKB:B0W1H5_CULQU,NCBI_GP:EDS25773.1;Ontology_term=GO:0003676,GO:0004386,GO:0005524;biotype=protein_coding;description=DEAD box ATP-dependent RNA helicase%2C putative;version=1
supercont3.10	VectorBase	five_prime_UTR	68444	68823	.	+	.	Parent=CPIJ000753-RA
supercont3.10	VectorBase	exon	68444	68870	.	+	.	Parent=CPIJ000753-RA;Name=CPIJ000753-RA-E1;constitutive=1;rank=1
supercont3.10	VectorBase	CDS	68824	68870	.	+	0	ID=CPIJ000753-PA;Parent=CPIJ000753-RA;protein_id=CPIJ000753-PA
supercont3.10	VectorBase	exon	68966	69038	.	+	.	Parent=CPIJ000753-RA;Name=CPIJ000753-RA-E2;constitutive=1;rank=2
supercont3.10	VectorBase	CDS	68966	69038	.	+	1	ID=CPIJ000753-PA;Parent=CPIJ000753-RA;protein_id=CPIJ000753-PA
supercont3.10	VectorBase	exon	69104	69482	.	+	.	Parent=CPIJ000753-RA;Name=CPIJ000753-RA-E3;constitutive=1;rank=3
supercont3.10	VectorBase	CDS	69104	69482	.	+	0	ID=CPIJ000753-PA;Parent=CPIJ000753-RA;protein_id=CPIJ000753-PA
supercont3.10	VectorBase	exon	69696	70343	.	+	.	Parent=CPIJ000753-RA;Name=CPIJ000753-RA-E4;constitutive=1;rank=4
supercont3.10	VectorBase	CDS	69696	70343	.	+	2	ID=CPIJ000753-PA;Parent=CPIJ000753-RA;protein_id=CPIJ000753-PA
supercont3.10	VectorBase	exon	71447	71580	.	+	.	Parent=CPIJ000753-RA;Name=CPIJ000753-RA-E5;constitutive=1;rank=5
supercont3.10	VectorBase	CDS	71447	71580	.	+	2	ID=CPIJ000753-PA;Parent=CPIJ000753-RA;protein_id=CPIJ000753-PA
###
supercont3.10	VectorBase	gene	83767	87208	.	+	.	ID=CPIJ000754;biotype=protein_coding;description=conserved hypothetical protein [Source:VB External Description%3BAcc:CPIJ000754];version=1
supercont3.10	VectorBase	mRNA	83767	87208	.	+	.	ID=CPIJ000754-RA;Parent=CPIJ000754;Dbxref=RefSeq:XM_001842508.1,RefSeq:XP_001842560.1,UniParc:UPI00016D88ED,UniProtKB:B0W1H6_CULQU,NCBI_GP:EDS25774.1;biotype=protein_coding;description=conserved hypothetical protein;version=1
supercont3.10	VectorBase	exon	83767	83777	.	+	.	Parent=CPIJ000754-RA;Name=CPIJ000754-RA-E1;constitutive=1;rank=1
supercont3.10	VectorBase	CDS	83767	83777	.	+	0	ID=CPIJ000754-PA;Parent=CPIJ000754-RA;protein_id=CPIJ000754-PA
supercont3.10	VectorBase	exon	85675	86545	.	+	.	Parent=CPIJ000754-RA;Name=CPIJ000754-RA-E2;constitutive=1;rank=2
supercont3.10	VectorBase	CDS	85675	86545	.	+	1	ID=CPIJ000754-PA;Parent=CPIJ000754-RA;protein_id=CPIJ000754-PA
supercont3.10	VectorBase	exon	86606	87208	.	+	.	Parent=CPIJ000754-RA;Name=CPIJ000754-RA-E3;constitutive=1;rank=3
supercont3.10	VectorBase	CDS	86606	87208	.	+	0	ID=CPIJ000754-PA;Parent=CPIJ000754-RA;protein_id=CPIJ000754-PA
###
supercont3.10	VectorBase	gene	90334	90937	.	-	.	ID=CPIJ000755;biotype=protein_coding;description=conserved hypothetical protein [Source:VB External Description%3BAcc:CPIJ000755];version=1
supercont3.10	VectorBase	mRNA	90334	90937	.	-	.	ID=CPIJ000755-RA;Parent=CPIJ000755;Dbxref=RefSeq:XM_001842509.1,RefSeq:XP_001842561.1,UniParc:UPI00016D88EE,UniProtKB:B0W1H7_CULQU,NCBI_GP:EDS25775.1;Ontology_term=GO:0016021;biotype=protein_coding;description=marvel-containing potential lipid raft-associated protein%2C putative;version=1
supercont3.10	VectorBase	exon	90334	90480	.	-	.	Parent=CPIJ000755-RA;Name=CPIJ000755-RA-E2;constitutive=1;rank=2
supercont3.10	VectorBase	CDS	90334	90480	.	-	0	ID=CPIJ000755-PA;Parent=CPIJ000755-RA;protein_id=CPIJ000755-PA
supercont3.10	VectorBase	exon	90551	90937	.	-	.	Parent=CPIJ000755-RA;Name=CPIJ000755-RA-E1;constitutive=1;rank=1
supercont3.10	VectorBase	CDS	90551	90937	.	-	0	ID=CPIJ000755-PA;Parent=CPIJ000755-RA;protein_id=CPIJ000755-PA
###
supercont3.10	VectorBase	gene	115987	127989	.	+	.	ID=CPIJ000756;biotype=protein_coding;description=conserved hypothetical protein [Source:VB External Description%3BAcc:CPIJ000756];version=1
supercont3.10	VectorBase	mRNA	115987	127989	.	+	.	ID=CPIJ000756-RA;Parent=CPIJ000756;Dbxref=RefSeq:XM_001842510.1,RefSeq:XP_001842562.1,UniParc:UPI00016D88EF,UniProtKB:B0W1H8_CULQU,NCBI_GP:EDS25776.1;biotype=protein_coding;description=conserved hypothetical protein;version=1
supercont3.10	VectorBase	exon	115987	115992	.	+	.	Parent=CPIJ000756-RA;Name=CPIJ000756-RA-E1;constitutive=1;rank=1
supercont3.10	VectorBase	CDS	115987	115992	.	+	0	ID=CPIJ000756-PA;Parent=CPIJ000756-RA;protein_id=CPIJ000756-PA
supercont3.10	VectorBase	exon	126982	127989	.	+	.	Parent=CPIJ000756-RA;Name=CPIJ000756-RA-E2;constitutive=1;rank=2
supercont3.10	VectorBase	CDS	126982	127989	.	+	0	ID=CPIJ000756-PA;Parent=CPIJ000756-RA;protein_id=CPIJ000756-PA
###
supercont3.10	VectorBase	gene	130354	131662	.	-	.	ID=CPIJ000757;biotype=protein_coding;description=zinc finger protein 674 [Source:VB External Description%3BAcc:CPIJ000757];version=1
supercont3.10	VectorBase	mRNA	130354	131662	.	-	.	ID=CPIJ000757-RA;Parent=CPIJ000757;Dbxref=RefSeq:XM_001842511.1,RefSeq:XP_001842563.1,UniParc:UPI00016D88F0,UniProtKB:B0W1H9_CULQU,NCBI_GP:EDS25777.1;Ontology_term=GO:0003676,GO:0005634,GO:0008270;biotype=protein_coding;description=zinc finger protein%2C putative;version=1
supercont3.10	VectorBase	exon	130354	130904	.	-	.	Parent=CPIJ000757-RA;Name=CPIJ000757-RA-E5;constitutive=1;rank=5
supercont3.10	VectorBase	CDS	130354	130904	.	-	2	ID=CPIJ000757-PA;Parent=CPIJ000757-RA;protein_id=CPIJ000757-PA
supercont3.10	VectorBase	exon	130970	131064	.	-	.	Parent=CPIJ000757-RA;Name=CPIJ000757-RA-E4;constitutive=1;rank=4
supercont3.10	VectorBase	CDS	130970	131064	.	-	1	ID=CPIJ000757-PA;Parent=CPIJ000757-RA;protein_id=CPIJ000757-PA
supercont3.10	VectorBase	exon	131126	131269	.	-	.	Parent=CPIJ000757-RA;Name=CPIJ000757-RA-E3;constitutive=1;rank=3
supercont3.10	VectorBase	CDS	131126	131269	.	-	1	ID=CPIJ000757-PA;Parent=CPIJ000757-RA;protein_id=CPIJ000757-PA
supercont3.10	VectorBase	exon	131332	131564	.	-	.	Parent=CPIJ000757-RA;Name=CPIJ000757-RA-E2;constitutive=1;rank=2
supercont3.10	VectorBase	CDS	131332	131564	.	-	0	ID=CPIJ000757-PA;Parent=CPIJ000757-RA;protein_id=CPIJ000757-PA
supercont3.10	VectorBase	exon	131621	131662	.	-	.	Parent=CPIJ000757-RA;Name=CPIJ000757-RA-E1;constitutive=1;rank=1
supercont3.10	VectorBase	CDS	131621	131662	.	-	0	ID=CPIJ000757-PA;Parent=CPIJ000757-RA;protein_id=CPIJ000757-PA
###
supercont3.10	VectorBase	gene	132168	135097	.	+	.	ID=CPIJ000758;biotype=protein_coding;description=cohesin-subunit%2C putative [Source:VB External Description%3BAcc:CPIJ000758];version=1
supercont3.10	VectorBase	mRNA	132168	135097	.	+	.	ID=CPIJ000758-RA;Parent=CPIJ000758;Dbxref=RefSeq:XM_001842512.1,RefSeq:XP_001842564.1,UniParc:UPI00016D8C5E,UniProtKB:B0W1I0_CULQU,NCBI_GP:EDS25778.1;biotype=protein_coding;description=ankyrin repeat domain-containing protein%2C putative;version=1
supercont3.10	VectorBase	exon	132168	132970	.	+	.	Parent=CPIJ000758-RA;Name=CPIJ000758-RA-E1;constitutive=1;rank=1
supercont3.10	VectorBase	CDS	132168	132970	.	+	0	ID=CPIJ000758-PA;Parent=CPIJ000758-RA;protein_id=CPIJ000758-PA
supercont3.10	VectorBase	exon	133026	133168	.	+	.	Parent=CPIJ000758-RA;Name=CPIJ000758-RA-E2;constitutive=1;rank=2
supercont3.10	VectorBase	CDS	133026	133168	.	+	1	ID=CPIJ000758-PA;Parent=CPIJ000758-RA;protein_id=CPIJ000758-PA
supercont3.10	VectorBase	exon	133225	133601	.	+	.	Parent=CPIJ000758-RA;Name=CPIJ000758-RA-E3;constitutive=1;rank=3
supercont3.10	VectorBase	CDS	133225	133601	.	+	2	ID=CPIJ000758-PA;Parent=CPIJ000758-RA;protein_id=CPIJ000758-PA
supercont3.10	VectorBase	exon	133671	133983	.	+	.	Parent=CPIJ000758-RA;Name=CPIJ000758-RA-E4;constitutive=1;rank=4
supercont3.10	VectorBase	CDS	133671	133983	.	+	0	ID=CPIJ000758-PA;Parent=CPIJ000758-RA;protein_id=CPIJ000758-PA
supercont3.10	VectorBase	exon	134042	134817	.	+	.	Parent=CPIJ000758-RA;Name=CPIJ000758-RA-E5;constitutive=1;rank=5
supercont3.10	VectorBase	CDS	134042	134817	.	+	2	ID=CPIJ000758-PA;Parent=CPIJ000758-RA;protein_id=CPIJ000758-PA
supercont3.10	VectorBase	exon	134876	135097	.	+	.	Parent=CPIJ000758-RA;Name=CPIJ000758-RA-E6;constitutive=1;rank=6
supercont3.10	VectorBase	CDS	134876	135097	.	+	0	ID=CPIJ000758-PA;Parent=CPIJ000758-RA;protein_id=CPIJ000758-PA
###
supercont3.10	VectorBase	gene	135164	136816	.	-	.	ID=CPIJ000759;biotype=protein_coding;description=mitochondrial carnitine/acylcarnitine carrier protein [Source:VB External Description%3BAcc:CPIJ000759];version=1
supercont3.10	VectorBase	mRNA	135164	136816	.	-	.	ID=CPIJ000759-RA;Parent=CPIJ000759;Dbxref=RefSeq:XM_001842513.1,RefSeq:XP_001842565.1,UniParc:UPI00016D8C5F,UniProtKB:B0W1I1_CULQU,NCBI_GP:EDS25779.1;Ontology_term=GO:0016021,GO:0055085;biotype=protein_coding;description=mitochondrial carnitine/acylcarnitine carrier protein CACL%2C putative;version=1
supercont3.10	VectorBase	three_prime_UTR	135164	135255	.	-	.	Parent=CPIJ000759-RA
supercont3.10	VectorBase	exon	135164	136364	.	-	.	Parent=CPIJ000759-RA;Name=CPIJ000759-RA-E2;constitutive=1;rank=2
supercont3.10	VectorBase	CDS	135256	136364	.	-	2	ID=CPIJ000759-PA;Parent=CPIJ000759-RA;protein_id=CPIJ000759-PA
supercont3.10	VectorBase	exon	136783	136816	.	-	.	Parent=CPIJ000759-RA;Name=CPIJ000759-RA-E1;constitutive=1;rank=1
supercont3.10	VectorBase	CDS	136783	136816	.	-	0	ID=CPIJ000759-PA;Parent=CPIJ000759-RA;protein_id=CPIJ000759-PA
###
supercont3.10	VectorBase	gene	144328	147122	.	+	.	ID=CPIJ000760;biotype=protein_coding;description=conserved hypothetical protein [Source:VB External Description%3BAcc:CPIJ000760];version=1
supercont3.10	VectorBase	mRNA	144328	147122	.	+	.	ID=CPIJ000760-RA;Parent=CPIJ000760;Dbxref=RefSeq:XM_001842514.1,RefSeq:XP_001842566.1,UniParc:UPI00016D8C60,UniProtKB:B0W1I2_CULQU,NCBI_GP:EDS25780.1;Ontology_term=GO:0003824,GO:0005975,GO:0043169;biotype=protein_coding;description=alpha-amylase%2C putative;version=1
supercont3.10	VectorBase	exon	144328	144863	.	+	.	Parent=CPIJ000760-RA;Name=CPIJ000760-RA-E1;constitutive=1;rank=1
supercont3.10	VectorBase	CDS	144328	144863	.	+	0	ID=CPIJ000760-PA;Parent=CPIJ000760-RA;protein_id=CPIJ000760-PA
supercont3.10	VectorBase	exon	145757	147122	.	+	.	Parent=CPIJ000760-RA;Name=CPIJ000760-RA-E2;constitutive=1;rank=2
supercont3.10	VectorBase	CDS	145757	147122	.	+	1	ID=CPIJ000760-PA;Parent=CPIJ000760-RA;protein_id=CPIJ000760-PA
###
supercont3.10	VectorBase	gene	148713	154937	.	-	.	ID=CPIJ000761;biotype=protein_coding;description=protein expanded [Source:VB External Description%3BAcc:CPIJ000761];version=1
supercont3.10	VectorBase	mRNA	148713	154937	.	-	.	ID=CPIJ000761-RA;Parent=CPIJ000761;Dbxref=RefSeq:XM_001842515.1,RefSeq:XP_001842567.1,UniParc:UPI00016D8C61,UniProtKB:B0W1I3_CULQU,NCBI_GP:EDS25781.1;Ontology_term=GO:0005856;biotype=protein_coding;description=protein expanded%2C putative;version=1
supercont3.10	VectorBase	exon	148713	149248	.	-	.	Parent=CPIJ000761-RA;Name=CPIJ000761-RA-E5;constitutive=1;rank=5
supercont3.10	VectorBase	CDS	148713	149248	.	-	2	ID=CPIJ000761-PA;Parent=CPIJ000761-RA;protein_id=CPIJ000761-PA
supercont3.10	VectorBase	exon	149310	152697	.	-	.	Parent=CPIJ000761-RA;Name=CPIJ000761-RA-E4;constitutive=1;rank=4
supercont3.10	VectorBase	CDS	149310	152697	.	-	0	ID=CPIJ000761-PA;Parent=CPIJ000761-RA;protein_id=CPIJ000761-PA
supercont3.10	VectorBase	exon	152787	152866	.	-	.	Parent=CPIJ000761-RA;Name=CPIJ000761-RA-E3;constitutive=1;rank=3
supercont3.10	VectorBase	CDS	152787	152866	.	-	2	ID=CPIJ000761-PA;Parent=CPIJ000761-RA;protein_id=CPIJ000761-PA
supercont3.10	VectorBase	exon	153360	153501	.	-	.	Parent=CPIJ000761-RA;Name=CPIJ000761-RA-E2;constitutive=1;rank=2
supercont3.10	VectorBase	CDS	153360	153501	.	-	0	ID=CPIJ000761-PA;Parent=CPIJ000761-RA;protein_id=CPIJ000761-PA
supercont3.10	VectorBase	exon	154935	154937	.	-	.	Parent=CPIJ000761-RA;Name=CPIJ000761-RA-E1;constitutive=1;rank=1
supercont3.10	VectorBase	CDS	154935	154937	.	-	0	ID=CPIJ000761-PA;Parent=CPIJ000761-RA;protein_id=CPIJ000761-PA
###
supercont3.10	VectorBase	snRNA_gene	232992	233187	.	-	.	ID=CPIJ039821;Name=U2;biotype=snRNA;description=U2 spliceosomal RNA [Source:RFAM%3BAcc:RF00004];version=1
supercont3.10	VectorBase	snRNA	232992	233187	.	-	.	ID=CPIJ039821-RA;Parent=CPIJ039821;biotype=snRNA;version=1
supercont3.10	VectorBase	exon	232992	233187	.	-	.	Parent=CPIJ039821-RA;Name=CPIJ039821-RA-E1;constitutive=1;rank=1
###
supercont3.10	VectorBase	snRNA_gene	253959	254154	.	+	.	ID=CPIJ039672;Name=U2;biotype=snRNA;description=U2 spliceosomal RNA [Source:RFAM%3BAcc:RF00004];version=1
supercont3.10	VectorBase	snRNA	253959	254154	.	+	.	ID=CPIJ039672-RA;Parent=CPIJ039672;biotype=snRNA;version=1
supercont3.10	VectorBase	exon	253959	254154	.	+	.	Parent=CPIJ039672-RA;Name=CPIJ039672-RA-E1;constitutive=1;rank=1
###
supercont3.10	VectorBase	snRNA_gene	257175	257295	.	+	.	ID=CPIJ039900;Name=U2;biotype=snRNA;description=U2 spliceosomal RNA [Source:RFAM%3BAcc:RF00004];version=1
supercont3.10	VectorBase	snRNA	257175	257295	.	+	.	ID=CPIJ039900-RA;Parent=CPIJ039900;biotype=snRNA;version=1
supercont3.10	VectorBase	exon	257175	257295	.	+	.	Parent=CPIJ039900-RA;Name=CPIJ039900-RA-E1;constitutive=1;rank=1
###
supercont3.10	VectorBase	snoRNA_gene	258507	258717	.	-	.	ID=CPIJ040049;Name=ACEA_U3;biotype=snoRNA;description=ACEA small nucleolar RNA U3 [Source:RFAM%3BAcc:RF01848];version=1
supercont3.10	VectorBase	snoRNA	258507	258717	.	-	.	ID=CPIJ040049-RA;Parent=CPIJ040049;biotype=snoRNA;version=1
supercont3.10	VectorBase	exon	258507	258717	.	-	.	Parent=CPIJ040049-RA;Name=CPIJ040049-RA-E1;constitutive=1;rank=1
###
supercont3.10	VectorBase	snoRNA_gene	258508	258717	.	-	.	ID=CPIJ039991;Name=U3;biotype=snoRNA;description=Small nucleolar RNA U3 [Source:RFAM%3BAcc:RF00012];version=1
supercont3.10	VectorBase	snoRNA	258508	258717	.	-	.	ID=CPIJ039991-RA;Parent=CPIJ039991;biotype=snoRNA;version=1
supercont3.10	VectorBase	exon	258508	258717	.	-	.	Parent=CPIJ039991-RA;Name=CPIJ039991-RA-E1;constitutive=1;rank=1
###
supercont3.10	VectorBase	gene	288062	293469	.	-	.	ID=CPIJ000763;biotype=protein_coding;description=tetratricopeptide repeat protein%2C putative [Source:VB External Description%3BAcc:CPIJ000763];version=1
supercont3.10	VectorBase	mRNA	288062	293469	.	-	.	ID=CPIJ000763-RA;Parent=CPIJ000763;Dbxref=RefSeq:XM_001842517.1,RefSeq:XP_001842569.1,UniParc:UPI00016D8C63,UniProtKB:B0W1I5_CULQU,NCBI_GP:EDS25783.1;Ontology_term=GO:0005515;biotype=protein_coding;description=tetratricopeptide repeat protein%2C putative;version=1
supercont3.10	VectorBase	exon	288062	288181	.	-	.	Parent=CPIJ000763-RA;Name=CPIJ000763-RA-E6;constitutive=1;rank=6
supercont3.10	VectorBase	CDS	288062	288181	.	-	0	ID=CPIJ000763-PA;Parent=CPIJ000763-RA;protein_id=CPIJ000763-PA
supercont3.10	VectorBase	exon	288546	288683	.	-	.	Parent=CPIJ000763-RA;Name=CPIJ000763-RA-E5;constitutive=1;rank=5
supercont3.10	VectorBase	CDS	288546	288683	.	-	0	ID=CPIJ000763-PA;Parent=CPIJ000763-RA;protein_id=CPIJ000763-PA
supercont3.10	VectorBase	exon	288749	289104	.	-	.	Parent=CPIJ000763-RA;Name=CPIJ000763-RA-E4;constitutive=1;rank=4
supercont3.10	VectorBase	CDS	288749	289104	.	-	2	ID=CPIJ000763-PA;Parent=CPIJ000763-RA;protein_id=CPIJ000763-PA
supercont3.10	VectorBase	exon	289273	289777	.	-	.	Parent=CPIJ000763-RA;Name=CPIJ000763-RA-E3;constitutive=1;rank=3
supercont3.10	VectorBase	CDS	289273	289777	.	-	0	ID=CPIJ000763-PA;Parent=CPIJ000763-RA;protein_id=CPIJ000763-PA
supercont3.10	VectorBase	exon	289861	290006	.	-	.	Parent=CPIJ000763-RA;Name=CPIJ000763-RA-E2;constitutive=1;rank=2
supercont3.10	VectorBase	CDS	289861	290006	.	-	2	ID=CPIJ000763-PA;Parent=CPIJ000763-RA;protein_id=CPIJ000763-PA
supercont3.10	VectorBase	exon	293286	293469	.	-	.	Parent=CPIJ000763-RA;Name=CPIJ000763-RA-E1;constitutive=1;rank=1
supercont3.10	VectorBase	CDS	293286	293469	.	-	0	ID=CPIJ000763-PA;Parent=CPIJ000763-RA;protein_id=CPIJ000763-PA
###
supercont3.10	VectorBase	gene	511090	512171	.	+	.	ID=CPIJ000764;biotype=protein_coding;description=conserved hypothetical protein [Source:VB External Description%3BAcc:CPIJ000764];version=1
supercont3.10	VectorBase	mRNA	511090	512171	.	+	.	ID=CPIJ000764-RA;Parent=CPIJ000764;Dbxref=RefSeq:XM_001842518.1,RefSeq:XP_001842570.1,UniParc:UPI00016D8C64,UniProtKB:B0W1I6_CULQU,NCBI_GP:EDS25784.1;biotype=protein_coding;description=monocarboxylate transporter%2C putative;version=1
supercont3.10	VectorBase	exon	511090	511117	.	+	.	Parent=CPIJ000764-RA;Name=CPIJ000764-RA-E1;constitutive=1;rank=1
supercont3.10	VectorBase	CDS	511090	511117	.	+	0	ID=CPIJ000764-PA;Parent=CPIJ000764-RA;protein_id=CPIJ000764-PA
supercont3.10	VectorBase	exon	511225	511367	.	+	.	Parent=CPIJ000764-RA;Name=CPIJ000764-RA-E2;constitutive=1;rank=2
supercont3.10	VectorBase	CDS	511225	511367	.	+	2	ID=CPIJ000764-PA;Parent=CPIJ000764-RA;protein_id=CPIJ000764-PA
supercont3.10	VectorBase	exon	512019	512171	.	+	.	Parent=CPIJ000764-RA;Name=CPIJ000764-RA-E3;constitutive=1;rank=3
supercont3.10	VectorBase	CDS	512019	512171	.	+	0	ID=CPIJ000764-PA;Parent=CPIJ000764-RA;protein_id=CPIJ000764-PA
###
supercont3.10	VectorBase	gene	539888	554346	.	+	.	ID=CPIJ000765;biotype=protein_coding;description=monocarboxylate transporter [Source:VB External Description%3BAcc:CPIJ000765];version=1
supercont3.10	VectorBase	mRNA	539888	554346	.	+	.	ID=CPIJ000765-RA;Parent=CPIJ000765;Dbxref=RefSeq:XM_001842519.1,RefSeq:XP_001842571.1,UniParc:UPI00016D8C65,UniProtKB:B0W1I7_CULQU,NCBI_GP:EDS25785.1;biotype=protein_coding;description=monocarboxylate transporter%2C putative;version=1
supercont3.10	VectorBase	exon	539888	540025	.	+	.	Parent=CPIJ000765-RA;Name=CPIJ000765-RA-E1;constitutive=1;rank=1
supercont3.10	VectorBase	CDS	539888	540025	.	+	0	ID=CPIJ000765-PA;Parent=CPIJ000765-RA;protein_id=CPIJ000765-PA
supercont3.10	VectorBase	exon	546738	546878	.	+	.	Parent=CPIJ000765-RA;Name=CPIJ000765-RA-E2;constitutive=1;rank=2
supercont3.10	VectorBase	CDS	546738	546878	.	+	0	ID=CPIJ000765-PA;Parent=CPIJ000765-RA;protein_id=CPIJ000765-PA
supercont3.10	VectorBase	exon	550938	551105	.	+	.	Parent=CPIJ000765-RA;Name=CPIJ000765-RA-E3;constitutive=1;rank=3
supercont3.10	VectorBase	CDS	550938	551105	.	+	0	ID=CPIJ000765-PA;Parent=CPIJ000765-RA;protein_id=CPIJ000765-PA
supercont3.10	VectorBase	exon	551166	551527	.	+	.	Parent=CPIJ000765-RA;Name=CPIJ000765-RA-E4;constitutive=1;rank=4
supercont3.10	VectorBase	CDS	551166	551527	.	+	0	ID=CPIJ000765-PA;Parent=CPIJ000765-RA;protein_id=CPIJ000765-PA
supercont3.10	VectorBase	exon	551764	552348	.	+	.	Parent=CPIJ000765-RA;Name=CPIJ000765-RA-E5;constitutive=1;rank=5
supercont3.10	VectorBase	CDS	551764	552348	.	+	1	ID=CPIJ000765-PA;Parent=CPIJ000765-RA;protein_id=CPIJ000765-PA
supercont3.10	VectorBase	exon	554040	554346	.	+	.	Parent=CPIJ000765-RA;Name=CPIJ000765-RA-E6;constitutive=1;rank=6
supercont3.10	VectorBase	CDS	554040	554346	.	+	1	ID=CPIJ000765-PA;Parent=CPIJ000765-RA;protein_id=CPIJ000765-PA
###
supercont3.10	VectorBase	gene	599046	616966	.	+	.	ID=CPIJ000766;biotype=protein_coding;description=conserved hypothetical protein [Source:VB External Description%3BAcc:CPIJ000766];version=1
supercont3.10	VectorBase	mRNA	599046	616966	.	+	.	ID=CPIJ000766-RA;Parent=CPIJ000766;Dbxref=RefSeq:XM_001842520.1,RefSeq:XP_001842572.1,UniParc:UPI00016D8C66,UniProtKB:B0W1I8_CULQU,NCBI_GP:EDS25786.1;biotype=protein_coding;description=hypothetical protein;version=1
supercont3.10	VectorBase	exon	599046	599077	.	+	.	Parent=CPIJ000766-RA;Name=CPIJ000766-RA-E1;constitutive=1;rank=1
supercont3.10	VectorBase	five_prime_UTR	599046	599077	.	+	.	Parent=CPIJ000766-RA
supercont3.10	VectorBase	five_prime_UTR	599171	599336	.	+	.	Parent=CPIJ000766-RA
supercont3.10	VectorBase	exon	599171	599352	.	+	.	Parent=CPIJ000766-RA;Name=CPIJ000766-RA-E2;constitutive=1;rank=2
supercont3.10	VectorBase	CDS	599337	599352	.	+	0	ID=CPIJ000766-PA;Parent=CPIJ000766-RA;protein_id=CPIJ000766-PA
supercont3.10	VectorBase	exon	616446	616600	.	+	.	Parent=CPIJ000766-RA;Name=CPIJ000766-RA-E3;constitutive=1;rank=3
supercont3.10	VectorBase	CDS	616446	616600	.	+	2	ID=CPIJ000766-PA;Parent=CPIJ000766-RA;protein_id=CPIJ000766-PA
[truncated: 26,312,726 more chars]
