# Supplementary material for: Blood meal induced regulation of the chemosensory gene repertoire in the southern house mosquito
Source: BMC Genomics. 2017 May 19;18:393. doi: 10.1186/s12864-017-3779-2 (PMC5437716; doi:10.1186/s12864-017-3779-2)
Supplement: Supplementary file 5 — Describes the sequencing depth and Pearson coefficients of the technical replicates from non-blood fed and blood fed libraries. (XLSX 10 kb) [file 12864_2017_3779_MOESM5_ESM.xlsx]

## Sheet: Sequencing Depth
Tissue Type	Treatment	Replicate 1	Replicate 2	Sum of Reads in both Replicates
Antennae	24 hours post blood meal	17035955	18725551	35761506
Antennae	Sugar fed at equivalent time point	16051513	19868176	35919689
Total Number of Reads (Sequencing Depth)				71681195

## Sheet: Pearson Coefficient
Technical Replicates of Sample	Original Reads Coefficient (r2)	Normalized Reads Coefficient (r2)
Blood fed library	0.997122074	0.999340109
Non-blood library	0.99672269	0.999320116
