# Supplementary material for: Blood meal induced regulation of the chemosensory gene repertoire in the southern house mosquito
Source: BMC Genomics. 2017 May 19;18:393. doi: 10.1186/s12864-017-3779-2 (PMC5437716; doi:10.1186/s12864-017-3779-2)
Supplement: Supplementary file 6 — Lists the names, read count means and Kal’s test statistics for the Cegma genes identified in Culex quinquefasciatus. (XLSX 100 kb) [file 12864_2017_3779_MOESM6_ESM.xlsx]

## Sheet: Cegma Genes List
Family		VectorBase Feature Ids	KOG Numbers
Cegma gene		CPIJ010682	KOG0002
Cegma gene		CPIJ002413	KOG0003
Cegma gene		CPIJ012027	KOG0018
Cegma gene		CPIJ002384	KOG0019
Cegma gene		CPIJ011246	KOG0019
Cegma gene		CPIJ015075	KOG0019
Cegma gene		CPIJ006453	KOG0025
Cegma gene		CPIJ007044	KOG0047
Cegma gene		CPIJ014150	KOG0062
Cegma gene		CPIJ002890	KOG0062/0927
Cegma gene		CPIJ001058	KOG0073
Cegma gene		CPIJ012024	KOG0077
Cegma gene		CPIJ000095	KOG0084
Cegma gene		CPIJ014887	KOG0084
Cegma gene		CPIJ001495	KOG0092
Cegma gene		CPIJ004642	KOG0094
Cegma gene		CPIJ003550	KOG0100
Cegma gene		CPIJ019868	KOG0103
Cegma gene		CPIJ000190	KOG0122
Cegma gene		CPIJ017833	KOG0142
Cegma gene		CPIJ008264	KOG0173
Cegma gene		CPIJ004203	KOG0174
Cegma gene		CPIJ017386	KOG0175
Cegma gene		CPIJ010114	KOG0176
Cegma gene		CPIJ000894	KOG0177
Cegma gene		CPIJ003987	KOG0179
Cegma gene		CPIJ001361	KOG0180
Cegma gene		CPIJ006946	KOG0181
Cegma gene		CPIJ001707	KOG0182
Cegma gene		CPIJ007179	KOG0183
Cegma gene		CPIJ003586	KOG0184
Cegma gene		CPIJ002907	KOG0185
Cegma gene		CPIJ005916	KOG0188
Cegma gene		CPIJ005219	KOG0190
Cegma gene		CPIJ001884	KOG0209
Cegma gene		CPIJ003532	KOG0211
Cegma gene		CPIJ001456	KOG0225
Cegma gene		CPIJ004390	KOG0225
Cegma gene		CPIJ004794	KOG0233
Cegma gene		CPIJ014256	KOG0258
Cegma gene		CPIJ006171	KOG0261
Cegma gene		CPIJ016931	KOG0264/0302
Cegma gene		CPIJ009423	KOG0271
Cegma gene		CPIJ004406	KOG0276
Cegma gene		CPIJ013234	KOG0279
Cegma gene		CPIJ004561	KOG0285
Cegma gene		CPIJ011261	KOG0289
Cegma gene		CPIJ011019	KOG0291
Cegma gene		CPIJ011323	KOG0292
Cegma gene		CPIJ001500	KOG0313
Cegma gene		CPIJ013207	KOG0318
Cegma gene		CPIJ001547	KOG0327
Cegma gene		CPIJ008842	KOG0330
Cegma gene		CPIJ012512	KOG0331
Cegma gene		CPIJ014935	KOG0331
Cegma gene		CPIJ014038	KOG0344
Cegma gene		CPIJ008189	KOG0346
Cegma gene		CPIJ018377	KOG0357
Cegma gene		CPIJ002450	KOG0358
Cegma gene		CPIJ003543	KOG0359
Cegma gene		CPIJ006040	KOG0361
Cegma gene		CPIJ005864	KOG0362
Cegma gene		CPIJ009388	KOG0363
Cegma gene		CPIJ010002	KOG0364
Cegma gene		CPIJ012819	KOG0366
Cegma gene		CPIJ016574	KOG0367
Cegma gene		CPIJ015099	KOG0400
Cegma gene		CPIJ007698	KOG0402
Cegma gene		CPIJ000875	KOG0407
Cegma gene		CPIJ003216	KOG0407
Cegma gene		CPIJ006101	KOG0407
Cegma gene		CPIJ004529	KOG0418
Cegma gene		CPIJ004272	KOG0419
Cegma gene		CPIJ007408	KOG0420
Cegma gene		CPIJ005149	KOG0424
Cegma gene		CPIJ016361	KOG0434
Cegma gene		CPIJ016031	KOG0441
Cegma gene		CPIJ007338	KOG0450
Cegma gene		CPIJ009962	KOG0460
Cegma gene		CPIJ012086	KOG0462
Cegma gene		CPIJ011526	KOG0468
Cegma gene		CPIJ001132	KOG0469
Cegma gene		CPIJ002555	KOG0477
Cegma gene		CPIJ008678	KOG0481
Cegma gene		CPIJ016885	KOG0495
Cegma gene		CPIJ011777	KOG0544
Cegma gene		CPIJ014691	KOG0544
Cegma gene		CPIJ015212	KOG0556
Cegma gene		CPIJ019538	KOG0556
Cegma gene		CPIJ004049	KOG0559
Cegma gene		CPIJ006761	KOG0563
Cegma gene		CPIJ003558	KOG0567
Cegma gene		CPIJ006199	KOG0602
Cegma gene		CPIJ008556	KOG0622
Cegma gene		CPIJ010688	KOG0622
Cegma gene		CPIJ010690	KOG0622
Cegma gene		CPIJ005681	KOG0625
Cegma gene		CPIJ000128	KOG0631
Cegma gene		CPIJ004506	KOG0650
Cegma gene		CPIJ000065	KOG0659
Cegma gene		CPIJ002062	KOG0659
Cegma gene		CPIJ011080	KOG0659
Cegma gene		CPIJ009164	KOG0675
Cegma gene		CPIJ000995	KOG0679
Cegma gene		CPIJ003744	KOG0683
Cegma gene		CPIJ003351	KOG0687
Cegma gene		CPIJ005136	KOG0727
Cegma gene		CPIJ009931	KOG0728
Cegma gene		CPIJ013344	KOG0729
Cegma gene		CPIJ002647	KOG0734
Cegma gene		CPIJ003150	KOG0741
Cegma gene		CPIJ013697	KOG0756
Cegma gene		CPIJ000759	KOG0758
Cegma gene		CPIJ019834	KOG0758
Cegma gene		CPIJ013142	KOG0767
Cegma gene		CPIJ009491	KOG0784
Cegma gene		CPIJ002859	KOG0785
Cegma gene		CPIJ013528	KOG0787
Cegma gene		CPIJ005587	KOG0788
Cegma gene		CPIJ009501	KOG0815
Cegma gene		CPIJ003820	KOG0817
Cegma gene		CPIJ011388	KOG0817
Cegma gene		CPIJ013970	KOG0820
Cegma gene		CPIJ010528	KOG0829
Cegma gene		CPIJ003399	KOG0852
Cegma gene		CPIJ009679	KOG0852
Cegma gene		CPIJ011413	KOG0852
Cegma gene		CPIJ017415	KOG0853
Cegma gene		CPIJ018688	KOG0857
Cegma gene		CPIJ013654	KOG0861
Cegma gene		CPIJ004991	KOG0880
Cegma gene		CPIJ004571	KOG0888
Cegma gene		CPIJ008956	KOG0894
Cegma gene		CPIJ001180	KOG0898
Cegma gene		CPIJ003520	KOG0922
Cegma gene		CPIJ011263	KOG0922
Cegma gene		CPIJ017391	KOG0922
Cegma gene		CPIJ010133	KOG0933
Cegma gene		CPIJ007373	KOG0934
Cegma gene		CPIJ018287	KOG0969
Cegma gene		CPIJ014882	KOG0985
Cegma gene		CPIJ001399	KOG0989
Cegma gene		CPIJ000302	KOG0991
Cegma gene		CPIJ005992	KOG1112
Cegma gene		CPIJ006481	KOG1123
Cegma gene		CPIJ016774	KOG1123
Cegma gene		CPIJ018703	KOG1131
Cegma gene		CPIJ015409	KOG1137
Cegma gene		CPIJ001842	KOG1145
Cegma gene		CPIJ001314	KOG1272
Cegma gene		CPIJ007221	KOG1299
Cegma gene		CPIJ013548	KOG1300
Cegma gene		CPIJ004807	KOG1301
Cegma gene		CPIJ012815	KOG1322
Cegma gene		CPIJ019726	KOG1335
Cegma gene		CPIJ002966	KOG1373
Cegma gene		CPIJ007723	KOG1373
Cegma gene		CPIJ005487	KOG1374
Cegma gene		CPIJ019232	KOG1390
Cegma gene		CPIJ002065	KOG1393
Cegma gene		CPIJ004308	KOG1394
Cegma gene		CPIJ016441	KOG1415
Cegma gene		CPIJ003056	KOG1430
Cegma gene		CPIJ003679	KOG1433
Cegma gene		CPIJ018012	KOG1433
Cegma gene		CPIJ015309	KOG1439
Cegma gene		CPIJ008366	KOG1494
Cegma gene		CPIJ018130	KOG1498
Cegma gene		CPIJ014347	KOG1506
Cegma gene		CPIJ010029	KOG1523
Cegma gene		CPIJ000337	KOG1526
Cegma gene		CPIJ003304	KOG1526
Cegma gene		CPIJ001563	KOG1531
Cegma gene		CPIJ002525	KOG1532
Cegma gene		CPIJ013206	KOG1533
Cegma gene		CPIJ013389	KOG1534
Cegma gene		CPIJ017110	KOG1535
Cegma gene		CPIJ002523	KOG1562
Cegma gene		CPIJ002337	KOG1567
Cegma gene		CPIJ015890	KOG1568
Cegma gene		CPIJ005010	KOG1596
Cegma gene		CPIJ006843	KOG1597
Cegma gene		CPIJ011898	KOG1626
Cegma gene		CPIJ009046	KOG1636
Cegma gene		CPIJ004172	KOG1637
Cegma gene		CPIJ007228	KOG1641
Cegma gene		CPIJ002354	KOG1643
Cegma gene		CPIJ006751	KOG1664
Cegma gene		CPIJ006022	KOG1668
Cegma gene		CPIJ008103	KOG1678
Cegma gene		CPIJ000919	KOG1688
Cegma gene		CPIJ010842	KOG1691
Cegma gene		CPIJ000731	KOG1692
Cegma gene		CPIJ002169	KOG1712
Cegma gene		CPIJ019465	KOG1722
Cegma gene		CPIJ001214	KOG1723
Cegma gene		CPIJ003607	KOG1727
Cegma gene		CPIJ006623	KOG1728
Cegma gene		CPIJ018211	KOG1733
Cegma gene		CPIJ015042	KOG1742
Cegma gene		CPIJ003512	KOG1746
Cegma gene		CPIJ008389	KOG1750
Cegma gene		CPIJ008265	KOG1753
Cegma gene		CPIJ006671	KOG1754
Cegma gene		CPIJ001546	KOG1755
Cegma gene		CPIJ012335	KOG1758
Cegma gene		CPIJ002330	KOG1760
Cegma gene		CPIJ010918	KOG1762
Cegma gene		CPIJ011350	KOG1769
Cegma gene		CPIJ013498	KOG1770
Cegma gene		CPIJ013849	KOG1772
Cegma gene		CPIJ017424	KOG1774
Cegma gene		CPIJ013501	KOG1775
Cegma gene		CPIJ005652	KOG1779
Cegma gene		CPIJ002885	KOG1780
Cegma gene		CPIJ005288	KOG1781
Cegma gene		CPIJ010040	KOG1782
Cegma gene		CPIJ014618	KOG1784
Cegma gene		CPIJ016636	KOG1795
Cegma gene		CPIJ007345	KOG1800
Cegma gene		CPIJ014823	KOG1816
Cegma gene		CPIJ014687	KOG1872
Cegma gene		CPIJ014690	KOG1872
Cegma gene		CPIJ017452	KOG1885
Cegma gene		CPIJ011522	KOG1889
Cegma gene		CPIJ008391	KOG1915
Cegma gene		CPIJ016525	KOG1936
Cegma gene		CPIJ008791	KOG2036
Cegma gene		CPIJ014588	KOG2044
Cegma gene		CPIJ005885	KOG2047
Cegma gene		CPIJ001880	KOG2067
Cegma gene		CPIJ013398	KOG2067
Cegma gene		CPIJ005155	KOG2104
Cegma gene		CPIJ003309	KOG2451
Cegma gene		CPIJ012332	KOG2467
Cegma gene		CPIJ002714	KOG2472
Cegma gene		CPIJ004969	KOG2481
Cegma gene		CPIJ007184	KOG2509
Cegma gene		CPIJ007466	KOG2519
Cegma gene		CPIJ006466	KOG2529
Cegma gene		CPIJ019861	KOG2617
Cegma gene		CPIJ016140	KOG2623
Cegma gene		CPIJ002728	KOG2636
Cegma gene		CPIJ006068	KOG2638
Cegma gene		CPIJ001316	KOG2653
Cegma gene		CPIJ000948	KOG2670
Cegma gene		CPIJ003289	KOG2680
Cegma gene		CPIJ002702	KOG2700
Cegma gene		CPIJ000183	KOG2749
Cegma gene		CPIJ005168	KOG2754
Cegma gene		CPIJ006375	KOG2757
Cegma gene		CPIJ000689	KOG2767
Cegma gene		CPIJ014981	KOG2770
Cegma gene		CPIJ010683	KOG2772
Cegma gene		CPIJ020069	KOG2775
Cegma gene		CPIJ003678	KOG2781
Cegma gene		CPIJ006457	KOG2783
Cegma gene		CPIJ003140	KOG2833
Cegma gene		CPIJ000325	KOG2851
Cegma gene		CPIJ005720	KOG2854
Cegma gene		CPIJ012855	KOG2855
Cegma gene		CPIJ017722	KOG2874
Cegma gene		CPIJ000415	KOG2877
Cegma gene		CPIJ000801	KOG2877
Cegma gene		CPIJ009362	KOG2877
Cegma gene		CPIJ015892	KOG2906
Cegma gene		CPIJ005347	KOG2908
Cegma gene		CPIJ002067	KOG2909
Cegma gene		CPIJ011194	KOG2916
Cegma gene		CPIJ001235	KOG2981
Cegma gene		CPIJ011345	KOG2988
Cegma gene		CPIJ017808	KOG3013
Cegma gene		CPIJ017809	KOG3013
Cegma gene		CPIJ014142	KOG3022
Cegma gene		CPIJ017390	KOG3022
Cegma gene		CPIJ014360	KOG3031
Cegma gene		CPIJ018235	KOG3048
Cegma gene		CPIJ017679	KOG3049
Cegma gene		CPIJ007566	KOG3052
Cegma gene		CPIJ014410	KOG3052
Cegma gene		CPIJ013492	KOG3064
Cegma gene		CPIJ007065	KOG3079
Cegma gene		CPIJ007255	KOG3079
Cegma gene		CPIJ000981	KOG3090
Cegma gene		CPIJ015532	KOG3106
Cegma gene		CPIJ008074	KOG3147
Cegma gene		CPIJ005510	KOG3164
Cegma gene		CPIJ005033	KOG3167
Cegma gene		CPIJ010373	KOG3174
Cegma gene		CPIJ003654	KOG3180
Cegma gene		CPIJ011715	KOG3185
Cegma gene		CPIJ004353	KOG3188
Cegma gene		CPIJ006768	KOG3189
Cegma gene		CPIJ018954	KOG3204
Cegma gene		CPIJ006485	KOG3205
Cegma gene		CPIJ015285	KOG3218
Cegma gene		CPIJ001739	KOG3222
Cegma gene		CPIJ019949	KOG3222
Cegma gene		CPIJ004098	KOG3229
Cegma gene		CPIJ003008	KOG3232
Cegma gene		CPIJ001679	KOG3237
Cegma gene		CPIJ009942	KOG3239
Cegma gene		CPIJ001289	KOG3271
Cegma gene		CPIJ007013	KOG3275
Cegma gene		CPIJ011589	KOG3283
Cegma gene		CPIJ003920	KOG3284
Cegma gene		CPIJ008480	KOG3285
Cegma gene		CPIJ005504	KOG3291
Cegma gene		CPIJ007887	KOG3297
Cegma gene		CPIJ004888	KOG3301
Cegma gene		CPIJ014165	KOG3311
Cegma gene		CPIJ013352	KOG3313
Cegma gene		CPIJ005257	KOG3318
Cegma gene		CPIJ019894	KOG3318
Cegma gene		CPIJ006763	KOG3320
Cegma gene		CPIJ010765	KOG3330
Cegma gene		CPIJ019438	KOG3330
Cegma gene		CPIJ003005	KOG3343
Cegma gene		CPIJ012472	KOG3349
Cegma gene		CPIJ016903	KOG3372
Cegma gene		CPIJ005818	KOG3387
Cegma gene		CPIJ005206	KOG3400
Cegma gene		CPIJ008029	KOG3404
Cegma gene		CPIJ018444	KOG3405
Cegma gene		CPIJ007993	KOG3406
Cegma gene		CPIJ004482	KOG3411
Cegma gene		CPIJ005878	KOG3418
Cegma gene		CPIJ016511	KOG3428
Cegma gene		CPIJ015622	KOG3430
Cegma gene		CPIJ016432	KOG3432
Cegma gene		CPIJ012738	KOG3436
Cegma gene		CPIJ002566	KOG3442
Cegma gene		CPIJ006842	KOG3448
Cegma gene		CPIJ014062	KOG3449
Cegma gene		CPIJ010388	KOG3453
Cegma gene		CPIJ019024	KOG3453
Cegma gene		CPIJ009025	KOG3457
Cegma gene		CPIJ001706	KOG3459
Cegma gene		CPIJ007398	KOG3463
Cegma gene		CPIJ009651	KOG3464
Cegma gene		CPIJ009411	KOG3475
Cegma gene		CPIJ018687	KOG3479
Cegma gene		CPIJ010382	KOG3480
Cegma gene		CPIJ002691	KOG3482
Cegma gene		CPIJ018054	KOG3489
Cegma gene		CPIJ011517	KOG3493
Cegma gene		CPIJ005859	KOG3497
Cegma gene		CPIJ005137	KOG3498
Cegma gene		CPIJ005613	KOG3499
Cegma gene		CPIJ015556	KOG3502
Cegma gene		CPIJ010452	KOG3503
Cegma gene		CPIJ009519	KOG3506
Cegma gene		CPIJ010620	KOG3855
Cegma gene		CPIJ003441	KOG3954
Cegma gene		CPIJ005232	KOG3974
Cegma gene		CPIJ013574	KOG3974
Cegma gene		CPIJ005304	KOG4392
Cegma gene		CPIJ017520	KOG4655

## Sheet: Cegma Read counts 
Family	Feature ID	Transcript	Kal's Z-test: BF vs NBF normalized values - Proportions fold change	Kal's Z-test: BF vs NBF normalized values - FDR p-value correction	NBF - Normalized means	NBF - Means	BF - Normalized means	BF - Means
Cegma	CPIJ010682	KOG0002	1.17943	0	23810	21443	28082.5	29603
Cegma	CPIJ002413	KOG0003	1.26279	0	10467.5	9731	13218.5	14510
Cegma	CPIJ012027	KOG0018	-1.15533	0.00355178	1334	1227	1154.5	1245
Cegma	CPIJ002384	KOG0019	-1.11223	0.978028	98	94	88	91
Cegma	CPIJ011246	KOG0019	-1.50847	0.128751	79	76	52	53
Cegma	CPIJ015075	KOG0019	-3.06871	0	6644.5	6054	2164.5	2347
Cegma	CPIJ006453	KOG0025	-1.00118	1	847.5	804	846.5	891
Cegma	CPIJ002890	KOG0062/0927	1.32086	0.491012	55	54	73	76
Cegma	CPIJ001058	KOG0073	-1.01584	1	608	574	598.5	631
Cegma	CPIJ012024	KOG0077	-1.18052	0.214292	345.5	329	292.5	304
Cegma	CPIJ014887	KOG0084	-1.1451	0.0508612	867	817	757	804
Cegma	CPIJ003550	KOG0100	-1.73053	5.19135e-10	394.5	374	227.5	238
Cegma	CPIJ000190	KOG0122	-1.0833	0.00673945	3777	3459	3486.5	3798
Cegma	CPIJ017833	KOG0142	1.25368	0.657622	60	58	75.5	78
Cegma	CPIJ008264	KOG0173	-1.17052	1.7508e-10	4093.5	3692	3497	3807
Cegma	CPIJ004203	KOG0174	-1.21833	0	5135.5	4675	4215	4625
Cegma	CPIJ017386	KOG0175	-1.21898	7.15362e-07	1699.5	1559	1394	1508
Cegma	CPIJ010114	KOG0176	-1.41236	0	2211.5	2040	1565.5	1675
Cegma	CPIJ000894	KOG0177	-1.31126	0	5288	4853	4032.5	4411
Cegma	CPIJ003987	KOG0179	-1.12376	0.000301666	2795.5	2503	2487.5	2690
Cegma	CPIJ001361	KOG0180	-1.35247	0	3565.5	3243	2636	2869
Cegma	CPIJ006946	KOG0181	-1.12517	0.0116205	1599	1482	1421	1536
Cegma	CPIJ001707	KOG0182	-2.01449	0	541	513	268	279
Cegma	CPIJ007179	KOG0183	-1.34285	1.03882e-11	1405	1292	1046	1120
Cegma	CPIJ003586	KOG0184	-1.3568	1.06544e-13	1548.5	1438	1141	1229
Cegma	CPIJ002907	KOG0185	1.34946	0.858047	17.5	17	24	24
Cegma	CPIJ005916	KOG0188	1.13826	0.00204952	1572	1460	1789.5	1950
Cegma	CPIJ005219	KOG0190	-1.73529	0.0983544	52	51	29.5	30
Cegma	CPIJ001884	KOG0209	-1.36458	0.978028	12	12	8.5	9
Cegma	CPIJ003532	KOG0211	-1.04127	1	175.5	170	168.5	174
Cegma	CPIJ001456	KOG0225	-1.28788	1.51009e-09	1511	1407	1173	1262
Cegma	CPIJ004390	KOG0225	-5.01786	0.00127958	27	27	4.5	5
Cegma	CPIJ004794	KOG0233	-1.49368	0	3791.5	3473	2538	2747
Cegma	CPIJ006171	KOG0261	1.18837	0.618608	121	116	144	149
Cegma	CPIJ016931	KOG0264/0302	-1.03162	1	292.5	281	283.5	294
Cegma	CPIJ009423	KOG0271	1.05319	0.978028	271.5	261	286	297
Cegma	CPIJ004561	KOG0285	-1.0289	1	622	585	604.5	639
Cegma	CPIJ011261	KOG0289	1.04119	1	96	92	100	104
Cegma	CPIJ011019	KOG0291	-1.20833	0.978028	25	25	20.5	21
Cegma	CPIJ011323	KOG0292	-1.23491	5.20563e-08	1770.5	1607	1433.5	1549
Cegma	CPIJ001500	KOG0313	1.01998	1	499.5	476	509.5	533
Cegma	CPIJ013207	KOG0318	1.10444	0.705269	300.5	288	332	347
Cegma	CPIJ001547	KOG0327	-1.10486	0	30281.5	27927	27407.5	28812
Cegma	CPIJ008842	KOG0330	-1.29635	0.124259	187	180	144	149
Cegma	CPIJ014935	KOG0331	-1.13079	0	26715	25014	23625	26074
Cegma	CPIJ014038	KOG0344	1.08071	0.950232	240.5	228	260	271
Cegma	CPIJ008189	KOG0346	-1.08829	0.244637	1194.5	1101	1097.5	1184
Cegma	CPIJ018377	KOG0357	-1.24936	0	4951.5	4496	3963	4318
Cegma	CPIJ002450	KOG0358	-1.53785	0.424126	37.5	37	24	24
Cegma	CPIJ003543	KOG0359	-1.14007	0.180913	589	558	516.5	540
Cegma	CPIJ006040	KOG0361	-1.21899	0.00952829	614	578	503.5	527
Cegma	CPIJ005864	KOG0362	-1.71143	2.10879e-05	213	204	124	129
Cegma	CPIJ009388	KOG0363	-1.34803	0.555504	57	56	42	43
Cegma	CPIJ010002	KOG0364	-1.189	0.978028	33.5	33	28	28
Cegma	CPIJ012819	KOG0366	1.13439	0.385493	363.5	346	412.5	436
Cegma	CPIJ016574	KOG0367	-1.0464	1	44	43	42	43
Cegma	CPIJ007698	KOG0402	1.10639	0	48597	42562	53767.5	58428
Cegma	CPIJ000875	KOG0407	-1.30172	0.978028	14	14	10.5	11
Cegma	CPIJ003216	KOG0407	-1.12931	1	12	12	10.5	11
Cegma	CPIJ006101	KOG0407	-1.0754	0.992126	113	108	105	110
Cegma	CPIJ004529	KOG0418	-1.11541	0.0769626	1163.5	1072	1043	1115
Cegma	CPIJ004272	KOG0419	-1.12048	1	17.5	17	15.5	16
Cegma	CPIJ007408	KOG0420	-2.28788	0.34572	14	14	5.5	6
Cegma	CPIJ016361	KOG0434	1.1022	0.707855	312	298	344	360
Cegma	CPIJ016031	KOG0441	-1.22022	0	19766	18065	16198.5	17725
Cegma	CPIJ007338	KOG0450	-1	1	551.5	523	551.5	580
Cegma	CPIJ009962	KOG0460	-1.7772	0	582	552	327	342
Cegma	CPIJ012086	KOG0462	1.01476	1	236	224	239.5	252
Cegma	CPIJ011526	KOG0468	-1.05656	1	139	134	131.5	136
Cegma	CPIJ001132	KOG0469	1.33512	0	102537	100318	136900	131539
Cegma	CPIJ002555	KOG0477	1.38246	0.352121	52.5	52	73	76
Cegma	CPIJ008678	KOG0481	1.90909	0.161322	16.5	16	32.5	33
Cegma	CPIJ016885	KOG0495	1.08616	0.617748	556	528	604	638
Cegma	CPIJ011777	KOG0544	1.00087	1	1725	1575	1726.5	1876
Cegma	CPIJ014691	KOG0544	-1.03831	1	26	26	25	25
Cegma	CPIJ015212	KOG0556	1.22337	0.976045	28	28	34.5	35
Cegma	CPIJ019538	KOG0556	-1.36424	0.904946	19.5	19	14	14
Cegma	CPIJ004049	KOG0559	-1.45891	0.000321647	302.5	290	207	216
Cegma	CPIJ006761	KOG0563	-3.03947	0.0422145	22	22	6.5	7
Cegma	CPIJ003558	KOG0567	1.06962	0.797803	537.5	509	575	604
Cegma	CPIJ010690	KOG0622	1.02037	1	48	47	49	50
Cegma	CPIJ005681	KOG0625	-1.20578	2.62388e-09	2600.5	2380	2156.5	2341
Cegma	CPIJ000128	KOG0631	1.19966	0.0854666	349.5	333	419.5	443
Cegma	CPIJ004506	KOG0650	-1.07982	0.831529	411.5	389	381	399
Cegma	CPIJ002062	KOG0659	-1.09736	0.635491	461	437	420	443
Cegma	CPIJ009164	KOG0675	-1.02565	0.978028	1718	1573	1675	1811
Cegma	CPIJ000995	KOG0679	-1.22419	0.127521	296.5	284	242	254
Cegma	CPIJ003744	KOG0683	1.53755	0	1149.5	1058	1768	1930
Cegma	CPIJ003351	KOG0687	-1.32667	0.0197707	271	261	204	213
Cegma	CPIJ005136	KOG0727	-1.06402	0.634863	1021	952	959.5	1026
Cegma	CPIJ009931	KOG0728	-1.18978	7.11787e-08	2516	2319	2114.5	2304
Cegma	CPIJ013344	KOG0729	-1.22907	3.13968e-07	1659.5	1520	1350	1458
Cegma	CPIJ002647	KOG0734	-1.15929	0.00495775	1207	1117	1041	1113
Cegma	CPIJ000759	KOG0758	3.06596	0	102	98	315	329
Cegma	CPIJ013142	KOG0767	1.04807	1.59145e-13	53767.5	49107	56352	61505
Cegma	CPIJ009491	KOG0784	-1.34656	0.0134414	267	256	198	206
Cegma	CPIJ002859	KOG0785	-1.34446	1.52098e-06	760	711	565	593
Cegma	CPIJ013528	KOG0787	1.0369	1	26	26	27	27
Cegma	CPIJ003820	KOG0817	-1.49448	2.39375e-05	351	334	234.5	246
Cegma	CPIJ011388	KOG0817	2.11414	0	1154.5	1064	2442	2637
Cegma	CPIJ013970	KOG0820	-1.26474	0.383548	125.5	120	99	103
Cegma	CPIJ003399	KOG0852	-1.07961	6.40457e-12	18931	17165	17535	19045
Cegma	CPIJ009679	KOG0852	-1.07024	0.2459	1835	1668	1714.5	1858
Cegma	CPIJ011413	KOG0852	1.16228	0.0785106	535	506	622	659
Cegma	CPIJ017415	KOG0853	-1.00131	1	761	712	760	809
Cegma	CPIJ018688	KOG0857	1.11597	0	48904	43126	54575.5	59622
Cegma	CPIJ004991	KOG0880	-1.21622	0	30837.5	28229	25355	27148
Cegma	CPIJ004571	KOG0888	-1.04349	0.115397	6429	5830	6161	6721
Cegma	CPIJ008956	KOG0894	-2.40625	0.122733	22	22	8.5	9
Cegma	CPIJ003520	KOG0922	-1.21527	0.0403821	459	434	377.5	395
Cegma	CPIJ011263	KOG0922	1.02926	1	118.5	113	122	127
Cegma	CPIJ017391	KOG0922	-1.13839	0.958272	93.5	90	82	85
Cegma	CPIJ010133	KOG0933	-1.18242	0.653612	141.5	136	119.5	125
Cegma	CPIJ007373	KOG0934	-4.04878	0.0482258	15.5	15	3	3
Cegma	CPIJ018287	KOG0969	1.04029	1	123	118	128	133
Cegma	CPIJ014882	KOG0985	-1.19397	0.000344115	1230	1138	1030	1101
Cegma	CPIJ001399	KOG0989	-1.15229	0.310237	381	363	330.5	346
Cegma	CPIJ000302	KOG0991	1.20555	0.289185	193.5	187	233.5	245
Cegma	CPIJ005992	KOG1112	1.3719	0.970834	11	11	15.5	16
Cegma	CPIJ006481	KOG1123	1.78402	0.00133996	66.5	64	119.5	125
Cegma	CPIJ016774	KOG1123	-1.34364	0.741522	38	37	28	28
Cegma	CPIJ015409	KOG1137	1.0588	0.978028	228.5	218	242	254
Cegma	CPIJ001842	KOG1145	-1.04748	1	208.5	200	199	208
Cegma	CPIJ001314	KOG1272	-1.42305	0.022186	175.5	170	123	128
Cegma	CPIJ007221	KOG1299	-1.58195	0.125792	65.5	63	41	42
Cegma	CPIJ013548	KOG1300	-1.26069	6.97597e-13	2429	2235	1926.5	2092
Cegma	CPIJ004807	KOG1301	1.0212	1	305.5	292	312	326
Cegma	CPIJ012815	KOG1322	-3.74194	0.16772	10.5	10	2	2
Cegma	CPIJ019726	KOG1335	-1.14851	1	10.5	10	9	9
Cegma	CPIJ019232	KOG1390	2.00795	3.25527e-13	175	169	352.5	370
Cegma	CPIJ004308	KOG1394	1.05967	0.858047	619	584	656	694
Cegma	CPIJ016441	KOG1415	-1.02914	0.947686	1870.5	1711	1817.5	1987
Cegma	CPIJ003056	KOG1430	1.63574	0.207939	28	28	46.5	48
Cegma	CPIJ003679	KOG1433	-1.01704	1	178	172	175	181
Cegma	CPIJ015309	KOG1439	-1.13291	0.707222	212	203	187	194
Cegma	CPIJ008366	KOG1494	-1.09905	0.00114736	3583	3264	3260	3590
Cegma	CPIJ018130	KOG1498	1.01787	1	1314	1212	1337.5	1444
Cegma	CPIJ000337	KOG1526	1.00044	1	1141	1053	1141.5	1230
Cegma	CPIJ003304	KOG1526	1.21744	0	3358.5	3022	4089	4490
Cegma	CPIJ001563	KOG1531	-1.08182	2.52538e-05	7727.5	6983	7143	7798
Cegma	CPIJ002525	KOG1532	1.00072	1	694	653	694.5	736
Cegma	CPIJ013206	KOG1533	1.11494	0.471352	416.5	392	464.5	489
Cegma	CPIJ013389	KOG1534	-1.02265	1	631	593	617	653
Cegma	CPIJ017110	KOG1535	1.1907	0.00944092	657	619	782.5	828
Cegma	CPIJ002523	KOG1562	-1.20085	0.657622	112.5	108	93.5	97
Cegma	CPIJ015890	KOG1568	1.02396	1	61.5	59	63	65
Cegma	CPIJ005010	KOG1596	-1.21289	0.0593926	420.5	398	346.5	363
Cegma	CPIJ011898	KOG1626	-1.05061	0.120285	4721.5	4301	4494	4899
Cegma	CPIJ009046	KOG1636	-1.71713	0.180526	42	41	24	24
Cegma	CPIJ004172	KOG1637	1.00385	1	2339	2153	2348	2531
Cegma	CPIJ007228	KOG1641	1.49923	0	2669	2422	4002	4368
Cegma	CPIJ006022	KOG1668	1.19346	0	13058.5	11787	15585	17290
Cegma	CPIJ008103	KOG1678	1.01696	0.612099	14004	12965	14241.5	15366
Cegma	CPIJ000731	KOG1692	1.0568	0.0794176	4145	3726	4380.5	4761
Cegma	CPIJ002169	KOG1712	-1.10746	0.78508	272	262	245.5	258
Cegma	CPIJ019465	KOG1722	1.01932	0.246996	22025	20355	22450.5	24083
Cegma	CPIJ001214	KOG1723	-1.00294	1	1193	1101	1189.5	1282
Cegma	CPIJ003607	KOG1727	2.27451	0.481196	4	4	10.5	11
Cegma	CPIJ006623	KOG1728	1.02295	0.0434496	29765.5	27340	30448.5	32921
Cegma	CPIJ018211	KOG1733	-1.64838	0.0850529	65	62	39	40
Cegma	CPIJ015042	KOG1742	1.24192	0	25594.5	23939	31786.5	34105
Cegma	CPIJ003512	KOG1746	-1.01051	1	2786.5	2495	2757.5	3027
Cegma	CPIJ008389	KOG1750	1.01656	1	1358	1247	1380.5	1495
Cegma	CPIJ006671	KOG1754	1.09962	0	51943.5	46084	57118	62947
Cegma	CPIJ001546	KOG1755	1.08768	0.00256038	3694	3364	4018	4387
Cegma	CPIJ012335	KOG1758	1.0946	1.2735e-07	7863.5	7051	8607.5	9251
Cegma	CPIJ002330	KOG1760	1.09982	0.0702233	1426.5	1315	1569	1679
Cegma	CPIJ010918	KOG1762	1.05012	0.000425026	14075	12984	14780.5	16017
Cegma	CPIJ011350	KOG1769	-1.25242	0	16198.5	14672	12933.5	14091
Cegma	CPIJ017424	KOG1774	-1.31401	0.468189	80.5	77	61	63
Cegma	CPIJ013501	KOG1775	-1.61193	0.000229313	207	198	128	133
Cegma	CPIJ005652	KOG1779	1.36081	0	16642	15274	22647	24437
Cegma	CPIJ002885	KOG1780	-1.12463	0.257689	612.5	578	544.5	572
Cegma	CPIJ005288	KOG1781	-1.07117	1	29	29	27	27
Cegma	CPIJ010040	KOG1782	-1.1354	0.657622	229.5	219	202	211
Cegma	CPIJ014618	KOG1784	-1.03189	0.978028	856.5	808	830	875
Cegma	CPIJ007345	KOG1800	-1.31406	0.0300494	262.5	252	199.5	208
Cegma	CPIJ014823	KOG1816	-1.02564	1	819	772	798.5	845
Cegma	CPIJ014690	KOG1872	-1.33192	0.0728233	187.5	180	140.5	146
Cegma	CPIJ017452	KOG1885	1.15015	0.0477175	721.5	676	830	875
Cegma	CPIJ011522	KOG1889	-1	1	20.5	20	20.5	21
Cegma	CPIJ008391	KOG1915	-1.02167	1	659	622	645	681
Cegma	CPIJ016525	KOG1936	-1.04755	0.978028	406.5	384	388	408
Cegma	CPIJ008791	KOG2036	1.01503	1	498	474	505.5	529
Cegma	CPIJ005885	KOG2047	-1.06356	1	149.5	144	140.5	146
Cegma	CPIJ001880	KOG2067	-1.07677	0.549521	854.5	808	793.5	841
Cegma	CPIJ013398	KOG2067	1.01396	0.978028	5908.5	5424	5991	6489
Cegma	CPIJ003309	KOG2451	-1.05973	1	61	59	57.5	59
Cegma	CPIJ012332	KOG2467	6.23124	0	1733	1587	10804.5	11701
Cegma	CPIJ002714	KOG2472	1.24296	0.0307552	322	307	400.5	422
Cegma	CPIJ004969	KOG2481	-1.04357	0.665265	1915	1752	1835	2002
Cegma	CPIJ007184	KOG2509	-1.20197	0.309922	231	220	192	199
Cegma	CPIJ007466	KOG2519	-2.22159	0.0360965	38	37	16.5	17
Cegma	CPIJ019861	KOG2617	-1.87156	0.00700094	80.5	77	42.5	43
Cegma	CPIJ016140	KOG2623	1.03525	1	84	81	87	90
Cegma	CPIJ002728	KOG2636	-1.03765	0.976045	991	917	955	1021
Cegma	CPIJ006068	KOG2638	-1.40061	0	5414.5	4947	3865.5	4178
Cegma	CPIJ001316	KOG2653	-1.01581	0.978028	2922	2656	2876.5	3157
Cegma	CPIJ000948	KOG2670	1.03197	0.00062043	32733	30244	33779.5	36902
Cegma	CPIJ003289	KOG2680	-1.15302	0.451327	289	278	250.5	263
Cegma	CPIJ002702	KOG2700	3.56862	0	702	661	2508	2713
Cegma	CPIJ000183	KOG2749	1.0169	1	206	197	209.5	219
Cegma	CPIJ005168	KOG2754	1.13285	1.68795e-09	5110	4665	5789	6308
Cegma	CPIJ006375	KOG2757	-1.44455	0.031342	150	145	103.5	108
Cegma	CPIJ000689	KOG2767	-1.80078	0.107529	45	44	24.5	25
Cegma	CPIJ014981	KOG2770	10.7551	0	201	192	2172.5	2352
Cegma	CPIJ010683	KOG2772	1.05747	0.553138	1391	1275	1471	1574
Cegma	CPIJ020069	KOG2775	-1.40541	0.949073	14.5	14	10	10
Cegma	CPIJ006457	KOG2783	1.24221	0.000338373	676	637	840	887
Cegma	CPIJ003140	KOG2833	-1.70122	0.00576016	110.5	106	64.5	67
Cegma	CPIJ000325	KOG2851	1.48287	0.396744	31	31	46.5	48
Cegma	CPIJ005720	KOG2854	1.02005	1	173.5	168	177	183
Cegma	CPIJ012855	KOG2855	1.48321	0.00719024	121	116	180	186
Cegma	CPIJ000415	KOG2877	-1.15031	0.824479	129	124	112	117
Cegma	CPIJ000801	KOG2877	1.6338	0.858047	6	6	10.5	11
Cegma	CPIJ005347	KOG2908	-1.10584	0.347152	688.5	649	622.5	660
Cegma	CPIJ002067	KOG2909	-1.42453	0.933644	14	14	9.5	10
Cegma	CPIJ011194	KOG2916	-1.07726	0.426737	1065.5	989	989	1062
Cegma	CPIJ011345	KOG2988	-1.0449	0.978028	348	331	333	349
Cegma	CPIJ017808	KOG3013	1.88926	0.000681853	58.5	57	111.5	116
Cegma	CPIJ017809	KOG3013	1.03516	1	297.5	285	308	322
Cegma	CPIJ014142	KOG3022	1.19515	0.0141063	580.5	551	694	735
Cegma	CPIJ017390	KOG3022	-1.17957	0.110346	462	438	391.5	412
Cegma	CPIJ014360	KOG3031	-1.10438	0.797803	274	263	248	260
Cegma	CPIJ018235	KOG3048	-1.12957	0.000817699	2283	2113	2021	2214
Cegma	CPIJ017679	KOG3049	1.09831	0.000699232	3528.5	3228	3875.5	4196
Cegma	CPIJ014410	KOG3052	-1.17332	0	15718	14115	13396	14682
Cegma	CPIJ013492	KOG3064	-1.94059	0.393991	18.5	18	9	9
Cegma	CPIJ007065	KOG3079	1.26738	0.657622	55	54	70	73
Cegma	CPIJ007255	KOG3079	-1.07665	0.000814502	6067	5533	5635	6154
Cegma	CPIJ000981	KOG3090	1.18829	0.00172994	888.5	841	1056	1129
Cegma	CPIJ015532	KOG3106	1.01336	1	186	179	188.5	196
Cegma	CPIJ008074	KOG3147	-1.03839	1	53	52	51	52
Cegma	CPIJ005510	KOG3164	-1.15647	0.356557	331.5	316	286.5	298
Cegma	CPIJ005033	KOG3167	1.14274	0.0662033	724	679	827.5	872
Cegma	CPIJ010373	KOG3174	-1.12346	0.977046	99	95	88	91
Cegma	CPIJ003654	KOG3180	1.25921	2.43607e-14	2167	1985	2729	2983
Cegma	CPIJ011715	KOG3185	-1.0847	0.298879	1151.5	1061	1061.5	1136
Cegma	CPIJ004353	KOG3188	-1.39201	0.0326813	180	174	129	134
Cegma	CPIJ006768	KOG3189	1.67146	8.33357e-14	367.5	350	615	651
Cegma	CPIJ018954	KOG3204	-1.57342	1.64669e-05	292.5	281	185.5	192
Cegma	CPIJ015285	KOG3218	-1.13218	0.112553	795.5	749	702.5	743
Cegma	CPIJ001739	KOG3222	-1.03263	1	394.5	374	382	401
Cegma	CPIJ004098	KOG3229	-2.06618	0.157839	27	27	12.5	13
Cegma	CPIJ003008	KOG3232	-1.1824	3.56042e-05	1726.5	1577	1460	1564
Cegma	CPIJ001679	KOG3237	-1.00165	1	607	573	606	641
Cegma	CPIJ009942	KOG3239	-1.25589	0.00376168	553.5	526	440.5	466
Cegma	CPIJ001289	KOG3271	-1.1111	0.0253346	1689	1547	1520	1622
Cegma	CPIJ007013	KOG3275	1.05825	0.860514	574	546	607.5	642
Cegma	CPIJ011589	KOG3283	1.13177	0	63002	55688	71304	75495
Cegma	CPIJ003920	KOG3284	-1.1165	0.110346	1010	940	904.5	959
Cegma	CPIJ008480	KOG3285	1.77465	0.713851	6	6	11.5	12
Cegma	CPIJ007887	KOG3297	-1.2852	0.61242	71	68	55	56
Cegma	CPIJ004888	KOG3301	1.11192	0	26259	24760	29198	31511
Cegma	CPIJ013352	KOG3313	-2.13527	7.17763e-06	131.5	127	61	63
Cegma	CPIJ005257	KOG3318	-1.12891	0.260338	572.5	544	507	531
Cegma	CPIJ010765	KOG3330	-1.71006	0.00422696	114.5	110	66.5	69
Cegma	CPIJ019438	KOG3330	-1.01215	1	665.5	627	657.5	695
Cegma	CPIJ003005	KOG3343	-1.35747	0.000311012	447	420	329	344
Cegma	CPIJ012472	KOG3349	-1.11745	0.978028	65.5	63	58.5	60
Cegma	CPIJ016903	KOG3372	-1.35519	0.622658	48.5	47	35.5	36
Cegma	CPIJ005818	KOG3387	1.0937	0.378778	746	700	816	861
Cegma	CPIJ008029	KOG3404	-1.11666	0.520753	410.5	388	367.5	385
Cegma	CPIJ018444	KOG3405	-1.11705	0.0809453	1115.5	1029	998.5	1068
Cegma	CPIJ007993	KOG3406	1.17732	0	34366	31444	40460	43664
Cegma	CPIJ005878	KOG3418	1.1769	0	42607	37683	50144.5	56371
Cegma	CPIJ015622	KOG3430	-1.14252	0.978028	47	46	41	42
Cegma	CPIJ016432	KOG3432	-1.03219	0.137104	10804.5	9908	10467.5	11204
Cegma	CPIJ012738	KOG3436	1.17431	0	32306.5	29981	37938	40901
Cegma	CPIJ002566	KOG3442	-1.35058	0	2123.5	1939	1572	1684
Cegma	CPIJ006842	KOG3448	-1.09896	0.978028	115.5	111	105	110
Cegma	CPIJ014062	KOG3449	1.09124	0	29299.5	27027	31973	34354
Cegma	CPIJ019024	KOG3453	-1.11974	0	12436.5	11365	11106.5	12069
Cegma	CPIJ009025	KOG3457	1.16041	0.0623411	588	557	682.5	720
Cegma	CPIJ001706	KOG3459	-1.16829	6.94501e-10	3942	3599	3374	3705
Cegma	CPIJ007398	KOG3463	1.08753	0.78508	364.5	347	396.5	417
Cegma	CPIJ009651	KOG3464	1.28992	0	47413	42222	61159.5	67191
Cegma	CPIJ009411	KOG3475	1.06354	1.76581e-13	30949.5	28406	32916	35272
Cegma	CPIJ018687	KOG3479	1.07809	0.631838	652	614	703	743
Cegma	CPIJ002691	KOG3482	-1.72774	0	897.5	847	519	544
Cegma	CPIJ018054	KOG3489	-1.14688	0.00243541	1564.5	1455	1364	1478
Cegma	CPIJ011517	KOG3493	-1.231	7.36006e-12	2738	2479	2224	2397
Cegma	CPIJ005859	KOG3497	-1.05619	0.697718	1108	1023	1049	1122
Cegma	CPIJ005137	KOG3498	-1.00485	1	4139.5	3723	4119.5	4522
Cegma	CPIJ005613	KOG3499	1.08552	0	43677.5	38756	47413	52604
Cegma	CPIJ009519	KOG3506	1.13732	2.84791e-07	3625.5	3322	4123.5	4529
Cegma	CPIJ003441	KOG3954	1.15809	9.65802e-12	4547	4126	5266	5722
Cegma	CPIJ013574	KOG3974	1.0641	1	14.5	14	15.5	16
Cegma	CPIJ005304	KOG4392	-1.24359	0.0199171	440.5	415	354	372
Cegma	CPIJ017520	KOG4655	-1.02079	1	269	258	263.5	274

## Sheet: Regulated-Cegma genes
Family	Feature ID	Transcript	Kal's Z-test: BF vs NBF normalized values - Proportions fold change	Kal's Z-test: BF vs NBF normalized values - FDR p-value correction	NBF - Normalized means	NBF - Means	BF - Normalized means	BF - Means
Cegma	CPIJ015075	KOG0019	-3.06871	0	6644.5	6054	2164.5	2347
Cegma	CPIJ001707	KOG0182	-2.01449	0	541	513	268	279
Cegma	CPIJ004390	KOG0225	-5.01786	0.00127958	27	27	4.5	5
Cegma	CPIJ006761	KOG0563	-3.03947	0.0422145	22	22	6.5	7
Cegma	CPIJ000759	KOG0758	3.06596	0	102	98	315	329
Cegma	CPIJ011388	KOG0817	2.11414	0	1154.5	1064	2442	2637
Cegma	CPIJ007373	KOG0934	-4.04878	0.0482258	15.5	15	3	3
Cegma	CPIJ019232	KOG1390	2.00795	3.25527e-13	175	169	352.5	370
Cegma	CPIJ012332	KOG2467	6.23124	0	1733	1587	10804.5	11701
Cegma	CPIJ007466	KOG2519	-2.22159	0.0360965	38	37	16.5	17
Cegma	CPIJ002702	KOG2700	3.56862	0	702	661	2508	2713
Cegma	CPIJ014981	KOG2770	10.7551	0	201	192	2172.5	2352
