# Supplementary material for: Blood meal induced regulation of the chemosensory gene repertoire in the southern house mosquito
Source: BMC Genomics. 2017 May 19;18:393. doi: 10.1186/s12864-017-3779-2 (PMC5437716; doi:10.1186/s12864-017-3779-2)
Supplement: Supplementary file 7 — Lists the read count means and Kal’s test statistics for all transcripts known to be reliably expressed (present above the cut-off filter). (XLSX 1909 kb) [file 12864_2017_3779_MOESM7_ESM.xlsx]

## Sheet: All genes
Feature ID	Transcript	Family	Kal's Z-test: BF vs NBF normalized values - Proportions fold change	Kal's Z-test: BF vs NBF normalized values - FDR p-value correction	NBF - Normalized means	NBF - Means	BF - Normalized means	BF - Means
Aats-ala-m			-1.11034	0.978028	94.5	91	85	88
APG1			-1.90909	0.978028	1	1	0	0
APG10			1.0319	1	234	223	241.5	254
APG12			1.01701	1	263.5	253	268	279
APG16L			-1.19231	1	2	2	1.5	2
APG18A			3.27273	0.78508	0	0	2.5	3
APG18B			-1.90909	0.978028	1	1	0	0
APG2			1.12195	1	3	3	3.5	4
APG3			-2.11842	0.392171	15	15	6.5	7
APG4A			3.27273	0.78508	0	0	2.5	3
APG4B			1.02075	1	23	23	23.5	24
APG5			-1.90909	0.978028	1	1	0	0
APG6			-1.07389	1	42.5	42	39.5	41
APG7A			-1.10333	0.466777	575.5	547	521.5	548
APG7B			1.04226	0.97235	803.5	759	837.5	884
APG8			-1.26194	2.96428e-11	2097	1910	1661.5	1800
APG9			-1.19231	1	2	2	1.5	2
Arf1			-1.21503	0.00764206	660	623	543	571
Arf2			1.40155	0.471352	37.5	37	53	54
Arf3			1.30646	0.0524949	180	174	235.5	248
ASNA1			-2.33929	0.397511	12	12	4.5	5
B0WTU5			1.01791	1	138.5	134	141	147
BR1			3.50906	0	440.5	415	1548.5	1659
BUFFY			1.31477	0.00820568	261	250	343.5	360
cact			1.09804	1	4	4	4.5	5
Cat			-1.10303	1.44042e-05	5266	4810	4774	5201
CatB1			469.389	0	20	20	9903	10915
CatB2			783.857	0	15	15	12619	13563
CecA1			1.33179	5.44905e-05	452.5	426	603	638
CecA2			-1.91837	0.117779	36.5	36	18.5	19
CecB1			-3.63889	0.132849	12	12	2.5	3
CecB2			1.71429	0.978028	1	1	2.5	3
ChAT			-1.90909	0.978028	1	1	0	0
COX2			-1.12453	0	49818	43462	44301	49509
CPIJ000001			1.2381	1	1	1	1.5	2
CPIJ000002			-1.22727	1	7	7	5.5	6
CPIJ000003			-1	1	0	0	0	0
CPIJ000004			-1.35168	0.149319	131.5	127	97	101
CPIJ000005			-1.28169	0.735836	53.5	53	41.5	43
CPIJ000006			1.07042	1	6	6	6.5	7
CPIJ000007			1.71429	0.978028	1	1	2.5	3
CPIJ000008			1.36517	0.609678	34.5	34	47.5	49
CPIJ000009			1.08197	1	5	5	5.5	6
CPIJ000010			1.42831	0.00514828	160	155	229	240
CPIJ000011			-1.05874	0.976045	422.5	399	399	420
CPIJ000012			2.36364	0.977046	0	0	1.5	2
CPIJ000013			-1	1	0	0	0	0
CPIJ000014			-1	1	0	0	0	0
CPIJ000015			1.09662	1	61	59	67	70
CPIJ000016			1.12229	0	13655.5	12450	15325.5	16816
CPIJ000017			1.02075	1	23	23	23.5	24
CPIJ000018			-1	1	0	0	0	0
CPIJ000019			-1.07594	0.976045	261	250	242.5	255
CPIJ000020			-1.3125	1	1	1	0.5	1
CPIJ000021			4.41584	4.60758e-05	9	9	43.5	45
CPIJ000022			-2.5625	0.858047	3	3	0.5	1
CPIJ000023			1.10929	0.963876	127	122	141	147
CPIJ000024			1.00781	1	639.5	602	644.5	681
CPIJ000025			-1.11279	0.623393	359	342	322.5	338
CPIJ000026			1.40984	0.978028	5	5	7.5	8
CPIJ000027			3.27273	0.78508	0	0	2.5	3
CPIJ000029			-1.19231	1	2	2	1.5	2
CPIJ000030			-1.35256	0.918195	20	20	14.5	15
CPIJ000031			-1.50293	1.44042e-05	357.5	340	237.5	250
CPIJ000032			-1.26082	0	3711.5	3386	2943.5	3213
CPIJ000033			-1.40619	0	11058	10082	7863.5	8676
CPIJ000034			-1.49922	3.13106e-15	1050	977	700	741
CPIJ000035			-1	1	0	0	0	0
CPIJ000036			-1	1	0	0	0	0
CPIJ000037			1.1245	0.605392	276	265	310.5	325
CPIJ000038			-1.08555	1	56	55	51.5	53
CPIJ000039			-1.00799	1	62	60	61.5	64
CPIJ000040			1.09711	0.352639	730	685	801	848
CPIJ000041			-2.52778	0.517958	8	8	2.5	3
CPIJ000042			-1.90909	0.978028	1	1	0	0
CPIJ000043			2.36364	0.977046	0	0	1.5	2
CPIJ000044			-1	1	0	0	0	0
CPIJ000045			1.15461	0.609317	180	174	208	217
CPIJ000046			-1.3125	1	1	1	0.5	1
CPIJ000047			-1.44457	0.0628284	124	119	85.5	89
CPIJ000048			-1.41185	0.00157249	292	281	206.5	216
CPIJ000049			-1	1	0	0	0	0
CPIJ000050			1.07463	1	19	19	20.5	21
CPIJ000051			-1.05228	0.869521	723.5	679	687.5	727
CPIJ000052			1.11742	3.17444e-07	4879	4415	5452	5894
CPIJ000053			6	0.262536	0	0	5.5	6
CPIJ000054			1.45455	1	0	0	0.5	1
CPIJ000055			-1.04006	0.978028	583	553	560.5	589
CPIJ000056			-1.90909	0.978028	1	1	0	0
CPIJ000057			-1.97222	0.843045	6	6	2.5	3
CPIJ000058			1.42955	0.556327	28	28	40.5	42
CPIJ000059			2.58537	0.421685	3	3	9.5	10
CPIJ000060			1.02603	1	191	184	196	204
CPIJ000061			-1.3125	1	1	1	0.5	1
CPIJ000062			-1.41667	0.854409	21	21	14.5	15
CPIJ000063			1.2381	1	1	1	1.5	2
CPIJ000064			4.18182	0.569645	0	0	3.5	4
CPIJ000065	KOG0659	Cegma	-1.57692	0.978028	3	3	1.5	2
CPIJ000066			1.45455	1	0	0	0.5	1
CPIJ000068			-1.41667	1	4	4	2.5	3
CPIJ000069			-1.17041	0.139332	462.5	439	395	416
CPIJ000070			-3.1875	0.656579	4	4	0.5	1
CPIJ000071			-1.19231	1	2	2	1.5	2
CPIJ000072			-2.5625	0.858047	3	3	0.5	1
CPIJ000073			1.51966	0.277594	34.5	34	53	54
CPIJ000074			-1	1	0	0	0	0
CPIJ000075			-1.06332	0.978028	234	223	220	231
CPIJ000076			1.15464	0.978028	28	28	32.5	33
CPIJ000077			-1.06579	1	7	7	6.5	7
CPIJ000078			1.16129	1	2	2	2.5	3
CPIJ000079			-1.90909	0.978028	1	1	0	0
CPIJ000080			1.03252	1	291	280	300.5	313
CPIJ000081			-1	1	0	0	0	0
CPIJ000082			1.45455	1	0	0	0.5	1
CPIJ000083			-1.18027	0	13191.5	11890	11176.5	12196
CPIJ000084			1.07788	1	31	31	33.5	34
CPIJ000085			-1.56034	0.759012	17	17	10.5	11
CPIJ000086			-1.3125	1	1	1	0.5	1
CPIJ000087			2.07843	0.628281	4	4	9.5	10
CPIJ000088			-1.69444	0.976045	5	5	2.5	3
CPIJ000089			1.40323	0.129908	79.5	77	112	117
CPIJ000090			2.36364	0.977046	0	0	1.5	2
CPIJ000091			-1	1	0	0	0	0
CPIJ000092			-1	1	0	0	0	0
CPIJ000093			-1	1	0	0	0	0
CPIJ000094			1.12195	1	3	3	3.5	4
CPIJ000095	KOG0084	Cegma	1.68627	0.879177	4	4	7.5	8
CPIJ000096			1.2381	1	1	1	1.5	2
CPIJ000097			-1.28429	0.0989296	218	208	169.5	175
CPIJ000098			-1.01322	1	1417	1301	1398.5	1513
CPIJ000099			-1.53571	0.556029	29	29	18.5	19
CPIJ000101			1.16129	1	2	2	2.5	3
CPIJ000102			-1	1	0	0	0	0
CPIJ000103			-1	1	0	0	0	0
CPIJ000104			-1.48295	0.684161	25	25	16.5	17
CPIJ000105			-1.9375	0.978028	2	2	0.5	1
CPIJ000106			1.08772	1	16	16	17.5	18
CPIJ000107			-1	1	0	0	0	0
CPIJ000108			1.45455	1	0	0	0.5	1
CPIJ000109			2.36364	0.977046	0	0	1.5	2
CPIJ000110			1.48387	0.99085	2	2	3.5	4
CPIJ000111			-1.90909	0.978028	1	1	0	0
CPIJ000112			2.36364	0.977046	0	0	1.5	2
CPIJ000113			-1.19231	1	2	2	1.5	2
CPIJ000114			1.16605	0.978028	26	26	30.5	31
CPIJ000115			-1.00175	1	284.5	274	284	295
CPIJ000116			1.45455	1	0	0	0.5	1
CPIJ000117			-1.90909	0.978028	1	1	0	0
CPIJ000118			-1.01312	1	37.5	37	37	38
CPIJ000119			-1.08494	0.858047	331	316	305	319
CPIJ000120			1.80645	0.963876	2	2	4.5	5
CPIJ000121			-2.19565	0.59628	9	9	3.5	4
CPIJ000123			3.53019	0	90	87	320.5	336
CPIJ000124			1.16129	1	2	2	2.5	3
CPIJ000125			2.66667	0.69925	1	1	4.5	5
CPIJ000126			1.2381	1	1	1	1.5	2
CPIJ000127			-1.625	0.912652	8	8	4.5	5
CPIJ000128	KOG0631	Cegma	1.19966	0.0854666	349.5	333	419.5	443
CPIJ000129			-1.10192	0.29089	826	781	749.5	796
CPIJ000130			-1.24508	0	47614	42415	38241.5	41068
CPIJ000131			-1.01594	1	94.5	91	93	97
CPIJ000133			-1.18293	0.978028	28	28	23.5	24
CPIJ000134			-1.36458	0.978028	12	12	8.5	9
CPIJ000135			-1.05057	1	82	79	78	81
CPIJ000136			-1	1	0	0	0	0
CPIJ000137			-2.81818	0.858047	2	2	0	0
CPIJ000138			-2.81818	0.858047	2	2	0	0
CPIJ000139			-1	1	0	0	0	0
CPIJ000140			-2.81818	0.858047	2	2	0	0
CPIJ000141			-1	1	0	0	0	0
CPIJ000142			5.09091	0.394903	0	0	4.5	5
CPIJ000143			1.2459	1	5	5	6.5	7
CPIJ000144			-1.96154	0.921846	4	4	1.5	2
CPIJ000145			2.34146	0.556327	3	3	8.5	9
CPIJ000146			-1.1608	0	12098	10962	10422	11200
CPIJ000147			-1.12704	0.978028	61	59	54	55
CPIJ000148			-1.90909	0.978028	1	1	0	0
CPIJ000149			-1	1	0	0	0	0
CPIJ000150			-1.69444	0.976045	5	5	2.5	3
CPIJ000151			-1.9375	0.978028	2	2	0.5	1
CPIJ000152			1.48387	0.99085	2	2	3.5	4
CPIJ000153			-1	1	0	0	0	0
CPIJ000154			-1.90909	0.978028	1	1	0	0
CPIJ000155			-3.94643	0.016089	21	21	4.5	5
CPIJ000156			3.27273	0.78508	0	0	2.5	3
CPIJ000157			-1.19737	1	8	8	6.5	7
CPIJ000159			3.14286	0.529253	1	1	5.5	6
CPIJ000160			-1.06637	1	23	23	21.5	22
CPIJ000161			-1.90909	0.978028	1	1	0	0
CPIJ000162			1.32122	0	55771	50736	73686	77882
CPIJ000163			-1.99206	0.240086	24	24	11.5	12
CPIJ000164			-1.3125	1	1	1	0.5	1
CPIJ000166			1.88235	0.774392	4	4	8.5	9
CPIJ000167			5.09091	0.394903	0	0	4.5	5
CPIJ000168			-1	1	0	0	0	0
CPIJ000169			1.45455	1	0	0	0.5	1
CPIJ000172			1.16129	1	2	2	2.5	3
CPIJ000173			1.45455	1	0	0	0.5	1
CPIJ000175			1.17382	0.476497	183	177	215	225
CPIJ000176			-2.47436	0.0166492	37.5	37	14.5	15
CPIJ000177			-1.49069	0.115114	87	84	58	60
CPIJ000178			-1.10806	0.806742	245	233	221	232
CPIJ000179			-1.26225	0.0607698	292.5	281	231.5	243
CPIJ000180			-2.5625	0.858047	3	3	0.5	1
CPIJ000181			1.09804	1	4	4	4.5	5
CPIJ000182			1.31532	0.978028	10	10	13.5	14
CPIJ000183	KOG2749	Cegma	1.0169	1	206	197	209.5	219
CPIJ000184			-1.21552	1	13	13	10.5	11
CPIJ000185			1.54429	1.98436e-07	280	270	433	459
CPIJ000186			-1	1	0	0	0	0
CPIJ000187			-3.72727	0.657622	3	3	0	0
CPIJ000188			-1.20221	0.721949	97	93	80.5	84
CPIJ000189			1.21606	0.174367	228	218	277.5	289
CPIJ000190	KOG0122	Cegma	-1.0833	0.00673945	3777	3459	3486.5	3798
CPIJ000191			-1.47414	0.858047	16	16	10.5	11
CPIJ000192			-1	1	0	0	0	0
CPIJ000193			-2.8932	0.000183366	58.5	57	19.5	20
CPIJ000194			-1.76451	0.000185059	157	152	88.5	92
CPIJ000195			1.60624	0	1078.5	1003	1733	1879
CPIJ000196			1.61211	0.00856156	76.5	74	124	129
CPIJ000197			-1.90909	0.978028	1	1	0	0
CPIJ000198			-1.04099	0.976045	837	791	804	849
CPIJ000199			-1.14917	0.305991	399.5	379	347.5	365
CPIJ000200			1.08197	1	5	5	5.5	6
CPIJ000201			-1.06098	1	25	25	23.5	24
CPIJ000202			-1.14086	0.18454	578	549	506.5	530
CPIJ000203			-1.17123	1	16	16	13.5	14
CPIJ000204			1.06066	0.945128	427.5	403	453.5	480
CPIJ000205			1.15044	0	35392	32273	40716.5	43769
CPIJ000206			-2.73077	0.587189	6	6	1.5	2
CPIJ000207			-1.12084	0.0746417	1079.5	1003	963	1030
CPIJ000209			1.09783	0.897125	188	181	206.5	216
CPIJ000210			-1.00839	1	59	58	58.5	60
CPIJ000211			-2.81818	0.858047	2	2	0	0
CPIJ000212			-1	1	0	0	0	0
CPIJ000213			-1.19737	1	8	8	6.5	7
CPIJ000214			-1.18382	1	15	15	12.5	13
CPIJ000215			1.09804	1	4	4	4.5	5
CPIJ000216			-1.9375	0.978028	2	2	0.5	1
CPIJ000218			-3.72727	0.657622	3	3	0	0
CPIJ000219			2.36364	0.977046	0	0	1.5	2
CPIJ000220			1.0114	1	262	251	265	276
CPIJ000221			1.20661	1	11	11	13.5	14
CPIJ000224			1.45455	1	0	0	0.5	1
CPIJ000225			-2.1936	0	417	393	189.5	197
CPIJ000226			-3.69886	3.02513e-06	64	62	16.5	17
CPIJ000227			2.36364	0.977046	0	0	1.5	2
CPIJ000228			2.19048	0.861297	1	1	3.5	4
CPIJ000229			-1.32609	1	5	5	3.5	4
CPIJ000230			1.24955	0.70896	55	54	69	72
CPIJ000231			1.21127	1	6	6	7.5	8
CPIJ000232			-1.31189	2.25901e-06	867.5	818	661	698
CPIJ000233			-1.10589	0.858047	213	204	192.5	200
CPIJ000234			-1.40441	0.865442	18	18	12.5	13
CPIJ000235			2.36364	0.977046	0	0	1.5	2
CPIJ000236			2.36364	0.977046	0	0	1.5	2
CPIJ000237			-1.63253	0.482367	26	26	15.5	16
CPIJ000238			-1.3125	1	1	1	0.5	1
CPIJ000239			3.27273	0.78508	0	0	2.5	3
CPIJ000240			-1	1	0	0	0	0
CPIJ000241			-2.19565	0.59628	9	9	3.5	4
CPIJ000242			-4.63636	0.471352	4	4	0	0
CPIJ000243			1.1145	1	12	12	13.5	14
CPIJ000244			1.22523	1	10	10	12.5	13
CPIJ000245			3.27273	0.78508	0	0	2.5	3
CPIJ000246			-1.14565	0.401433	345	329	301	314
CPIJ000247			-1.05929	1	52.5	52	49.5	51
CPIJ000248			-2.19565	0.00471777	59.5	58	26.5	27
CPIJ000250			-1.76087	0.858047	7	7	3.5	4
CPIJ000251			-2.19565	0.59628	9	9	3.5	4
CPIJ000252			1.45455	1	0	0	0.5	1
CPIJ000253			1.49708	0.670341	16	16	24.5	25
CPIJ000254			1.02685	1	92	89	94.5	98
CPIJ000256			1.04098	1	35.5	35	37	38
CPIJ000257			2.36364	0.977046	0	0	1.5	2
CPIJ000258			-1.22827	0.0307552	445.5	419	362.5	380
CPIJ000259			1.12195	1	3	3	3.5	4
CPIJ000260			-1.90909	0.978028	1	1	0	0
CPIJ000261			-1	1	0	0	0	0
CPIJ000263			1.0859	0.978028	109.5	105	119	125
CPIJ000264			1.21552	0.461163	126.5	121	154	160
CPIJ000265			-1.3125	1	1	1	0.5	1
CPIJ000266			-1.90909	0.978028	1	1	0	0
CPIJ000270			1.80247	0.645703	7	7	13.5	14
CPIJ000272			-1	1	0	0	0	0
CPIJ000273			-1.13889	1	3	3	2.5	3
CPIJ000274			-3.72727	0.657622	3	3	0	0
CPIJ000275			-1.37732	0.0026099	311	297	225.5	236
CPIJ000276			-1.05141	0.716512	1246.5	1155	1185.5	1276
CPIJ000277			1.80645	0.963876	2	2	4.5	5
CPIJ000278			1.2381	1	1	1	1.5	2
CPIJ000280			-1	1	0	0	0	0
CPIJ000281			5.26829	0.0058252	3	3	20.5	21
CPIJ000282			1.60284	0.621404	13	13	21.5	22
CPIJ000283			1.04505	1	10	10	10.5	11
CPIJ000284			-4.63636	0.471352	4	4	0	0
CPIJ000285			-3.72727	0.657622	3	3	0	0
CPIJ000286			1.60976	0.978028	3	3	5.5	6
CPIJ000287			-5.0625	0.21668	7	7	0.5	1
CPIJ000288			-1.19231	1	2	2	1.5	2
CPIJ000289			-1	1	0	0	0	0
CPIJ000290			-1	1	0	0	0	0
CPIJ000291			1.45455	1	0	0	0.5	1
CPIJ000292			-1.03065	1	301.5	289	292.5	304
CPIJ000295			-1.26343	0.103874	243.5	231	192.5	200
CPIJ000296			1.80247	0.645703	7	7	13.5	14
CPIJ000297			-1.02987	0.529629	5446	5009	5288	5723
CPIJ000300			1.05738	0.977046	391	371	413.5	437
CPIJ000301			-1.10549	0.858047	208.5	200	188.5	196
CPIJ000302	KOG0991	Cegma	1.20555	0.289185	193.5	187	233.5	245
CPIJ000303			-1.38618	0.713851	33	33	23.5	24
CPIJ000304			-1.3125	1	1	1	0.5	1
CPIJ000305			1.25093	0.0693654	242	230	303	316
CPIJ000306			-1.32609	1	5	5	3.5	4
CPIJ000307			1.06783	1	50.5	50	54	55
CPIJ000308			-1.29559	0.196727	154.5	149	119	125
CPIJ000309			2.36364	0.977046	0	0	1.5	2
CPIJ000310			-1.3125	1	1	1	0.5	1
CPIJ000311			-1	1	0	0	0	0
CPIJ000312			1.45455	1	0	0	0.5	1
CPIJ000313			-1.1087	1	4	4	3.5	4
CPIJ000314			-1	1	0	0	0	0
CPIJ000315			-1.90909	0.978028	1	1	0	0
CPIJ000316			-2.81818	0.858047	2	2	0	0
CPIJ000317			1.45455	1	0	0	0.5	1
CPIJ000318			-1	1	0	0	0	0
CPIJ000319			1.08464	0.623393	566	538	614	650
CPIJ000320			-1.11064	0.921846	154.5	149	139	144
CPIJ000321			1.13836	0.641208	208.5	200	237.5	250
CPIJ000322			1.23321	0.794324	52.5	52	65	68
CPIJ000323			-1	1	148548	159724	148548	137371
CPIJ000324			-1.16165	0.686569	157	152	135	140
CPIJ000325	KOG2851	Cegma	1.48287	0.396744	31	31	46.5	48
CPIJ000326			3.27273	0.78508	0	0	2.5	3
CPIJ000327			-1	1	0	0	0	0
CPIJ000328			1.00638	1	939.5	875	945.5	1011
CPIJ000329			-2.81818	0.858047	2	2	0	0
CPIJ000330			1.45455	1	0	0	0.5	1
CPIJ000331			-1.3125	1	1	1	0.5	1
CPIJ000332			1.45455	1	0	0	0.5	1
CPIJ000333			-1.3125	1	1	1	0.5	1
CPIJ000334			-1	1	0	0	0	0
CPIJ000335			-1.57692	0.978028	3	3	1.5	2
CPIJ000336			1.10772	0.433729	509.5	486	564.5	593
CPIJ000337	KOG1526	Cegma	1.00044	1	1141	1053	1141.5	1230
CPIJ000338			-1.57508	0.0381449	97.5	94	61.5	64
CPIJ000339			-1.57692	0.978028	3	3	1.5	2
CPIJ000340			-1	1	0	0	0	0
CPIJ000341			1.27473	0.986103	8	8	10.5	11
CPIJ000342			1.57377	0.93649	5	5	8.5	9
CPIJ000343			-1.35088	1.20822e-07	869	820	643	680
CPIJ000344			-1.00843	1	896.5	847	889	937
CPIJ000345			-1.55147	0.69542	20	20	12.5	13
CPIJ000346			2.80332	0	396.5	376	1113.5	1199
CPIJ000347			1.02924	1	16	16	16.5	17
CPIJ000348			1.81152	0.206711	18	18	33.5	34
CPIJ000349			5.11937	0	50	49	260.5	272
CPIJ000350			1.45455	1	0	0	0.5	1
CPIJ000351			1.02091	1	238	226	243	256
CPIJ000352			-2.28788	0.34572	14	14	5.5	6
CPIJ000353			1.68627	0.879177	4	4	7.5	8
CPIJ000354			-1.3125	1	1	1	0.5	1
CPIJ000355			1.24752	1	9	9	11.5	12
CPIJ000356			1.2409	0.0407209	304	291	377.5	395
CPIJ000357			1.21089	0.00621947	584.5	554	708	751
CPIJ000358			1.08637	1	51	50	55.5	57
CPIJ000359			1.01723	1	115	111	117	122
CPIJ000360			-1.01893	1	268	257	263	274
CPIJ000361			-2.13971	0.119766	28	28	12.5	13
CPIJ000362			-1	1	0	0	0	0
CPIJ000363			1.22523	1	10	10	12.5	13
CPIJ000364			-1.68182	0.843045	10	10	5.5	6
CPIJ000365			-2.25	0.657622	7	7	2.5	3
CPIJ000366			-1	1	0	0	0	0
CPIJ000367			-3.8125	0.471352	5	5	0.5	1
CPIJ000368			1.45455	1	0	0	0.5	1
CPIJ000369			-1	1	0	0	0	0
CPIJ000370			1.49296	0.976045	6	6	9.5	10
CPIJ000371			-1	1	0	0	0	0
CPIJ000372			-1.00278	1	1081.5	1003	1078.5	1154
CPIJ000373			-1.11976	0.740391	242	230	216	226
CPIJ000374			1.10039	0.657622	362.5	345	399	420
CPIJ000375			2.68624	2.76125e-10	58.5	57	159	165
CPIJ000376			-1.24566	0.862936	42	41	33.5	34
CPIJ000377			10.7619	0.000481661	1	1	21.5	22
CPIJ000378			3.14286	0.529253	1	1	5.5	6
CPIJ000379			-1.26786	1	6	6	4.5	5
CPIJ000380			-1	1	0	0	0	0
CPIJ000381			1.68627	0.879177	4	4	7.5	8
CPIJ000382			1.36585	1	3	3	4.5	5
CPIJ000383			-1.41667	1	4	4	2.5	3
CPIJ000384			-1.15625	1	10	10	8.5	9
CPIJ000385			-1	1	0	0	0	0
CPIJ000386			2.05634	0.471352	6	6	13.5	14
CPIJ000387			2.27451	0.481196	4	4	10.5	11
CPIJ000388			2.82927	0.309255	3	3	10.5	11
CPIJ000389			1.29412	0.912652	21	21	27.5	28
CPIJ000390			-1.90909	0.978028	1	1	0	0
CPIJ000391			-1.90909	0.978028	1	1	0	0
CPIJ000392			3.41935	0.244239	2	2	9.5	10
CPIJ000393			2.23765	0	1143	1054	2559	2759
CPIJ000394			-1.22013	3.13106e-15	3901	3558	3197	3529
CPIJ000395			1.45455	1	0	0	0.5	1
CPIJ000396			-6.45455	0.214118	6	6	0	0
CPIJ000398			1.2381	1	1	1	1.5	2
CPIJ000399			-1.21693	0.40191	170	165	139.5	145
CPIJ000400			-2.81818	0.858047	2	2	0	0
CPIJ000401			-1.13004	0.70763	220.5	210	195	203
CPIJ000402			-1	1	0	0	0	0
CPIJ000403			1.45455	1	0	0	0.5	1
CPIJ000404			-1	1	0	0	0	0
CPIJ000405			-1	1	0	0	0	0
CPIJ000406			1.01558	1	31	31	31.5	32
CPIJ000407			1.21866	0.148248	239	227	291.5	303
CPIJ000408			1.2381	1	1	1	1.5	2
CPIJ000409			-1.35836	0.368853	78.5	76	57.5	59
CPIJ000410			2.06557	0.5481	5	5	11.5	12
CPIJ000411			-2.80233	0.0532097	23	23	7.5	8
CPIJ000412			2.36364	0.977046	0	0	1.5	2
CPIJ000413			1.02904	1	85	82	87.5	91
CPIJ000414			-1.5483	8.54941e-07	390	370	251.5	264
CPIJ000415	KOG2877	Cegma	-1.15031	0.824479	129	124	112	117
CPIJ000416			13.5956	0	35.5	35	496.5	521
CPIJ000417			-1.3125	1	1	1	0.5	1
CPIJ000418			1.11815	0.768802	210.5	202	235.5	248
CPIJ000419			-1.40816	0.39211	61	59	43	44
CPIJ000420			1.45455	1	0	0	0.5	1
CPIJ000421			-1.90909	0.978028	1	1	0	0
CPIJ000422			-1.97826	0.736684	8	8	3.5	4
CPIJ000423			-1.09695	1	38.5	38	35	36
CPIJ000424			-1.28416	0	2916	2653	2270.5	2440
CPIJ000425			-1.54348	0.978028	6	6	3.5	4
CPIJ000426			-1.07004	0.804609	556.5	529	520	546
CPIJ000427			1.40146	0.446018	40	39	56.5	58
CPIJ000428			-1	1	0	0	0	0
CPIJ000429			1.55556	0.858047	7	7	11.5	12
CPIJ000431			1.45455	1	0	0	0.5	1
CPIJ000432			-1.25568	0.978028	21	21	16.5	17
CPIJ000433			-1	1	0	0	0	0
CPIJ000434			-1	1	0	0	0	0
CPIJ000435			-1	1	0	0	0	0
CPIJ000437			-1	1	0	0	0	0
CPIJ000438			-1	1	0	0	0	0
CPIJ000440			1.33313	0.0462345	159.5	154	213	222
CPIJ000443			2.85201	0	118.5	113	340	356
CPIJ000444			-12.3462	8.98698e-06	31	31	1.5	2
CPIJ000445			-2.81818	0.858047	2	2	0	0
CPIJ000446			1.10638	1	13	13	14.5	15
CPIJ000447			-1.3125	1	1	1	0.5	1
CPIJ000448			-1.9375	0.978028	2	2	0.5	1
CPIJ000449			-1.9375	0.978028	2	2	0.5	1
CPIJ000450			-1	1	0	0	0	0
CPIJ000451			-2.81818	0.858047	2	2	0	0
CPIJ000452			-1.17094	0.599323	177	171	151	156
CPIJ000453			-1	1	0	0	0	0
CPIJ000454			-1.26786	1	6	6	4.5	5
CPIJ000455			1.46072	1.15056e-06	337.5	322	493.5	519
CPIJ000456			1.76443	0.00263601	63	61	112	117
CPIJ000457			-1	1	0	0	0	0
CPIJ000458			-1.25391	0.963518	31	31	24.5	25
CPIJ000459			1.45455	1	0	0	0.5	1
CPIJ000460			1.71429	0.978028	1	1	2.5	3
CPIJ000461			-1.44643	0.978028	7	7	4.5	5
CPIJ000462			1.88235	0.774392	4	4	8.5	9
CPIJ000463			-1	1	0	0	0	0
CPIJ000464			-1	1	0	0	0	0
CPIJ000465			-1.05208	1	9	9	8.5	9
CPIJ000466			3.27273	0.78508	0	0	2.5	3
CPIJ000467			-1.06572	0.978028	193.5	187	181.5	188
CPIJ000468			-4.63636	0.471352	4	4	0	0
CPIJ000469			-1.03352	1	353.5	336	342	358
CPIJ000470			1.0531	0.0724287	4876.5	4411	5135.5	5596
CPIJ000471			-1.11811	0.976045	112.5	108	100.5	105
CPIJ000472			1.0913	0.978028	92	89	100.5	105
CPIJ000473			-1	1	0	0	0	0
CPIJ000474			1.29373	0.421098	75.5	73	98	102
CPIJ000475			-1	1	0	0	0	0
CPIJ000476			-1.22727	0.830378	61	59	49.5	51
CPIJ000477			1.28514	0.0926719	172.5	167	222	233
CPIJ000478			3.05882	0.137541	4	4	14.5	15
CPIJ000479			-2.81818	0.858047	2	2	0	0
CPIJ000480			-1.08929	1	5	5	4.5	5
CPIJ000481			-2.5625	0.858047	3	3	0.5	1
CPIJ000482			1.71429	0.978028	1	1	2.5	3
CPIJ000483			-1.9375	0.978028	2	2	0.5	1
CPIJ000484			1.07315	8.13694e-05	7976	7098	8559.5	9175
CPIJ000485			1.49296	0.976045	6	6	9.5	10
CPIJ000486			-1.63342	0.118406	59.5	58	36	37
CPIJ000487			1.45455	1	0	0	0.5	1
CPIJ000488			-1	1	0	0	0	0
CPIJ000489			-1	1	0	0	0	0
CPIJ000490			1.45455	1	0	0	0.5	1
CPIJ000491			3.27273	0.78508	0	0	2.5	3
CPIJ000492			3.61905	0.380128	1	1	6.5	7
CPIJ000493			-1.28061	0.976045	24	24	18.5	19
CPIJ000494			-2.81818	0.858047	2	2	0	0
CPIJ000495			-1.90909	0.978028	1	1	0	0
CPIJ000496			-1	1	0	0	0	0
CPIJ000497			-5.6875	0.14235	8	8	0.5	1
CPIJ000498			-2.17886	0.0102301	52.5	52	23.5	24
CPIJ000499			2.36364	0.977046	0	0	1.5	2
CPIJ000500			-1	1	0	0	0	0
CPIJ000501			-1	1	0	0	0	0
CPIJ000502			2.19048	0.861297	1	1	3.5	4
CPIJ000503			-1.19953	2.11608e-06	1853.5	1685	1545	1654
CPIJ000504			-1.05639	1	27	27	25.5	26
CPIJ000505			-1.85526	0.623393	13	13	6.5	7
CPIJ000506			-1	1	0	0	0	0
CPIJ000507			2.36364	0.977046	0	0	1.5	2
CPIJ000508			1.37192	0.00429429	214	205	294	306
CPIJ000509			-1.13701	0.00133165	1932.5	1770	1699.5	1840
CPIJ000510			-1.16279	0.00982888	1027.5	958	883.5	931
CPIJ000511			-1.16337	0.422174	269.5	259	231.5	243
CPIJ000512			-1.26723	0.553138	89	86	70	73
CPIJ000513			-2.19565	0.59628	9	9	3.5	4
CPIJ000514			-1.08929	1	5	5	4.5	5
CPIJ000515			1.14851	1	9	9	10.5	11
CPIJ000516			1.45455	1	0	0	0.5	1
CPIJ000517			-1.3125	1	1	1	0.5	1
CPIJ000518			-1	1	0	0	0	0
CPIJ000519			-3.1875	0.656579	4	4	0.5	1
CPIJ000520			-1.3125	1	1	1	0.5	1
CPIJ000521			-3.72727	0.657622	3	3	0	0
CPIJ000523			-1	1	0	0	0	0
CPIJ000524			-2.80556	0.385493	9	9	2.5	3
CPIJ000525			-1	1	0	0	0	0
CPIJ000526			-1	1	0	0	0	0
CPIJ000529			-1.22727	1	7	7	5.5	6
CPIJ000530			-1	1	0	0	0	0
CPIJ000531			1.45455	1	0	0	0.5	1
CPIJ000532			-1.11506	0.978028	105.5	101	94.5	98
CPIJ000533			-1.07576	1	6	6	5.5	6
CPIJ000534			1.05155	1	28	28	29.5	30
CPIJ000535			2.20853	0.0178972	20	20	45.5	47
CPIJ000536			1.45455	1	0	0	0.5	1
CPIJ000537			-1	1	0	0	0	0
CPIJ000538			-1.03526	1	292.5	281	282.5	293
CPIJ000539			1.16129	1	2	2	2.5	3
CPIJ000540			-1.19231	1	2	2	1.5	2
CPIJ000546			-1.54987	0.19096	59.5	58	38	39
CPIJ000550			1.42416	0.0125789	138	133	197	205
CPIJ000552			1.49793	0.51541	23	23	35	36
CPIJ000553			-1.90909	0.978028	1	1	0	0
CPIJ000556			1.2381	1	1	1	1.5	2
CPIJ000557			2.35048	0.000502377	30	30	72	75
CPIJ000558			1.1235	0.569645	298.5	286	335.5	351
CPIJ000559			-1.21007	0	4480.5	4084	3702.5	4031
CPIJ000560			-1.11369	0.0265736	1600.5	1484	1437	1553
CPIJ000561			1.14263	0.978028	62	60	71	74
CPIJ000562			2.34146	0.556327	3	3	8.5	9
CPIJ000563			1.4902	0.978028	4	4	6.5	7
CPIJ000564			6.90909	0.171862	0	0	6.5	7
CPIJ000565			1.45455	1	0	0	0.5	1
CPIJ000566			1.45455	1	0	0	0.5	1
CPIJ000570			1.74586	0.297482	17	17	30.5	31
CPIJ000571			-1.90909	0.978028	1	1	0	0
CPIJ000572			-1.07961	8.71351e-08	12169.5	11045	11272	12268
CPIJ000573			1.45455	1	0	0	0.5	1
CPIJ000574			-1.1007	0	17138	15582	15570	17284
CPIJ000575			-1.90909	0.978028	1	1	0	0
CPIJ000576			-3.5	0.305912	8	8	1.5	2
CPIJ000577			502.667	0	1	1	1054.5	1129
CPIJ000578			1.85366	0.858047	3	3	6.5	7
CPIJ000579			1.05495	1	8	8	8.5	9
CPIJ000580			2.36364	0.977046	0	0	1.5	2
CPIJ000583			-1	1	0	0	0	0
CPIJ000584			1.12353	0.797803	177	171	199	208
CPIJ000585			-1	1	0	0	0	0
CPIJ000586			1.71429	0.978028	1	1	2.5	3
CPIJ000587			-1.17292	2.80286e-07	2729	2475	2326.5	2507
CPIJ000588			-3.72727	0.657622	3	3	0	0
CPIJ000589			-1.3125	1	1	1	0.5	1
CPIJ000590			-1.32609	1	5	5	3.5	4
CPIJ000591			-1	1	0	0	0	0
CPIJ000593			-1.0045	1	110.5	106	110	115
CPIJ000594			-1.90909	0.978028	1	1	0	0
CPIJ000595			1.34905	3.28438e-05	431.5	406	582.5	613
CPIJ000596			1.27572	0.0123687	309	295	394.5	415
CPIJ000597			-1.05158	1	162	157	154	160
CPIJ000598			-1.01135	1	88	85	87	90
CPIJ000599			3.27273	0.78508	0	0	2.5	3
CPIJ000600			-1.26256	0.13335	222.5	212	176	182
CPIJ000601			-1.28651	0.625002	68.5	66	53	54
CPIJ000602			-3.5	0.305912	8	8	1.5	2
CPIJ000603			-1	1	0	0	0	0
CPIJ000607			-1	1	0	0	0	0
CPIJ000608			-1	1	0	0	0	0
CPIJ000609			-1	1	0	0	0	0
CPIJ000610			-4.65385	0.09428	11	11	1.5	2
CPIJ000611			-1.22876	0.963876	36.5	36	29.5	30
CPIJ000613			-2.28788	0.34572	14	14	5.5	6
CPIJ000614			-1.19231	1	2	2	1.5	2
CPIJ000615			1.32164	3.80039e-06	600.5	568	794	842
CPIJ000616			1.36468	0.411279	51	50	70	73
CPIJ000617			1.35211	0.978028	6	6	8.5	9
CPIJ000618			-1.13889	1	3	3	2.5	3
CPIJ000619			-1.19231	1	2	2	1.5	2
CPIJ000620			-1.3125	1	1	1	0.5	1
CPIJ000621			-1.57692	0.978028	3	3	1.5	2
CPIJ000622			-1.10825	0.686933	326.5	312	294.5	307
CPIJ000623			1.02302	1	107.5	103	110	115
CPIJ000624			1.04336	1	218	208	227.5	238
CPIJ000625			1.27367	0.554952	66.5	64	85	88
CPIJ000626			1.09311	0.976045	160	155	175	181
CPIJ000627			-1.21592	0.491838	142.5	137	117	122
CPIJ000628			-1.26911	0.00599443	470.5	447	370.5	388
CPIJ000629			1.05832	1	127.5	122	135	140
CPIJ000630			-1.90909	0.978028	1	1	0	0
CPIJ000631			-1	1	0	0	0	0
CPIJ000632			-1	1	0	0	0	0
CPIJ000633			-1.9375	0.978028	2	2	0.5	1
CPIJ000635			-1.03793	1	81	78	78	81
CPIJ000636			1.28067	0.681776	47	46	60.5	63
CPIJ000637			-1.02706	1	378.5	361	368.5	386
CPIJ000638			-1.3165	0.0968239	184	178	139.5	145
CPIJ000639			-1.33052	0.34572	93.5	90	70	73
CPIJ000640			-1.21484	0.978028	30	30	24.5	25
CPIJ000641			-1	1	0	0	0	0
CPIJ000642			-1.56034	0.759012	17	17	10.5	11
CPIJ000643			-1.02325	1	329	314	321.5	337
CPIJ000644			-1.24429	0.0146366	467.5	444	375.5	393
CPIJ000645			-1.3125	1	1	1	0.5	1
CPIJ000646			-1.33019	0.978028	13	13	9.5	10
CPIJ000647			-1.13932	0.978028	72.5	70	63.5	66
CPIJ000648			-1	1	0	0	0	0
CPIJ000649			-1	1	0	0	0	0
CPIJ000651			-1	1	0	0	0	0
CPIJ000654			-1.62979	0	2484.5	2281	1524	1628
CPIJ000656			2.36364	0.977046	0	0	1.5	2
CPIJ000657			1.29412	1	4	4	5.5	6
CPIJ000658			-3.61628	0.0038898	30	30	7.5	8
CPIJ000659			1.48387	0.99085	2	2	3.5	4
CPIJ000660			1.03106	1	15	15	15.5	16
CPIJ000661			-1.3125	1	1	1	0.5	1
CPIJ000662			3.41935	0.244239	2	2	9.5	10
CPIJ000663			-1	1	0	0	0	0
CPIJ000664			-1	1	0	0	0	0
CPIJ000665			-1	1	0	0	0	0
CPIJ000667			3.27273	0.78508	0	0	2.5	3
CPIJ000668			1.01295	1	192	185	194.5	202
CPIJ000669			-2.81818	0.858047	2	2	0	0
CPIJ000670			2.09756	0.69925	3	3	7.5	8
CPIJ000671			-1	1	0	0	0	0
CPIJ000672			2.02394	0.00337868	36.5	36	75	78
CPIJ000673			-1.05884	0.0692592	4281.5	3898	4043.5	4428
CPIJ000674			-1.41667	1	4	4	2.5	3
CPIJ000675			-1.11825	0.736684	249.5	238	223	234
CPIJ000676			-1.73184	0.000247865	161	156	92.5	96
CPIJ000677			-1.17853	0.000256627	1471	1368	1248	1340
CPIJ000678			-1.54348	0.978028	6	6	3.5	4
CPIJ000679			-5.30556	0.0110932	18	18	2.5	3
CPIJ000680			-1.5303	0.962739	9	9	5.5	6
CPIJ000681			-3.08253	2.5739e-12	159.5	154	51	52
CPIJ000682			-1.19702	0.0316972	570	542	476	501
CPIJ000683			-1.57692	0.978028	3	3	1.5	2
CPIJ000684			-1.11208	0.796411	242	230	217.5	228
CPIJ000685			-1.09451	0.978028	120.5	116	110	115
CPIJ000686			-1	1	0	0	0	0
CPIJ000687			-1.02841	1	17	17	16.5	17
CPIJ000688			-1.40698	0.978028	11	11	7.5	8
CPIJ000689	KOG2767	Cegma	-1.80078	0.107529	45	44	24.5	25
CPIJ000690			1.45455	1	0	0	0.5	1
CPIJ000691			-1.41667	1	4	4	2.5	3
CPIJ000692			-1.13889	1	3	3	2.5	3
CPIJ000693			-1.00401	1	249	237	248	260
CPIJ000694			-1	1	0	0	0	0
CPIJ000695			-1.27352	0.203107	173.5	168	136	141
CPIJ000696			-1.23305	0.978028	28	28	22.5	23
CPIJ000697			-1.26786	1	6	6	4.5	5
CPIJ000698			-1.23485	0.00897757	551	523	446	473
CPIJ000700			-1	1	0	0	0	0
CPIJ000701			-1.90909	0.978028	1	1	0	0
CPIJ000702			-1.19231	1	2	2	1.5	2
CPIJ000703			-1	1	0	0	0	0
CPIJ000705			1.45455	1	0	0	0.5	1
CPIJ000706			-1.96154	0.921846	4	4	1.5	2
CPIJ000707			1.45455	1	0	0	0.5	1
CPIJ000708			-1	1	0	0	0	0
CPIJ000710			1.83851	0.257778	15	15	28.5	29
CPIJ000713			-1	1	0	0	0	0
CPIJ000714			-1.91527	2.74822e-06	182	176	94.5	98
CPIJ000715			-4.63636	0.471352	4	4	0	0
CPIJ000716			-4.65385	0.09428	11	11	1.5	2
CPIJ000717			-1.32609	1	5	5	3.5	4
CPIJ000718			-3.07031	3.54279e-06	77.5	75	24.5	25
CPIJ000719			-2.34615	0.763811	5	5	1.5	2
CPIJ000720			1.21127	1	6	6	7.5	8
CPIJ000721			-5.6875	0.14235	8	8	0.5	1
CPIJ000722			-1.3125	1	1	1	0.5	1
CPIJ000723			-1	1	0	0	0	0
CPIJ000724			-1	1	0	0	0	0
CPIJ000726			-4.63636	0.471352	4	4	0	0
CPIJ000727			-1.05055	0.977046	518.5	494	493.5	519
CPIJ000728			-1.0149	0.988091	2757.5	2488	2717	2976
CPIJ000729			-1.04154	0.978028	726	682	697	739
CPIJ000730			1.40541	0.949073	10	10	14.5	15
CPIJ000731	KOG1692	Cegma	1.0568	0.0794176	4145	3726	4380.5	4761
CPIJ000732			1.76159	0.372011	14	14	25.5	26
CPIJ000733			-1.05121	0.00544341	9903	8891	9420.5	10325
CPIJ000734			-1.24711	0.0177455	440.5	415	353	371
CPIJ000735			-1.08364	0.657622	562.5	535	519	544
CPIJ000736			-1.08024	0.662854	598	566	553.5	581
CPIJ000737			1.03106	1	15	15	15.5	16
CPIJ000738			1.71429	0.978028	1	1	2.5	3
CPIJ000739			-1.23706	8.47634e-11	2378.5	2192	1922.5	2086
CPIJ000741			-1.13889	1	3	3	2.5	3
CPIJ000742			-1.00887	1	454	428	450	477
CPIJ000743			-2.01852	0.0513014	42.5	42	20.5	21
CPIJ000744			-1.57692	0.978028	3	3	1.5	2
CPIJ000745			1.0859	0.978028	109.5	105	119	125
CPIJ000746			-1.0065	1	3949	3603	3923.5	4275
CPIJ000747			1.02379	1	146	141	149.5	155
CPIJ000748			-1.90909	0.978028	1	1	0	0
CPIJ000749			-1	1	0	0	0	0
CPIJ000750			-1	1	0	0	0	0
CPIJ000751			1.02308	0.978028	1190.5	1098	1218	1311
CPIJ000752			1.20405	0	4907	4426	5908.5	6393
CPIJ000753			-1.28761	0.921788	28	28	21.5	22
CPIJ000754			1.21127	1	6	6	7.5	8
CPIJ000755			-1	1	0	0	0	0
CPIJ000756			-6.45455	0.214118	6	6	0	0
CPIJ000757			1.22388	0.815494	52.5	52	64.5	67
CPIJ000758			1.18617	0.978028	36.5	36	43.5	45
CPIJ000759	KOG0758	Cegma	3.06596	0	102	98	315	329
CPIJ000760			-1.38274	0.00123223	338.5	323	244.5	257
CPIJ000761			-1.06579	1	7	7	6.5	7
CPIJ000763			-1.15365	0.901066	89	86	77	80
CPIJ000764			-1	1	0	0	0	0
CPIJ000765			1.45455	1	0	0	0.5	1
CPIJ000766			1.16231	1.77867e-08	3082.5	2777	3583	3902
CPIJ000767			-2.9213	9.29683e-05	62	60	20.5	21
CPIJ000768			-4.7031	0	575.5	547	121.5	127
CPIJ000769			-5.80061	0	188	181	31.5	32
CPIJ000770			1.16129	1	2	2	2.5	3
CPIJ000771			1.71429	0.978028	1	1	2.5	3
CPIJ000772			1.01428	1	139	134	141	147
CPIJ000773			-1.12812	5.33973e-07	4494	4089	3983.5	4342
CPIJ000774			-1.11851	0.978028	98	94	87.5	91
CPIJ000775			-1	1	0	0	0	0
CPIJ000776			1.09804	1	4	4	4.5	5
CPIJ000777			-1.3125	1	1	1	0.5	1
CPIJ000778			1.6338	0.858047	6	6	10.5	11
CPIJ000779			-1.3125	1	1	1	0.5	1
CPIJ000780			1.57377	0.93649	5	5	8.5	9
CPIJ000781			-1.90909	0.978028	1	1	0	0
CPIJ000782			-1.37879	0.978028	8	8	5.5	6
CPIJ000783			-1.9375	0.978028	2	2	0.5	1
CPIJ000784			-1	1	0	0	0	0
CPIJ000785			1.45455	1	0	0	0.5	1
CPIJ000786			-2.5625	0.858047	3	3	0.5	1
CPIJ000787			-1	1	0	0	0	0
CPIJ000788			-2.81818	0.858047	2	2	0	0
CPIJ000789			-2.69643	0.21641	14	14	4.5	5
CPIJ000790			-1	1	0	0	0	0
CPIJ000791			1.45455	1	0	0	0.5	1
CPIJ000792			-1.3125	1	1	1	0.5	1
CPIJ000793			-1	1	0	0	0	0
CPIJ000794			2.66667	0.09428	7	7	20.5	21
CPIJ000795			-1.26716	6.89711e-07	1215.5	1125	959	1026
CPIJ000796			-1.32609	1	5	5	3.5	4
CPIJ000797			-1.16304	0.978028	31	31	26.5	27
CPIJ000798			-1.90909	0.978028	1	1	0	0
CPIJ000800			-2.41304	0.457329	10	10	3.5	4
CPIJ000801	KOG2877	Cegma	1.6338	0.858047	6	6	10.5	11
CPIJ000802			1.45455	1	0	0	0.5	1
CPIJ000805			1.0162	1	1048.5	976	1065.5	1142
CPIJ000806			-1.26042	0.994027	11	11	8.5	9
CPIJ000807			-1.36449	0.0777538	158	153	115.5	120
CPIJ000808			-1	1	0	0	0	0
CPIJ000809			-3.1875	0.656579	4	4	0.5	1
CPIJ000811			5.09091	0.394903	0	0	4.5	5
CPIJ000812			1.13089	1	18	18	20.5	21
CPIJ000813			-1.90909	0.978028	1	1	0	0
CPIJ000814			-1.90909	0.978028	1	1	0	0
CPIJ000815			-1.3125	1	1	1	0.5	1
CPIJ000816			-2.34615	0.763811	5	5	1.5	2
CPIJ000817			-1	1	0	0	0	0
CPIJ000818			1.36585	1	3	3	4.5	5
CPIJ000819			-3.72727	0.657622	3	3	0	0
CPIJ000820			1.16129	1	2	2	2.5	3
CPIJ000821			1.13812	1	17	17	19.5	20
CPIJ000822			-1.90909	0.978028	1	1	0	0
CPIJ000823			-1.3125	1	1	1	0.5	1
CPIJ000824			-1	1	0	0	0	0
CPIJ000825			-1	1	0	0	0	0
CPIJ000826			-1	1	0	0	0	0
CPIJ000827			1.32028	0.801484	27	27	36	37
CPIJ000828			-2.81818	0.858047	2	2	0	0
CPIJ000829			-3.91667	0.0904303	13	13	2.5	3
CPIJ000830			-2.56931	0	6341.5	5703	2467.5	2675
CPIJ000831			-1.80389	0.0033652	101	97	55.5	57
CPIJ000832			1.08306	1	29	29	31.5	32
CPIJ000833			1.94059	0.393991	9	9	18.5	19
CPIJ000834			-1	1	0	0	0	0
CPIJ000835			-2.19891	4.78478e-11	241	229	109	114
CPIJ000836			-1	1	0	0	0	0
CPIJ000837			1.15459	0.0733628	600.5	568	693.5	735
CPIJ000838			-1.05252	1	49	48	46.5	48
CPIJ000839			5.09091	0.394903	0	0	4.5	5
CPIJ000840			1.45455	1	0	0	0.5	1
CPIJ000841			-3.8125	0.471352	5	5	0.5	1
CPIJ000842			-6.3125	0.0926719	9	9	0.5	1
CPIJ000843			1.45455	1	0	0	0.5	1
CPIJ000844			-1	1	0	0	0	0
CPIJ000845			-1.07481	1	42	41	39	40
CPIJ000846			1.71429	0.978028	1	1	2.5	3
CPIJ000847			1.10441	1	42	41	46.5	48
CPIJ000848			-1.44643	0.978028	7	7	4.5	5
CPIJ000849			-1.9375	0.978028	2	2	0.5	1
CPIJ000850			2.09756	0.69925	3	3	7.5	8
CPIJ000851			2.19048	0.861297	1	1	3.5	4
CPIJ000852			-1.9375	0.978028	2	2	0.5	1
CPIJ000853			1.20528	0.976045	33	33	40	41
CPIJ000854			-1.90909	0.978028	1	1	0	0
CPIJ000855			2.17887	0	378.5	361	826	871
CPIJ000856			1.48387	0.99085	2	2	3.5	4
CPIJ000857			1.05107	1	204.5	196	215	225
CPIJ000858			1.45455	1	0	0	0.5	1
CPIJ000859			1.11312	1	21	21	23.5	24
CPIJ000860			-1.2255	0.244465	219	209	178.5	185
CPIJ000861			-1.60647	0.143866	58.5	57	36	37
CPIJ000862			-1.78125	0.581701	16	16	8.5	9
CPIJ000863			-1.43055	0.00137106	278	267	194	201
CPIJ000864			1.16129	1	2	2	2.5	3
CPIJ000865			3.07317	0.219832	3	3	11.5	12
CPIJ000866			-1.08929	1	5	5	4.5	5
CPIJ000867			-1	1	0	0	0	0
CPIJ000868			-1.57692	0.978028	3	3	1.5	2
CPIJ000869			17.7742	2.1611e-10	2	2	54	55
CPIJ000870			1.31981	0.430468	63	61	83.5	87
CPIJ000871			1.2381	1	1	1	1.5	2
CPIJ000872			1.4235	0.4547	35.5	35	51	52
CPIJ000873			-2.59091	0.189672	16	16	5.5	6
CPIJ000874			-1.90909	0.978028	1	1	0	0
CPIJ000875	KOG0407	Cegma	-1.30172	0.978028	14	14	10.5	11
CPIJ000876			-1.90909	0.978028	1	1	0	0
CPIJ000877			-1	1	0	0	0	0
CPIJ000878			-1.3125	1	1	1	0.5	1
CPIJ000879			-1.10369	2.68697e-05	4932.5	4467	4469	4862
CPIJ000880			1.07223	0.858047	393.5	373	422	446
CPIJ000881			-1.80273	7.93906e-10	342.5	327	189.5	197
CPIJ000882			-1.33545	0.0686612	188	181	140.5	146
CPIJ000883			1.60976	0.978028	3	3	5.5	6
CPIJ000884			-1.00867	1	173.5	168	172	178
CPIJ000885			-2.07295	0	4528.5	4108	2184	2365
CPIJ000886			-1	1	0	0	0	0
CPIJ000887			-1.58474	3.3443e-10	545	518	343.5	360
CPIJ000888			1.67901	0.768802	7	7	12.5	13
CPIJ000889			1.05361	0.978028	316	302	333	349
CPIJ000890			-1.03254	1	284.5	274	275.5	287
CPIJ000891			-1.23241	0.628339	97	93	78.5	81
CPIJ000892			1.07168	1	110.5	106	118.5	124
CPIJ000893			1.1495	0.978028	29	29	33.5	34
CPIJ000894	KOG0177	Cegma	-1.31126	0	5288	4853	4032.5	4411
CPIJ000895			1.45455	1	0	0	0.5	1
CPIJ000896			-1.15061	0.248719	442	416	384	403
CPIJ000897			-1.20448	1.40933e-09	2708.5	2455	2248.5	2411
CPIJ000898			-1	1	0	0	0	0
CPIJ000899			-1.1087	1	4	4	3.5	4
CPIJ000900			-1	1	0	0	0	0
CPIJ000901			-1.71918	0.441477	24	24	13.5	14
CPIJ000902			-1	1	0	0	0	0
CPIJ000903			-1.28616	0.32679	122.5	118	95	99
CPIJ000904			-1	1	0	0	0	0
CPIJ000905			-3.72727	0.657622	3	3	0	0
CPIJ000906			-1.90909	0.978028	1	1	0	0
CPIJ000907			2.42857	0.0180996	15	15	38	39
CPIJ000908			1.08285	1.50488e-09	12896	11762	13964.5	14977
CPIJ000909			-1.21127	0.289406	222.5	212	183.5	190
CPIJ000910			1.71429	0.978028	1	1	2.5	3
CPIJ000911			-1.37879	0.978028	8	8	5.5	6
CPIJ000912			-1.21785	0.60792	113.5	109	93	97
CPIJ000913			1.16129	1	2	2	2.5	3
CPIJ000915			-1.90909	0.978028	1	1	0	0
CPIJ000916			-1	1	0	0	0	0
CPIJ000917			-1.3125	1	1	1	0.5	1
CPIJ000918			1.01864	1	428	403	436	461
CPIJ000919	KOG1688	Cegma	-1	1	0	0	0	0
CPIJ000920			-1	1	0	0	0	0
CPIJ000921			4.18182	0.569645	0	0	3.5	4
CPIJ000922			-1.25894	0.247785	171.5	166	136	141
CPIJ000923			1.45455	1	0	0	0.5	1
CPIJ000924			-1.3125	1	1	1	0.5	1
CPIJ000925			-11.7675	0	535.5	507	44.5	46
CPIJ000926			-1	1	0	0	0	0
CPIJ000927			-1	1	0	0	0	0
CPIJ000928			-1	1	0	0	0	0
CPIJ000930			-1	1	0	0	0	0
CPIJ000931			2.23762	0.178239	9	9	21.5	22
CPIJ000932			-1	1	0	0	0	0
CPIJ000933			-1.3125	1	1	1	0.5	1
CPIJ000934			-1	1	0	0	0	0
CPIJ000935			-1.13889	1	3	3	2.5	3
CPIJ000936			-1	1	0	0	0	0
CPIJ000937			2.43911	0.000680153	26	26	65	68
CPIJ000938			1.9048	1.86102e-07	115.5	111	221	232
CPIJ000939			-1.07056	1	52	51	48.5	50
CPIJ000940			-1	1	0	0	0	0
CPIJ000941			-1	1	0	0	0	0
CPIJ000942			2.36364	0.977046	0	0	1.5	2
CPIJ000943			-1	1	0	0	0	0
CPIJ000944			1.33895	2.86326e-06	556.5	529	745.5	792
CPIJ000945			-1	1	0	0	0	0
CPIJ000946			1.01404	1	34.5	34	35	36
CPIJ000947			1.34161	0.924733	15	15	20.5	21
CPIJ000948	KOG2670	Cegma	1.03197	0.00062043	32733	30244	33779.5	36902
CPIJ000949			-1.03405	1	90	87	87	90
CPIJ000950			1.95041	0.291613	11	11	22.5	23
CPIJ000951			-1.05208	1	9	9	8.5	9
CPIJ000952			-2.81818	0.858047	2	2	0	0
CPIJ000953			-1	1	0	0	0	0
CPIJ000954			-1.90909	0.978028	1	1	0	0
CPIJ000955			-1	1	0	0	0	0
CPIJ000956			-1	1	0	0	0	0
CPIJ000957			-1	1	0	0	0	0
CPIJ000958			-1.41667	1	4	4	2.5	3
CPIJ000959			-1	1	0	0	0	0
CPIJ000960			1.60976	0.978028	3	3	5.5	6
CPIJ000961			-5.54545	0.321698	5	5	0	0
CPIJ000962			-1	1	0	0	0	0
CPIJ000963			-4.63636	0.471352	4	4	0	0
CPIJ000964			-1.41667	1	4	4	2.5	3
CPIJ000965			-1.10088	0.943027	173.5	168	157.5	163
CPIJ000966			-1.03094	0.978028	848.5	805	823	870
CPIJ000967			-1.59319	0	5648.5	5121	3545	3851
CPIJ000968			1.09804	1	4	4	4.5	5
CPIJ000969			-1.90909	0.978028	1	1	0	0
CPIJ000970			-1.97222	0.843045	6	6	2.5	3
CPIJ000971			-1	1	0	0	0	0
CPIJ000972			-1.1072	0.977046	128	123	115.5	120
CPIJ000973			-1.3125	1	1	1	0.5	1
CPIJ000974			-1.90909	0.978028	1	1	0	0
CPIJ000975			-2.5625	0.858047	3	3	0.5	1
CPIJ000976			-5.54545	0.321698	5	5	0	0
CPIJ000977			-1.3125	1	1	1	0.5	1
CPIJ000978			-1.90909	0.978028	1	1	0	0
CPIJ000979			-1.19594	0.00421925	859.5	811	718.5	763
CPIJ000980			1.57377	0.93649	5	5	8.5	9
CPIJ000981	KOG3090	Cegma	1.18829	0.00172994	888.5	841	1056	1129
CPIJ000982			-1	1	0	0	0	0
CPIJ000983			-1	1	0	0	0	0
CPIJ000987			-1	1	0	0	0	0
CPIJ000988			-1.24194	0.978028	22	22	17.5	18
CPIJ000990			1.45455	1	0	0	0.5	1
CPIJ000991			-1.1087	1	4	4	3.5	4
CPIJ000992			-1.99321	0	2228.5	2054	1117.5	1204
CPIJ000993			1.05495	1	8	8	8.5	9
CPIJ000994			1.09705	0.977046	138	133	151.5	157
CPIJ000995	KOG0679	Cegma	-1.22419	0.127521	296.5	284	242	254
CPIJ000996			1.26641	0.000124885	629.5	593	797.5	844
CPIJ000997			1.80645	0.963876	2	2	4.5	5
CPIJ000998			-2.34615	0.763811	5	5	1.5	2
CPIJ000999			-1.10723	0.0862474	1284.5	1189	1160	1252
CPIJ001000			1.2852	0.61242	55	54	71	74
CPIJ001002			-1.90909	0.978028	1	1	0	0
CPIJ001003			-1.3125	1	1	1	0.5	1
CPIJ001004			-1.90909	0.978028	1	1	0	0
CPIJ001005			-1	1	0	0	0	0
CPIJ001006			-1.3125	1	1	1	0.5	1
CPIJ001007			-1	1	0	0	0	0
CPIJ001008			-1.90909	0.978028	1	1	0	0
CPIJ001010			-1	1	0	0	0	0
CPIJ001011			-1.9375	0.978028	2	2	0.5	1
CPIJ001012			-1	1	0	0	0	0
CPIJ001013			-1	1	0	0	0	0
CPIJ001014			-1	1	0	0	0	0
CPIJ001016			1.45455	1	0	0	0.5	1
CPIJ001017			1.45455	1	0	0	0.5	1
CPIJ001018			-2.5625	0.858047	3	3	0.5	1
CPIJ001019			-1.3125	1	1	1	0.5	1
CPIJ001021			-1.3125	1	1	1	0.5	1
CPIJ001022			-1	1	0	0	0	0
CPIJ001023			1.2381	1	1	1	1.5	2
CPIJ001024			-1.06944	1	22	22	20.5	21
CPIJ001025			-1.28274	0.828975	42	41	32.5	33
CPIJ001026			1.71429	0.978028	1	1	2.5	3
CPIJ001027			1.68627	0.879177	4	4	7.5	8
CPIJ001028			1.56399	0.114892	45	44	71	74
CPIJ001029			-1.30193	0.0775804	214.5	205	164.5	170
CPIJ001030			-1.20101	0.742883	94.5	91	78.5	81
CPIJ001031			-1.39336	0.00871108	238	226	170.5	176
CPIJ001032			1.08828	0.978028	140.5	135	153	159
CPIJ001033			-1.20179	0.918	52.5	52	43.5	45
CPIJ001035			-1	1	0	0	0	0
CPIJ001036			-1.57692	0.978028	3	3	1.5	2
CPIJ001037			-4.63636	0.471352	4	4	0	0
CPIJ001039			1.2381	1	1	1	1.5	2
CPIJ001040			-1.13796	0.861297	118.5	113	104	109
CPIJ001041			1.0133	1	36.5	36	37	38
CPIJ001042			1.45455	1	0	0	0.5	1
CPIJ001043			-1.21007	8.21496e-05	1246	1154	1029.5	1101
CPIJ001044			1.80645	0.963876	2	2	4.5	5
CPIJ001045			-1.06579	1	7	7	6.5	7
CPIJ001046			1.71429	0.978028	1	1	2.5	3
CPIJ001047			-1.1087	1	4	4	3.5	4
CPIJ001048			1.45455	1	0	0	0.5	1
CPIJ001049			-1.1087	1	4	4	3.5	4
CPIJ001050			-1.90909	0.978028	1	1	0	0
CPIJ001051			-3.72727	0.657622	3	3	0	0
CPIJ001052			-1.07576	1	6	6	5.5	6
CPIJ001053			-1.38851	0.643229	40	39	28.5	29
CPIJ001054			1.48914	0	2005.5	1823	2987	3260
CPIJ001055			-2.5625	0.858047	3	3	0.5	1
CPIJ001056			-1.02729	1	563.5	536	548.5	578
CPIJ001057			1.05025	1	78.5	76	82.5	86
CPIJ001058	KOG0073	Cegma	-1.01584	1	608	574	598.5	631
CPIJ001059			1.70248	0.556327	11	11	19.5	20
CPIJ001060			2.46277	2.2356e-05	36.5	36	91.5	95
CPIJ001061			1.08343	0.480164	760	711	823.5	870
CPIJ001062			1.16851	0.00863555	847.5	804	990.5	1064
CPIJ001063			1.45977	0.552725	25	25	37	38
CPIJ001064			1.70248	0.556327	11	11	19.5	20
CPIJ001065			-1.0768	0.858047	391.5	371	363.5	381
CPIJ001066			-1.01316	1	576.5	548	569	597
CPIJ001067			1.31161	0.405578	69.5	67	91.5	95
CPIJ001068			-1.25597	0.666556	72.5	70	57.5	59
CPIJ001069			-1.3125	1	1	1	0.5	1
CPIJ001070			-1.05313	1	98	94	93	97
CPIJ001071			-1.04999	0.978028	377	360	359	376
CPIJ001072			3.84314	0.0306304	4	4	18.5	19
CPIJ001073			2.36364	0.977046	0	0	1.5	2
CPIJ001074			-1	1	0	0	0	0
CPIJ001075			-3.11538	0.430325	7	7	1.5	2
CPIJ001076			-1.07503	0.657622	701	661	652	690
CPIJ001077			-1.14151	1	11	11	9.5	10
CPIJ001078			-1	1	0	0	0	0
CPIJ001079			1.085	0.692194	469.5	446	509.5	533
CPIJ001080			-1.66569	5.79109e-09	398	378	238.5	251
CPIJ001081			1.07042	1	6	6	6.5	7
CPIJ001082			1.07872	0.481011	850	806	917	977
CPIJ001083			-2.81818	0.858047	2	2	0	0
CPIJ001084			-1.87379	0.128751	37.5	37	19.5	20
CPIJ001085			-1.04132	1	200.5	192	192.5	200
CPIJ001086			1.52078	2.46354e-05	213	204	324.5	340
CPIJ001087			-1.07282	1	21	21	19.5	20
CPIJ001088			-1.26042	0.994027	11	11	8.5	9
CPIJ001089			-1	1	0	0	0	0
CPIJ001090			-1.96154	0.921846	4	4	1.5	2
CPIJ001091			-3.11538	0.430325	7	7	1.5	2
CPIJ001092			1.08197	1	5	5	5.5	6
CPIJ001093			1.03106	1	15	15	15.5	16
CPIJ001094			1.06173	1	7	7	7.5	8
CPIJ001095			1.69536	0.4547	14	14	24.5	25
CPIJ001096			1.74735	0.00108454	74.5	72	131	136
CPIJ001097			1.2381	1	1	1	1.5	2
CPIJ001098			2.36364	0.977046	0	0	1.5	2
CPIJ001099			1.09804	1	4	4	4.5	5
CPIJ001100			8.72727	0.0707968	0	0	8.5	9
CPIJ001101			-1	1	0	0	0	0
CPIJ001103			1.45455	1	0	0	0.5	1
CPIJ001104			-1.3125	1	1	1	0.5	1
CPIJ001105			-1.19737	1	8	8	6.5	7
CPIJ001106			1.59867	0.0907015	44	43	71	74
CPIJ001107			-1.90909	0.978028	1	1	0	0
CPIJ001108			1.05495	1	8	8	8.5	9
CPIJ001109			-1.08929	1	5	5	4.5	5
CPIJ001110			-1.90909	0.978028	1	1	0	0
CPIJ001111			-1	1	0	0	0	0
CPIJ001112			-1.3125	1	1	1	0.5	1
CPIJ001113			-1.1087	1	4	4	3.5	4
CPIJ001114			2.36364	0.977046	0	0	1.5	2
CPIJ001116			-1	1	0	0	0	0
CPIJ001117			1.16129	1	2	2	2.5	3
CPIJ001121			3.16323	0	62	60	198.5	207
CPIJ001122			-3.04545	0.068569	19	19	5.5	6
CPIJ001123			-1	1	0	0	0	0
CPIJ001124			-2.1678	0.000181559	94.5	91	43	44
CPIJ001125			-1.19231	1	2	2	1.5	2
CPIJ001126			1.3163	0.657622	40	39	53	54
CPIJ001127			-1.24984	0.219552	194	187	155	161
CPIJ001128			1.02993	0.978028	1335.5	1229	1375.5	1487
CPIJ001129			-1.03227	0.978028	1134.5	1045	1099	1186
CPIJ001130			1.03906	0.858047	1343	1236	1395.5	1510
CPIJ001131			1.01035	1	627	590	633.5	672
CPIJ001132	KOG0469	Cegma	1.33512	0	102537	100318	136900	131539
CPIJ001133			-1	1	0	0	0	0
CPIJ001134			-1.22569	0.790664	69.5	67	56.5	58
CPIJ001135			1.11848	1	20	20	22.5	23
CPIJ001136			-1.23056	0.000870161	815.5	771	662.5	699
CPIJ001137			-3.72727	0.657622	3	3	0	0
CPIJ001138			5.09091	0.394903	0	0	4.5	5
CPIJ001139			1.48387	0.99085	2	2	3.5	4
CPIJ001140			1.75503	1.10412e-09	207.5	199	365	383
CPIJ001141			-1.49051	0.391856	46	45	30.5	31
CPIJ001142			2.36364	0.977046	0	0	1.5	2
CPIJ001144			-1.29284	0.044237	266	255	205.5	215
CPIJ001145			-1	1	0	0	0	0
CPIJ001148			-2.81818	0.858047	2	2	0	0
CPIJ001149			-1	1	0	0	0	0
CPIJ001150			1.56399	0.114892	45	44	71	74
CPIJ001151			-1	1	0	0	0	0
CPIJ001152			1.0913	0.978028	92	89	100.5	105
CPIJ001154			-1	1	0	0	0	0
CPIJ001155			-1	1	0	0	0	0
CPIJ001156			-1	1	0	0	0	0
CPIJ001157			1.29412	1	4	4	5.5	6
CPIJ001158			3.27273	0.78508	0	0	2.5	3
CPIJ001160			-1.90909	0.978028	1	1	0	0
CPIJ001161			-1.1087	1	4	4	3.5	4
CPIJ001162			1.45455	1	0	0	0.5	1
CPIJ001163			1.41164	0.0837523	90	87	127.5	133
CPIJ001164			1.18842	0.40469	182	176	216.5	227
CPIJ001165			-1.0578	1	35.5	35	33.5	34
CPIJ001166			-1.07077	0.992126	127.5	122	119	125
CPIJ001167			-1	1	0	0	0	0
CPIJ001169			1.68627	0.879177	4	4	7.5	8
CPIJ001170			-1	1	0	0	0	0
CPIJ001171			-1.53648	0.140128	70.5	68	45.5	47
CPIJ001172			1.09476	0.840531	268	257	293.5	305
CPIJ001173			1.71429	0.978028	1	1	2.5	3
CPIJ001174			1.14423	0.165848	508.5	485	582	612
CPIJ001175			-4.63636	0.471352	4	4	0	0
CPIJ001176			1.17595	0.978028	33	33	39	40
CPIJ001177			1.12241	0.978028	52	51	58.5	60
CPIJ001178			2.36364	0.977046	0	0	1.5	2
CPIJ001179			1.2381	1	1	1	1.5	2
CPIJ001181			1.3211	0.216618	97	93	128.5	134
CPIJ001182			1.14873	0.963876	69.5	67	80	83
CPIJ001183			-1.09171	0.163016	1350	1242	1236.5	1329
CPIJ001184			1.57377	0.93649	5	5	8.5	9
CPIJ001185			-1.3125	1	1	1	0.5	1
CPIJ001186			-1.1408	0.78508	165	160	144.5	150
CPIJ001187			-1.09398	1	28	28	25.5	26
CPIJ001188			-1.19231	1	2	2	1.5	2
CPIJ001189			-1.3125	1	1	1	0.5	1
CPIJ001190			-2.5625	0.858047	3	3	0.5	1
CPIJ001191			1.15794	0.475819	220.5	210	255.5	268
CPIJ001193			1.2381	1	1	1	1.5	2
CPIJ001194			1.02043	0.978028	1736.5	1589	1772	1935
CPIJ001195			-1.1764	0.316707	289	278	245.5	258
CPIJ001196			-1.35109	0.219552	110.5	106	81.5	85
CPIJ001197			1.21127	1	6	6	7.5	8
CPIJ001198			-1.03425	1	14	14	13.5	14
CPIJ001199			-1.3125	1	1	1	0.5	1
CPIJ001200			-4.4375	0.321698	6	6	0.5	1
CPIJ001201			-1	1	0	0	0	0
CPIJ001202			1.18519	1	7	7	8.5	9
CPIJ001203			-1	1	0	0	0	0
CPIJ001204			1.2381	1	1	1	1.5	2
CPIJ001205			1.16854	0.978028	34.5	34	40.5	42
CPIJ001206			-1.12755	1	21	21	18.5	19
CPIJ001207			-1.17578	0.978028	29	29	24.5	25
CPIJ001208			-1	1	0	0	0	0
CPIJ001209			1.2381	1	1	1	1.5	2
CPIJ001210			2.36364	0.977046	0	0	1.5	2
CPIJ001211			-3.1875	0.656579	4	4	0.5	1
CPIJ001212			-1.90909	0.978028	1	1	0	0
CPIJ001213			3.14286	0.529253	1	1	5.5	6
CPIJ001214	KOG1723	Cegma	-1.00294	1	1193	1101	1189.5	1282
CPIJ001215			1.80247	0.645703	7	7	13.5	14
CPIJ001216			-1.8435	2.45121e-08	271	261	146.5	152
CPIJ001217			-2.25	0.657622	7	7	2.5	3
CPIJ001218			1.09415	0	27407.5	26003	29988	32256
CPIJ001219			-1.34483	0.00231087	365.5	348	271.5	282
CPIJ001220			1.06792	4.22902e-08	16048	14633	17138	18694
CPIJ001221			1.71429	0.978028	1	1	2.5	3
CPIJ001222			1.09804	1	4	4	4.5	5
CPIJ001227			-1.29255	0	2884	2604	2231	2404
CPIJ001228			-1.9375	0.978028	2	2	0.5	1
CPIJ001229			-1.40698	0.978028	11	11	7.5	8
CPIJ001230			-1	1	0	0	0	0
CPIJ001231			-1	1	0	0	0	0
CPIJ001232			1.2381	1	1	1	1.5	2
CPIJ001233			-1	1	0	0	0	0
CPIJ001234			1.18058	0.148143	345	329	407.5	430
CPIJ001236			-1.1087	1	4	4	3.5	4
CPIJ001237			-1.44643	0.978028	7	7	4.5	5
CPIJ001238			-1.90909	0.978028	1	1	0	0
CPIJ001239			-2.25	0.657622	7	7	2.5	3
CPIJ001240			1.48387	0.99085	2	2	3.5	4
CPIJ001241			-2.81818	0.858047	2	2	0	0
CPIJ001242			1.00387	1	128	123	128.5	134
CPIJ001243			1.12244	0.802162	174.5	169	196	204
CPIJ001244			-1.3125	1	1	1	0.5	1
CPIJ001245			-3.1875	0.656579	4	4	0.5	1
CPIJ001246			-1.57692	0.978028	3	3	1.5	2
CPIJ001247			-1	1	0	0	0	0
CPIJ001248			-2.05422	0.0987254	33	33	15.5	16
CPIJ001249			-1.96154	0.921846	4	4	1.5	2
CPIJ001250			1.02165	1	22	22	22.5	23
CPIJ001251			-1	1	0	0	0	0
CPIJ001252			-3.72727	0.657622	3	3	0	0
CPIJ001253			1.80931	0.011472	44	43	80.5	84
CPIJ001254			-1.01926	1	290	279	284.5	295
CPIJ001255			-1	1	0	0	0	0
CPIJ001256			-1.57692	0.978028	3	3	1.5	2
CPIJ001257			1.45455	1	0	0	0.5	1
CPIJ001258			-1	1	0	0	0	0
CPIJ001259			-1	1	0	0	0	0
CPIJ001260			1.45455	1	0	0	0.5	1
CPIJ001261			-1	1	0	0	0	0
CPIJ001262			-1.90909	0.978028	1	1	0	0
CPIJ001263			6.90909	0.171862	0	0	6.5	7
CPIJ001264			1.40984	0.978028	5	5	7.5	8
CPIJ001265			-1	1	0	0	0	0
CPIJ001266			2.19048	0.861297	1	1	3.5	4
CPIJ001267			-1.17943	0.220237	344	328	291.5	303
CPIJ001268			1.16129	1	2	2	2.5	3
CPIJ001269			-1.66176	0.000178599	191	184	114.5	119
CPIJ001270			-1	1	12821.5	11697	12821.5	13946
CPIJ001271			1.48387	0.99085	2	2	3.5	4
CPIJ001272			1.80645	0.963876	2	2	4.5	5
CPIJ001273			-1.9375	0.978028	2	2	0.5	1
CPIJ001274			1.45455	1	0	0	0.5	1
CPIJ001275			1.80838	0.00662357	49	48	89.5	93
CPIJ001277			1.45455	1	0	0	0.5	1
CPIJ001278			1.4902	0.978028	4	4	6.5	7
CPIJ001279			1.48387	0.99085	2	2	3.5	4
CPIJ001280			-1	1	0	0	0	0
CPIJ001281			-1.0454	1	91	88	87	90
CPIJ001282			-1.13733	0.657622	222.5	212	195.5	203
CPIJ001283			1.40984	0.978028	5	5	7.5	8
CPIJ001284			-2.24126	0.00258219	63	61	27.5	28
CPIJ001285			-1.27339	0.132378	208.5	200	163.5	169
CPIJ001286			-1.47554	0.0718391	107.5	103	72.5	75
CPIJ001287			-1.03246	0.455897	5374	4903	5205	5648
CPIJ001288			-1.08879	0.709454	446.5	420	410	433
CPIJ001289	KOG3271	Cegma	-1.1111	0.0253346	1689	1547	1520	1622
CPIJ001290			1.77465	0.713851	6	6	11.5	12
CPIJ001291			-1.30043	0.656579	59.5	58	45.5	47
CPIJ001292			1.49296	0.976045	6	6	9.5	10
CPIJ001293			-1	1	0	0	0	0
CPIJ001294			1.35211	0.978028	6	6	8.5	9
CPIJ001295			-1	1	0	0	0	0
CPIJ001296			1.58559	0.739018	10	10	16.5	17
CPIJ001297			-1	1	0	0	0	0
CPIJ001298			-1	1	0	0	0	0
CPIJ001299			1.45455	1	0	0	0.5	1
CPIJ001300			-1.01392	1	181	175	178.5	185
CPIJ001301			-1.22282	0.797803	67.5	65	55	56
CPIJ001302			3.27273	0.78508	0	0	2.5	3
CPIJ001303			1.45455	1	0	0	0.5	1
CPIJ001304			-1	1	0	0	0	0
CPIJ001305			1.09804	1	4	4	4.5	5
CPIJ001306			-1	1	0	0	0	0
CPIJ001307			-1	1	0	0	0	0
CPIJ001308			-1	1	0	0	0	0
CPIJ001309			-1	1	0	0	0	0
CPIJ001310			-2.61932	0.0038898	45	44	16.5	17
CPIJ001311			-1.04228	1	134.5	130	129	134
CPIJ001312			-5.0625	0.21668	7	7	0.5	1
CPIJ001313			-1.09485	0.495198	628	591	573.5	602
CPIJ001314	KOG1272	Cegma	-1.42305	0.022186	175.5	170	123	128
CPIJ001315			-2.81818	0.858047	2	2	0	0
CPIJ001316	KOG2653	Cegma	-1.01581	0.978028	2922	2656	2876.5	3157
CPIJ001317			-1.08508	0.0616667	2199	2023	2026.5	2223
CPIJ001318			1.17343	0.168205	353.5	336	415	439
CPIJ001319			-4.4375	0.321698	6	6	0.5	1
CPIJ001320			2.36364	0.977046	0	0	1.5	2
CPIJ001321			1.71429	0.978028	1	1	2.5	3
CPIJ001326			-1.96154	0.921846	4	4	1.5	2
CPIJ001327			1.85366	0.858047	3	3	6.5	7
CPIJ001328			-1	1	0	0	0	0
CPIJ001329			-2.81818	0.858047	2	2	0	0
CPIJ001330			-4.63636	0.471352	4	4	0	0
CPIJ001332			-1	1	0	0	0	0
CPIJ001333			-1	1	0	0	0	0
CPIJ001334			1.2381	1	1	1	1.5	2
CPIJ001335			-1.3125	1	1	1	0.5	1
CPIJ001336			-1.28195	0.864593	33	33	25.5	26
CPIJ001337			-1.04628	0.55086	2248.5	2086	2149	2327
CPIJ001338			-1	1	44	43	44	45
CPIJ001339			-1	1	0	0	0	0
CPIJ001340			-1.21268	3.37247e-06	1604	1491	1322.5	1427
CPIJ001341			-1.1087	1	4	4	3.5	4
CPIJ001342			-1	1	0	0	0	0
CPIJ001343			-1.0817	1	32	32	29.5	30
CPIJ001344			-1.32395	0.000218039	544.5	517	411	434
CPIJ001345			-1.17607	0.0654553	570	542	484.5	510
CPIJ001346			-1.02656	1	153.5	148	149.5	155
CPIJ001347			-1	1	0	0	0	0
CPIJ001348			-1.32609	1	5	5	3.5	4
CPIJ001349			3.14286	0.529253	1	1	5.5	6
CPIJ001350			3.87129	0.000462901	9	9	38	39
CPIJ001351			2.64201	3.60034e-11	66.5	64	177.5	184
CPIJ001352			1.48387	0.99085	2	2	3.5	4
CPIJ001353			-1	1	0	0	0	0
CPIJ001354			-1.03012	1	16	16	15.5	16
CPIJ001355			1.45455	1	0	0	0.5	1
CPIJ001356			-1	1	0	0	0	0
CPIJ001357			23.4752	0	9	9	236	248
CPIJ001358			41	2.07149e-09	0	0	44	45
CPIJ001359			-1.57692	0.978028	3	3	1.5	2
CPIJ001360			-1.57692	0.978028	3	3	1.5	2
CPIJ001361	KOG0180	Cegma	-1.35247	0	3565.5	3243	2636	2869
CPIJ001362			-2.03013	0	497.5	474	244.5	257
CPIJ001363			-1.20134	0.858047	70.5	68	58.5	60
CPIJ001364			-1.63559	0.305277	37.5	37	22.5	23
CPIJ001367			-2.19565	0.59628	9	9	3.5	4
CPIJ001368			-1.57292	0.809373	14	14	8.5	9
CPIJ001369			3.09677	0.34572	2	2	8.5	9
CPIJ001370			2.19048	0.861297	1	1	3.5	4
CPIJ001371			1.45455	1	0	0	0.5	1
CPIJ001372			-1.01298	1	389	369	384	403
CPIJ001373			-1.20172	0.0904303	404	382	336	352
CPIJ001374			-1.7839	0.145682	41	40	22.5	23
CPIJ001375			1.45455	1	0	0	0.5	1
CPIJ001376			-1	1	0	0	0	0
CPIJ001377			1.45455	1	0	0	0.5	1
CPIJ001378			-1	1	0	0	0	0
CPIJ001379			10.7619	0.000481661	1	1	21.5	22
CPIJ001381			1.45455	1	0	0	0.5	1
CPIJ001382			-10.0625	0.0059414	15	15	0.5	1
CPIJ001383			-1	1	0	0	0	0
CPIJ001384			-2.41304	0.457329	10	10	3.5	4
CPIJ001385			-1.53977	0.606031	26	26	16.5	17
CPIJ001386			-1.19231	1	2	2	1.5	2
CPIJ001387			-1.41667	1	4	4	2.5	3
CPIJ001388			-1	1	0	0	0	0
CPIJ001389			1.1173	1	33	33	37	38
CPIJ001390			-1.07171	0.294367	1590.5	1475	1484	1592
CPIJ001391			-1.08659	0.707803	469.5	446	432	458
CPIJ001392			1.11258	0.612179	332	317	369.5	387
CPIJ001393			-1.04243	0.976045	785	740	753	801
CPIJ001394			-1.01172	1	473.5	449	468	492
CPIJ001395			-1.09819	0.872035	217	207	197.5	206
CPIJ001396			-2.5625	0.858047	3	3	0.5	1
CPIJ001397			-1.03968	1	12	12	11.5	12
CPIJ001398			-1.13638	0.283881	490.5	465	431.5	457
CPIJ001399	KOG0989	Cegma	-1.15229	0.310237	381	363	330.5	346
CPIJ001400			-1.13038	0.654757	259	248	229	240
CPIJ001401			-3.11538	0.430325	7	7	1.5	2
CPIJ001402			-2.38158	0.223766	17	17	6.5	7
CPIJ001403			-1.04029	1	128	123	123	128
CPIJ001404			-1.27701	0.812514	45	44	35	36
CPIJ001405			-1	1	0	0	0	0
CPIJ001406			1.10178	0.978028	77.5	75	85.5	89
CPIJ001407			1.00892	1	167	162	168.5	174
CPIJ001408			1.12545	0.917048	110.5	106	124.5	130
CPIJ001409			-1.57692	0.978028	3	3	1.5	2
CPIJ001410			-3.88462	0.211203	9	9	1.5	2
CPIJ001411			6.90909	0.171862	0	0	6.5	7
CPIJ001412			1.45455	1	0	0	0.5	1
CPIJ001413			-1	1	0	0	0	0
CPIJ001414			-1.90909	0.978028	1	1	0	0
CPIJ001415			-1	1	0	0	0	0
CPIJ001416			-1	1	0	0	0	0
CPIJ001417			-2.34615	0.763811	5	5	1.5	2
CPIJ001418			-2.81818	0.858047	2	2	0	0
CPIJ001419			-1	1	0	0	0	0
CPIJ001421			2.19048	0.861297	1	1	3.5	4
CPIJ001422			-1.29602	0.24233	139	134	107	112
CPIJ001423			1.01586	1	93.5	90	95	99
CPIJ001424			1.19663	0.977046	34.5	34	41.5	43
CPIJ001425			1.03817	1	12	12	12.5	13
CPIJ001426			-2.81818	0.858047	2	2	0	0
CPIJ001427			1.45455	1	0	0	0.5	1
CPIJ001428			-1.3125	1	1	1	0.5	1
CPIJ001429			1.45455	1	0	0	0.5	1
CPIJ001430			-1.90909	0.978028	1	1	0	0
CPIJ001433			-1.24056	2.85456e-10	2203.5	2030	1776	1936
CPIJ001434			-1	1	0	0	0	0
CPIJ001435			-2.92708	0.023147	27	27	8.5	9
CPIJ001437			2.12903	0.797803	2	2	5.5	6
CPIJ001438			-1.3125	1	1	1	0.5	1
CPIJ001439			1.14137	0.297847	391.5	371	447	474
CPIJ001440			1.36585	1	3	3	4.5	5
CPIJ001441			2.36364	0.977046	0	0	1.5	2
CPIJ001442			1.28139	0.924995	22	22	28.5	29
CPIJ001443			-1	1	0	0	0	0
CPIJ001445			-1.9375	0.978028	2	2	0.5	1
CPIJ001446			1.68627	0.879177	4	4	7.5	8
CPIJ001447			1.01605	1	404	382	410.5	433
CPIJ001448			1.20202	0.962739	38.5	38	46.5	48
CPIJ001449			-1	1	0	0	0	0
CPIJ001450			-1.10699	0.978028	76.5	74	69	72
CPIJ001451			1.9104	0.0158873	33.5	33	65	68
CPIJ001452			1.22523	1	10	10	12.5	13
CPIJ001453			-1.19231	1	2	2	1.5	2
CPIJ001454			1.2381	1	1	1	1.5	2
CPIJ001455			1.16129	1	2	2	2.5	3
CPIJ001456	KOG0225	Cegma	-1.28788	1.51009e-09	1511	1407	1173	1262
CPIJ001457			-3.72727	0.657622	3	3	0	0
CPIJ001458			-1	1	0	0	0	0
CPIJ001459			-1	1	0	0	0	0
CPIJ001460			2.36364	0.977046	0	0	1.5	2
CPIJ001461			2.13861	0.237461	9	9	20.5	21
CPIJ001462			2.19048	0.861297	1	1	3.5	4
CPIJ001463			-1.9375	0.978028	2	2	0.5	1
CPIJ001464			3.27273	0.78508	0	0	2.5	3
CPIJ001465			-1.12658	1	34.5	34	30.5	31
CPIJ001466			-1.3125	1	1	1	0.5	1
CPIJ001467			1.26685	0.855369	34.5	34	44	45
CPIJ001468			-1	1	0	0	0	0
CPIJ001469			-1.27296	0.0232798	351	334	275.5	287
CPIJ001470			-1.19231	1	2	2	1.5	2
CPIJ001471			1.1459	0.884739	88	85	101	105
CPIJ001472			-1.10356	0.849196	244	232	221	232
CPIJ001473			-3.72727	0.657622	3	3	0	0
CPIJ001474			1.16768	0.150277	395.5	375	462	486
CPIJ001475			1.09313	0.758588	342.5	327	374.5	392
CPIJ001476			-1.04832	0.963876	671.5	633	640.5	678
CPIJ001477			1.45455	1	0	0	0.5	1
CPIJ001478			-1.06948	0.978028	237.5	225	222	233
CPIJ001479			-1.22111	0.288367	206	197	168.5	174
CPIJ001480			-1.01777	1	342.5	327	336.5	352
CPIJ001481			-1.12931	1	12	12	10.5	11
CPIJ001482			-1.96154	0.921846	4	4	1.5	2
CPIJ001483			-2.81818	0.858047	2	2	0	0
CPIJ001484			-1	1	0	0	0	0
CPIJ001485			-1.11161	0.978028	98.5	95	88.5	92
CPIJ001486			-1	1	0	0	0	0
CPIJ001487			-1.06444	0.0950825	3236.5	2920	3040.5	3322
CPIJ001488			-1	1	0	0	0	0
CPIJ001489			-1	1	0	0	0	0
CPIJ001490			-1.28651	0.150791	183	177	142	148
CPIJ001491			1.45455	1	0	0	0.5	1
CPIJ001492			2.09756	0.69925	3	3	7.5	8
CPIJ001493			-1.17167	0.977046	53.5	53	45.5	47
CPIJ001494			-1.18967	0.000818795	1153	1063	969	1040
CPIJ001495	KOG0092	Cegma	-1	1	0	0	0	0
CPIJ001496			1.32983	0.17001	103.5	99	138	143
CPIJ001497			1.48387	0.99085	2	2	3.5	4
CPIJ001498			-4.63636	0.471352	4	4	0	0
CPIJ001499			-1.90909	0.978028	1	1	0	0
CPIJ001500	KOG0313	Cegma	1.01998	1	499.5	476	509.5	533
CPIJ001501			6	0.262536	0	0	5.5	6
CPIJ001502			-1.34301	0.00578694	318	304	236.5	249
CPIJ001503	Ir68a.1	Ir	-1.90909	0.978028	1	1	0	0
CPIJ001504	Ir68a.2	Ir	-1.90909	0.978028	1	1	0	0
CPIJ001505			-1	1	0	0	0	0
CPIJ001506			1.45455	1	0	0	0.5	1
CPIJ001507			-8.18985	0	1306	1206	158.5	164
CPIJ001508			-1.00289	1	172.5	167	172	178
CPIJ001509			1.18714	0.302286	226	216	268.5	280
CPIJ001510			1.03123	1	191	184	197	205
CPIJ001511			1.14677	0.978028	50	49	57.5	59
CPIJ001512			-1.05958	0.978028	319	305	301	314
CPIJ001513			1.20101	0.742883	78.5	76	94.5	98
CPIJ001514			-1.47952	0.0209751	147	142	99	103
CPIJ001515			1.2381	1	1	1	1.5	2
CPIJ001516			-1.53922	0.319599	46	45	29.5	30
CPIJ001517			3.27273	0.78508	0	0	2.5	3
CPIJ001518			-1.53546	0.0424684	105	100	68	71
CPIJ001519			1.4902	0.978028	4	4	6.5	7
CPIJ001520			1.60606	0.357926	22	22	36	37
CPIJ001521			1.18519	1	7	7	8.5	9
CPIJ001522			2.36364	0.977046	0	0	1.5	2
CPIJ001523			-1.03968	1	12	12	11.5	12
CPIJ001527	Ir125.2	Ir	-1	1	0	0	0	0
CPIJ001528			-1	1	0	0	0	0
CPIJ001529			-1	1	0	0	0	0
CPIJ001530			-1.90909	0.978028	1	1	0	0
CPIJ001531	Ir119	Ir	-1	1	0	0	0	0
CPIJ001534			-1.90909	0.978028	1	1	0	0
CPIJ001535			1.71429	0.978028	1	1	2.5	3
CPIJ001537			-1.90909	0.978028	1	1	0	0
CPIJ001538			-5.54545	0.321698	5	5	0	0
CPIJ001539			-27.9737	0	211.5	203	6.5	7
CPIJ001540			1.19084	1	12	12	14.5	15
CPIJ001543			-1	1	0	0	0	0
CPIJ001544			-1	1	0	0	0	0
CPIJ001545			4.18182	0.569645	0	0	3.5	4
CPIJ001546	KOG1755	Cegma	1.08768	0.00256038	3694	3364	4018	4387
CPIJ001547	KOG0327	Cegma	-1.10486	0	30281.5	27927	27407.5	28812
CPIJ001548			1.45455	1	0	0	0.5	1
CPIJ001549			1.12023	0.616943	290	279	325	340
CPIJ001550			1.06716	0.0934825	2820.5	2529	3010	3293
CPIJ001551			-1.1685	0.67798	148	143	126.5	132
CPIJ001552			-1.09824	0.976045	161	156	146.5	152
CPIJ001553			-1.98214	0.657622	10	10	4.5	5
CPIJ001554			-1.07003	1	113.5	109	106	111
CPIJ001555			1.45455	1	0	0	0.5	1
CPIJ001556			-1.02164	1	990.5	917	969.5	1041
CPIJ001557			1.45455	1	0	0	0.5	1
CPIJ001558			-1.03676	1	13	13	12.5	13
CPIJ001559			-3.72727	0.657622	3	3	0	0
CPIJ001560			-1.1991	7.71181e-08	2302.5	2126	1920	2085
CPIJ001561			-1.0539	0.0389328	5953	5467	5648.5	6176
CPIJ001562			1.69536	0.4547	14	14	24.5	25
CPIJ001563	KOG1531	Cegma	-1.08182	2.52538e-05	7727.5	6983	7143	7798
CPIJ001564			-5.0625	0.21668	7	7	0.5	1
CPIJ001565			-1.08152	0.978028	178	172	164.5	170
CPIJ001566			-1	1	0	0	0	0
CPIJ001567			-1.34291	2.04088e-05	625.5	588	465.5	490
CPIJ001568			-1.37102	0.352725	76.5	74	55.5	57
CPIJ001569			-2.08378	4.5946e-11	270	259	129	134
CPIJ001570			1.12461	1	31	31	35	36
CPIJ001571			-2.81818	0.858047	2	2	0	0
CPIJ001572			-1.41667	1	4	4	2.5	3
CPIJ001573			1.03088	1	177	171	182.5	189
CPIJ001574			-1.16331	0.0601072	668.5	630	574.5	603
CPIJ001575			2.36364	0.977046	0	0	1.5	2
CPIJ001576			-1.14827	0.00108797	1722	1575	1499.5	1607
CPIJ001577			2.36364	0.977046	0	0	1.5	2
CPIJ001578			-1.21257	0.858047	64.5	62	53	54
CPIJ001579			-1.29602	0.24233	139	134	107	112
CPIJ001580			-1.2957	0.969623	23	23	17.5	18
CPIJ001581			1.6044	0.797803	8	8	13.5	14
CPIJ001582			-1.90909	0.978028	1	1	0	0
CPIJ001583			-1	1	0	0	0	0
CPIJ001584			1.48387	0.99085	2	2	3.5	4
CPIJ001585			-1	1	0	0	0	0
CPIJ001586			1.00232	1	214.5	205	215	225
CPIJ001587			-1.3125	1	1	1	0.5	1
CPIJ001588			-1.2096	0.355306	198	190	163.5	169
CPIJ001590			-1	1	0	0	0	0
CPIJ001591			1.2381	1	1	1	1.5	2
CPIJ001592			-1	1	0	0	0	0
CPIJ001593			-1.81897	0.445688	20	20	10.5	11
CPIJ001594			-1.3125	1	1	1	0.5	1
CPIJ001595			1.06173	1	7	7	7.5	8
CPIJ001596			-1.19231	1	2	2	1.5	2
CPIJ001597			-1.9375	0.978028	2	2	0.5	1
CPIJ001598			-1	1	0	0	0	0
CPIJ001599			-2.5625	0.858047	3	3	0.5	1
CPIJ001600			5.03226	0.0326813	2	2	14.5	15
CPIJ001601			1.71429	0.978028	1	1	2.5	3
CPIJ001602			1.36585	1	3	3	4.5	5
CPIJ001603			-1	1	0	0	0	0
CPIJ001604			-1	1	0	0	0	0
CPIJ001605			1.40984	0.978028	5	5	7.5	8
CPIJ001606			1.08913	1	55	54	60	62
CPIJ001607			2.0396	0.308643	9	9	19.5	20
CPIJ001608			1.41436	0.797803	17	17	24.5	25
CPIJ001610			-1.36275	2.54611e-11	1240.5	1148	910	969
CPIJ001611			1.71429	0.978028	1	1	2.5	3
CPIJ001612			1.57377	0.93649	5	5	8.5	9
CPIJ001613			-1.96154	0.921846	4	4	1.5	2
CPIJ001614			1.12195	1	3	3	3.5	4
CPIJ001615			-1	1	0	0	0	0
CPIJ001616			-1.40698	0.978028	11	11	7.5	8
CPIJ001617			-2.10465	0.337578	17	17	7.5	8
CPIJ001618			1.46543	0.349736	36.5	36	54	55
CPIJ001619			1.20503	0.750653	74.5	72	90	93
CPIJ001620			1.06351	0.846174	581.5	552	618.5	654
CPIJ001621			1.0048	1	624.5	587	627.5	665
CPIJ001622			1.80153	0.398075	12	12	22.5	23
CPIJ001623			1.27473	0.986103	8	8	10.5	11
CPIJ001624			-1	1	0	0	0	0
CPIJ001625			1.09292	0.978028	85	82	93	97
CPIJ001626			-1.48295	0.684161	25	25	16.5	17
CPIJ001627			-1.0484	0.978028	410.5	388	391.5	412
CPIJ001628			-1.21591	0.000418944	998.5	929	821	868
CPIJ001629			-1.24937	0.0761448	297	285	237.5	250
CPIJ001630			1.13204	0.863284	112.5	108	127.5	133
CPIJ001631			-1.23427	0.023883	452	425	366	384
CPIJ001632			1.11296	0.978028	83	80	92.5	96
CPIJ001633			-1.30837	0.434707	88	85	67	70
CPIJ001634			-1.30193	0.0775804	214.5	205	164.5	170
CPIJ001635			-1.16281	0.154923	481	456	413.5	437
CPIJ001636			-1.12322	0.794202	204	195	181.5	188
CPIJ001637			-1.06742	0.658401	838	792	785	830
CPIJ001638			-1.10478	0.800453	262.5	252	237.5	250
CPIJ001639			-1.29966	0.0226596	302.5	290	232.5	244
CPIJ001640			-1.16528	0.129638	503	480	431.5	457
CPIJ001641			-1.06815	0.978028	210.5	202	197	205
CPIJ001642			-1.02018	1	656	618	643	680
CPIJ001643			1.14081	0.609927	215.5	206	246	259
CPIJ001644			-1.36335	0.0607698	171.5	166	125.5	131
CPIJ001645			-1.1159	0.620648	345.5	329	309.5	324
CPIJ001646			1.05102	1	214.5	205	225.5	236
CPIJ001647			-1.32526	7.22302e-05	606	571	457	482
CPIJ001648			1.0119	1	125	120	126.5	132
CPIJ001649			-1.00283	1	530	501	528.5	557
CPIJ001650			-1.18095	0.0512431	583	553	493.5	519
CPIJ001651			-1.00154	1	977	905	975.5	1047
CPIJ001652			-1.99559	4.3693e-10	270.5	260	135	140
CPIJ001653			1.08197	1	5	5	5.5	6
CPIJ001654			-1.06271	0.978028	287	276	270	281
CPIJ001655			1.23329	0.320371	142.5	137	176	182
CPIJ001656			1.33069	0.00456919	263.5	253	351	368
CPIJ001657			-1.90909	0.978028	1	1	0	0
CPIJ001658			-1.69801	0.0861482	58.5	57	34	35
CPIJ001659			1.2459	1	5	5	6.5	7
CPIJ001660			1.89271	0	615	579	1165	1257
CPIJ001661			1.1773	1	13	13	15.5	16
CPIJ001662			-1.19231	1	2	2	1.5	2
CPIJ001663			2.58537	0.421685	3	3	9.5	10
CPIJ001664			-2.81818	0.858047	2	2	0	0
CPIJ001665			1.45455	1	0	0	0.5	1
CPIJ001666			1.18519	1	7	7	8.5	9
CPIJ001667			-1.06044	1	130.5	126	123	128
CPIJ001668			-1.05191	0.891148	698	656	663.5	701
CPIJ001669			1.24823	0.978028	13	13	16.5	17
CPIJ001670			1.4955	0.858047	10	10	15.5	16
CPIJ001671			-1.06579	1	7	7	6.5	7
CPIJ001672			-1.19231	1	2	2	1.5	2
CPIJ001673			1.45455	1	0	0	0.5	1
CPIJ001675			1.34987	0.245364	77.5	75	105	110
CPIJ001676			1.12195	1	3	3	3.5	4
CPIJ001677			-1.3125	1	1	1	0.5	1
CPIJ001678			-1.47297	0.460556	42.5	42	28.5	29
CPIJ001679	KOG3237	Cegma	-1.00165	1	607	573	606	641
CPIJ001680			-1.01953	1	25	25	24.5	25
CPIJ001681			5.09091	0.394903	0	0	4.5	5
CPIJ001684			-1.30172	0.978028	14	14	10.5	11
CPIJ001685			-1	1	0	0	0	0
CPIJ001686			2.19048	0.861297	1	1	3.5	4
CPIJ001687			1.08287	1	17	17	18.5	19
CPIJ001688			-1.05752	0.675526	1102	1018	1042	1115
CPIJ001689			-1.63521	0.0316335	89	86	54	55
CPIJ001691			1.13987	0.382631	338.5	323	386	405
CPIJ001692			-3.36111	0.193968	11	11	2.5	3
CPIJ001693			-6.3125	0.0926719	9	9	0.5	1
CPIJ001694			1.16129	1	2	2	2.5	3
CPIJ001695			-4.63636	0.471352	4	4	0	0
CPIJ001696			-1.41667	1	4	4	2.5	3
CPIJ001697			1.13485	1.39538e-11	6094.5	5548	6916.5	7527
CPIJ001698			2.45161	0.635491	2	2	6.5	7
CPIJ001699			1.15193	0.834674	107.5	103	124	129
CPIJ001700			1.29412	1	4	4	5.5	6
CPIJ001701			-1.96154	0.921846	4	4	1.5	2
CPIJ001702			1.27473	0.986103	8	8	10.5	11
CPIJ001703			1.45455	1	0	0	0.5	1
CPIJ001704			-2.81818	0.858047	2	2	0	0
CPIJ001705			-1.01084	1	465	441	460	485
CPIJ001706	KOG3459	Cegma	-1.16829	6.94501e-10	3942	3599	3374	3705
CPIJ001707	KOG0182	Cegma	-2.01449	0	541	513	268	279
CPIJ001708			-1.12755	1	21	21	18.5	19
CPIJ001709			-3.72727	0.657622	3	3	0	0
CPIJ001710			-1.29762	0.797803	42.5	42	32.5	33
CPIJ001711			-1.5985	0.125568	63	61	39	40
CPIJ001712			-1.25046	0.0950256	273.5	263	218.5	229
CPIJ001713			1.10502	0.630386	365.5	348	404	426
CPIJ001714			-1.98837	0.433729	16	16	7.5	8
CPIJ001715			-2.5625	0.858047	3	3	0.5	1
CPIJ001716			-1.06485	1	81	78	76	79
CPIJ001717			-1.05223	0.999982	220.5	210	209.5	219
CPIJ001718			-1.19194	0.889534	61	59	51	52
CPIJ001719			-1.47472	0.0523051	118.5	113	80	83
CPIJ001720			-1.68182	0.843045	10	10	5.5	6
CPIJ001721			-1.9375	0.978028	2	2	0.5	1
CPIJ001722			-1.08357	0.978028	154.5	149	142.5	148
CPIJ001723			-1.90909	0.978028	1	1	0	0
CPIJ001724			-1.90909	0.978028	1	1	0	0
CPIJ001725			1.0319	1	500.5	477	516.5	540
CPIJ001726			-1.3125	1	1	1	0.5	1
CPIJ001727			1.12195	1	3	3	3.5	4
CPIJ001728			1.80645	0.963876	2	2	4.5	5
CPIJ001729			-1.25735	0.978028	16	16	12.5	13
CPIJ001731			4.18182	0.569645	0	0	3.5	4
CPIJ001732			-1	1	0	0	0	0
CPIJ001733			-1	1	326.5	312	326.5	341
CPIJ001734			-1.07493	0.929896	314.5	301	292.5	304
CPIJ001735			-2.41304	0.457329	10	10	3.5	4
CPIJ001736			1.08197	1	5	5	5.5	6
CPIJ001737			1.21091	0.214292	217	207	263	274
CPIJ001738			1.16145	0.0024481	1135.5	1046	1319	1423
CPIJ001739	KOG3222	Cegma	-1.03263	1	394.5	374	382	401
CPIJ001740			1.03805	0.909572	1181.5	1092	1226.5	1317
CPIJ001741			-3.72727	0.657622	3	3	0	0
CPIJ001742			-1	1	0	0	0	0
CPIJ001743			1.12195	1	3	3	3.5	4
CPIJ001744			-1	1	0	0	0	0
CPIJ001745			-2.81818	0.858047	2	2	0	0
CPIJ001746			-1.97826	0.736684	8	8	3.5	4
CPIJ001747			-1.21131	1.45215e-08	2277.5	2111	1880	2038
CPIJ001748			25.4656	0	12	12	332.5	348
CPIJ001749			-1.19231	1	2	2	1.5	2
CPIJ001750			-1.19231	1	2	2	1.5	2
CPIJ001751			-1	1	0	0	0	0
CPIJ001752			1.45455	1	0	0	0.5	1
CPIJ001753			-1	1	0	0	0	0
CPIJ001754			4.82353	0.00379004	4	4	23.5	24
CPIJ001755			1.45455	1	0	0	0.5	1
CPIJ001756			-1.9375	0.978028	2	2	0.5	1
CPIJ001759			-1.67204	0.3766	30	30	17.5	18
CPIJ001760			1.45455	1	0	0	0.5	1
CPIJ001761			1.24752	1	9	9	11.5	12
CPIJ001762			-1	1	0	0	0	0
CPIJ001763			-1	1	0	0	0	0
CPIJ001764			2.25983	0	978	905	2211.5	2383
CPIJ001765			-1.19231	1	2	2	1.5	2
CPIJ001766			-1	1	0	0	0	0
CPIJ001767			2.19048	0.861297	1	1	3.5	4
CPIJ001768			-1	1	0	0	0	0
CPIJ001769			-1	1	0	0	0	0
CPIJ001770			2.66667	0.69925	1	1	4.5	5
CPIJ001771			1.50865	9.57313e-05	195.5	188	295.5	308
CPIJ001772			-1	1	140.5	135	140.5	146
CPIJ001773			-1.41667	1	4	4	2.5	3
CPIJ001774			-1	1	0	0	0	0
CPIJ001775			-1.75472	0.561024	17.5	17	9.5	10
CPIJ001776			1.45455	1	0	0	0.5	1
CPIJ001777			2.19048	0.861297	1	1	3.5	4
CPIJ001778			1.36585	1	3	3	4.5	5
CPIJ001779			1.01256	1	476.5	452	482.5	508
CPIJ001780			-1.96284	0.0211788	57	56	28.5	29
CPIJ001781			-1	1	0	0	0	0
CPIJ001782			-1.9375	0.978028	2	2	0.5	1
CPIJ001783			-1	1	0	0	0	0
CPIJ001784			1.2381	1	1	1	1.5	2
CPIJ001785			1.09317	1	15	15	16.5	17
CPIJ001786			-2.23016	0.105514	27	27	11.5	12
CPIJ001787			1.6639	0.257778	23	23	39	40
CPIJ001788			1.2381	1	1	1	1.5	2
CPIJ001789			2.36364	0.977046	0	0	1.5	2
CPIJ001790			-1.3125	1	1	1	0.5	1
CPIJ001791			-1.06319	1	133.5	129	125.5	131
CPIJ001792			1.45455	1	0	0	0.5	1
CPIJ001793			-1.13889	1	3	3	2.5	3
CPIJ001794			-1.07123	1	36.5	36	34	35
CPIJ001795			1.29517	0.0309622	222.5	212	288.5	300
CPIJ001796			-1.65068	0.529253	23	23	13.5	14
CPIJ001797			1.04106	1	108.5	104	113	118
CPIJ001798			-1.68182	0.843045	10	10	5.5	6
CPIJ001799			-1.625	0.912652	8	8	4.5	5
CPIJ001800			-1	1	0	0	0	0
CPIJ001801			-1	1	0	0	0	0
CPIJ001802			-1	1	0	0	0	0
CPIJ001803			-1	1	0	0	0	0
CPIJ001804			-1.3125	1	1	1	0.5	1
CPIJ001805			-1.66824	0.010788	105	100	62.5	65
CPIJ001806			1.12998	0.858047	122	117	138	143
CPIJ001807			1.34161	0.924733	15	15	20.5	21
CPIJ001808			-2.81818	0.858047	2	2	0	0
CPIJ001810			-1.3125	1	1	1	0.5	1
CPIJ001811			-1	1	62	60	62	64
CPIJ001812			1.45455	1	0	0	0.5	1
CPIJ001816			-1.3125	1	1	1	0.5	1
CPIJ001818			-2.81818	0.858047	2	2	0	0
CPIJ001819			4.18182	0.569645	0	0	3.5	4
CPIJ001820			-1.3125	1	1	1	0.5	1
CPIJ001821			2.36364	0.977046	0	0	1.5	2
CPIJ001822			-1	1	0	0	0	0
CPIJ001823			1.08389	1	58.5	57	63.5	66
CPIJ001825			-1.24351	0.693319	75.5	73	60.5	63
CPIJ001826			-1.3125	1	1	1	0.5	1
CPIJ001827			1.28504	0.729737	41	40	53	54
CPIJ001828			1.35433	0.0264903	164	159	222.5	233
CPIJ001829			-1	1	0	0	0	0
CPIJ001830			-1	1	0	0	0	0
CPIJ001831			-1	1	0	0	0	0
CPIJ001832			-1	1	0	0	0	0
CPIJ001833			-1	1	0	0	0	0
CPIJ001834			-1	1	0	0	0	0
CPIJ001835			-1	1	0	0	0	0
CPIJ001836			5.09091	0.394903	0	0	4.5	5
CPIJ001837			-1	1	0	0	0	0
CPIJ001838			-1	1	0	0	0	0
CPIJ001839			-1	1	0	0	0	0
CPIJ001840			-1.90909	0.978028	1	1	0	0
CPIJ001841			4.18182	0.569645	0	0	3.5	4
CPIJ001842	KOG1145	Cegma	-1.04748	1	208.5	200	199	208
CPIJ001843			-2.81818	0.858047	2	2	0	0
CPIJ001844			-1.13889	1	3	3	2.5	3
CPIJ001845			1.27491	3.69152e-07	946.5	882	1207	1297
CPIJ001846			2.36364	0.977046	0	0	1.5	2
CPIJ001847			1.87591	0.00927267	40	39	76	79
CPIJ001848			-1.3125	1	1	1	0.5	1
CPIJ001849			-1	1	0	0	0	0
CPIJ001850			1.71429	0.978028	1	1	2.5	3
CPIJ001851			2.15591	0.0412115	17.5	17	39	40
CPIJ001852			-1.90909	0.978028	1	1	0	0
CPIJ001853			-1.20525	0.428471	178	172	147.5	153
CPIJ001854			-1.9375	0.978028	2	2	0.5	1
CPIJ001855			1.09188	0.651784	456	431	498	522
CPIJ001856			-1.10274	1	15	15	13.5	14
CPIJ001857			1.2381	1	1	1	1.5	2
CPIJ001858			-1.84158	0.00123084	110.5	106	59.5	61
CPIJ001859			1.60291	0.0719725	47	46	76	79
CPIJ001860			-3.32143	0.06342	17.5	17	4.5	5
CPIJ001861			1.50459	6.52585e-05	206	197	310.5	325
CPIJ001862			1.2381	1	1	1	1.5	2
CPIJ001863			-3.91667	0.0904303	13	13	2.5	3
CPIJ001864			1.45455	1	0	0	0.5	1
CPIJ001878			-1.19231	1	2	2	1.5	2
CPIJ001879			-1.47244	0.327151	55	54	37	38
CPIJ001880	KOG2067	Cegma	-1.07677	0.549521	854.5	808	793.5	841
CPIJ001881			-2.34615	0.763811	5	5	1.5	2
CPIJ001882			1.45455	1	0	0	0.5	1
CPIJ001883			1.07819	0.978028	114	110	123	128
CPIJ001884	KOG0209	Cegma	-1.36458	0.978028	12	12	8.5	9
CPIJ001885			-2.81818	0.858047	2	2	0	0
CPIJ001887			-1	1	0	0	0	0
CPIJ001888			1.2459	1	5	5	6.5	7
CPIJ001889			-1	1	0	0	0	0
CPIJ001890			1.45455	1	0	0	0.5	1
CPIJ001891			-1.04717	1	10	10	9.5	10
CPIJ001892			-1.59536	0.00265422	157	152	98	102
CPIJ001893			-1.30179	0.172231	158.5	153	121.5	127
CPIJ001894			-2.13014	0.102799	30	30	13.5	14
CPIJ001895			-1.99609	0.0310852	50	49	24.5	25
CPIJ001896			1.29412	1	4	4	5.5	6
CPIJ001897			-1.42453	0.933644	14	14	9.5	10
CPIJ001898			-1.08543	0.833213	361	344	332.5	348
CPIJ001899			-1.54348	0.978028	6	6	3.5	4
CPIJ001900			1.45455	1	0	0	0.5	1
CPIJ001901			1.29412	1	4	4	5.5	6
CPIJ001902			-1.47952	0	8760	8188	5920.5	6396
CPIJ001903			1.04505	1	10	10	10.5	11
CPIJ001904			2.19048	0.861297	1	1	3.5	4
CPIJ001905			-1	1	0	0	0	0
CPIJ001906			-1.3125	1	1	1	0.5	1
CPIJ001907			-1.3125	1	1	1	0.5	1
CPIJ001908			-1.9375	0.978028	2	2	0.5	1
CPIJ001909			1.80645	0.963876	2	2	4.5	5
CPIJ001910			1.45455	1	0	0	0.5	1
CPIJ001911			-1.1983	0.0477175	506.5	483	422.5	446
CPIJ001912			-1.38484	0.00994911	240	228	173	179
CPIJ001913			-1	1	0	0	0	0
CPIJ001914			-1.07069	1	112.5	108	105	110
CPIJ001915			-1.05501	1	171.5	166	162.5	168
CPIJ001916			-1.00322	1	154.5	149	154	160
CPIJ001917			1.45455	1	0	0	0.5	1
CPIJ001918			1.45455	1	0	0	0.5	1
CPIJ001919			3.27273	0.78508	0	0	2.5	3
CPIJ001920			-1.41667	1	4	4	2.5	3
CPIJ001921			1.45455	1	0	0	0.5	1
CPIJ001922			1.66794	0.00320361	77.5	75	130	135
CPIJ001923			1.45455	1	0	0	0.5	1
CPIJ001924			-4.63636	0.471352	4	4	0	0
CPIJ001925			-1	1	0	0	0	0
CPIJ001926			-1.90909	0.978028	1	1	0	0
CPIJ001928			-1	1	0	0	0	0
CPIJ001929			-1.05208	1	9	9	8.5	9
CPIJ001930			-1.18822	0.0200463	687	648	578	607
CPIJ001931			1.23492	0.317287	141.5	136	175	181
CPIJ001932			-1	1	0	0	0	0
CPIJ001933			-1	1	0	0	0	0
CPIJ001934			1.48387	0.99085	2	2	3.5	4
CPIJ001935			2.27451	0.481196	4	4	10.5	11
CPIJ001936			-1.43478	0.571492	38.5	38	26.5	27
CPIJ001937			-1.00449	1	222.5	212	221.5	232
CPIJ001938			1.12195	1	3	3	3.5	4
CPIJ001939			1.53055	0.324036	30	30	46.5	48
CPIJ001940			1.37297	3.46129e-09	696	654	956	1022
CPIJ001941			-4.36957	0.0169132	19	19	3.5	4
CPIJ001942			-1.90909	0.978028	1	1	0	0
CPIJ001943			1.29151	0.00647238	314.5	301	406.5	429
CPIJ001944			2.36364	0.977046	0	0	1.5	2
CPIJ001945			1.45455	1	0	0	0.5	1
CPIJ001946			2.36364	0.977046	0	0	1.5	2
CPIJ001947			1.05495	1	8	8	8.5	9
CPIJ001948			-1	1	0	0	0	0
CPIJ001949			2.45161	0.635491	2	2	6.5	7
CPIJ001950			-1.44643	0.978028	7	7	4.5	5
CPIJ001951			1.49896	0.177054	47	46	71	74
CPIJ001952			-1.40441	0.865442	18	18	12.5	13
CPIJ001953			-7.36364	0.137541	7	7	0	0
CPIJ001954			-9.40909	4.80574e-10	61	59	5.5	6
CPIJ001955			-5.42308	0.0403821	13	13	1.5	2
CPIJ001956			-1.97826	0.736684	8	8	3.5	4
CPIJ001957			2.36364	0.977046	0	0	1.5	2
CPIJ001958			-2.5625	0.858047	3	3	0.5	1
CPIJ001960			1.45455	1	0	0	0.5	1
CPIJ001961			-1	1	0	0	0	0
CPIJ001962			2.36364	0.977046	0	0	1.5	2
CPIJ001963			2.36364	0.977046	0	0	1.5	2
CPIJ001964			-2.80556	0.385493	9	9	2.5	3
CPIJ001965			-1.57692	0.978028	3	3	1.5	2
CPIJ001966			-2.34615	0.763811	5	5	1.5	2
CPIJ001967			-1.08929	1	5	5	4.5	5
CPIJ001968			-1.01046	1	95.5	92	94.5	98
CPIJ001969			-1.5385	0	1056	983	686	725
CPIJ001970			1.4902	0.978028	4	4	6.5	7
CPIJ001971			-1	1	0	0	0	0
CPIJ001972			-1.9375	0.978028	2	2	0.5	1
CPIJ001973			-1.34946	0.858047	24	24	17.5	18
CPIJ001974			-1.01859	1	875.5	827	859.5	908
CPIJ001975			3.09677	0.34572	2	2	8.5	9
CPIJ001976			2.24322	1.18051e-13	128	123	288.5	300
CPIJ001977			1.4955	0.858047	10	10	15.5	16
CPIJ001978			-1.90909	0.978028	1	1	0	0
CPIJ001979			-3.8125	0.471352	5	5	0.5	1
CPIJ001980			1.71429	0.978028	1	1	2.5	3
CPIJ001981			-1	1	0	0	0	0
CPIJ001982			-1	1	0	0	0	0
CPIJ001983			-1	1	0	0	0	0
CPIJ001984			-1	1	0	0	0	0
CPIJ001985			-3.38372	0.00849178	28	28	7.5	8
CPIJ001986			-1.72368	0.742883	12	12	6.5	7
CPIJ001987			-1.3125	1	1	1	0.5	1
CPIJ001988			-1.22837	0.858047	50	49	40.5	42
CPIJ001989			1.40284	0.758332	20	20	28.5	29
CPIJ001990			-1.9375	0.978028	2	2	0.5	1
CPIJ001991			-1.99265	0.206306	26	26	12.5	13
CPIJ001992			1.71429	0.66397	8	8	14.5	15
CPIJ001993			2.34146	0.556327	3	3	8.5	9
CPIJ001994			-1	1	0	0	0	0
CPIJ001995			1.18519	1	7	7	8.5	9
CPIJ001996			2.36364	0.977046	0	0	1.5	2
CPIJ001997			1.29412	1	4	4	5.5	6
CPIJ001998			-1	1	0	0	0	0
CPIJ001999			1.05798	0.115397	3491.5	3185	3694	4024
CPIJ002000			-1.04355	0.937902	873.5	825	837	883
CPIJ002001			-1.23911	0.400917	144	139	116	121
CPIJ002002			-1.00761	1	330	315	327.5	343
CPIJ002003			-1.17332	0.0114126	892.5	845	760.5	810
CPIJ002004			2.36364	0.977046	0	0	1.5	2
CPIJ002005			1.45455	1	0	0	0.5	1
CPIJ002006			1.16129	1	2	2	2.5	3
CPIJ002007			-1	1	0	0	0	0
CPIJ002008			1.45455	1	0	0	0.5	1
CPIJ002009			-1	1	0	0	0	0
CPIJ002010			1.2381	1	1	1	1.5	2
CPIJ002011			-1.96154	0.921846	4	4	1.5	2
CPIJ002012			-3.5817	5.6357e-10	108.5	104	29.5	30
CPIJ002013			-1.3125	1	1	1	0.5	1
CPIJ002014			-1.08929	1	5	5	4.5	5
CPIJ002015			1.45455	1	0	0	0.5	1
CPIJ002016			-1.90909	0.978028	1	1	0	0
CPIJ002017			-1.41667	1	4	4	2.5	3
CPIJ002018			-1.90909	0.978028	1	1	0	0
CPIJ002019			-1.9375	0.978028	2	2	0.5	1
CPIJ002020			4.18182	0.569645	0	0	3.5	4
CPIJ002021			-1	1	0	0	0	0
CPIJ002022			-1.06016	1	157.5	152	148.5	154
CPIJ002023			-1	1	0	0	0	0
CPIJ002025			1.43734	0.100199	75.5	73	109	114
CPIJ002026			-1.03806	1	258	247	248.5	261
CPIJ002027			-1.76087	0.858047	7	7	3.5	4
CPIJ002028			1.48387	0.99085	2	2	3.5	4
CPIJ002029			-1.89074	0	701.5	661	370.5	388
CPIJ002030			1.24054	2.60081e-05	886.5	839	1100	1186
CPIJ002031			-2.81818	0.858047	2	2	0	0
CPIJ002032			-1.38872	0.239508	90	87	64.5	67
CPIJ002033			-1.20124	0.824479	76.5	74	63.5	66
CPIJ002034			1.36585	1	3	3	4.5	5
CPIJ002035			-1.90909	0.978028	1	1	0	0
CPIJ002036			-1.05365	1	48	47	45.5	47
CPIJ002037			1.2381	1	1	1	1.5	2
CPIJ002038			3.27273	0.78508	0	0	2.5	3
CPIJ002039			-1	1	0	0	0	0
CPIJ002040			1.38012	0.858047	16	16	22.5	23
CPIJ002042			-1.30691	0.69925	50	49	38	39
CPIJ002043			1.2224	3.94195e-13	2654	2411	3244.5	3560
CPIJ002044			-1.32609	1	5	5	3.5	4
CPIJ002045			1.20216	0.357657	174.5	169	210	219
CPIJ002046			11.4545	0.0174913	0	0	11.5	12
CPIJ002047			1.2968	0.00147203	383	365	497	521
CPIJ002048			-1.02522	0.880844	2905	2640	2833.5	3115
CPIJ002049			1.07042	1	6	6	6.5	7
CPIJ002050			-1	1	0	0	0	0
CPIJ002051			1.09831	1	34.5	34	38	39
CPIJ002052			-1.23864	0.00179204	697	655	562.5	590
CPIJ002053			-1.04056	0.978028	473.5	449	455	481
CPIJ002054			1.29737	0.00258558	352	335	457	482
CPIJ002055			1.1942	0.346889	192	185	229.5	240
CPIJ002056			1.96491	0.135068	16	16	32.5	33
CPIJ002057			-1.55402	0.218753	55	54	35	36
CPIJ002058			-1.16194	0.879177	85	82	73	76
CPIJ002059			-1.12444	0.228715	654	616	581.5	611
CPIJ002060			1.2795	0.978028	15	15	19.5	20
CPIJ002061			-1.236	0.545787	111.5	107	90	93
CPIJ002062	KOG0659	Cegma	-1.09736	0.635491	461	437	420	443
CPIJ002063			1.07118	0.978028	174.5	169	187	194
CPIJ002064			2.0396	0.308643	9	9	19.5	20
CPIJ002065	KOG1393	Cegma	-1.9375	0.978028	2	2	0.5	1
CPIJ002066			-1.19231	1	2	2	1.5	2
CPIJ002067	KOG2909	Cegma	-1.42453	0.933644	14	14	9.5	10
CPIJ002068			-1.33784	0.749388	38.5	38	28.5	29
CPIJ002069			-1.17433	0.00420714	1056.5	984	899.5	951
CPIJ002070			-1.31802	0.494829	73.5	71	55.5	57
CPIJ002071			-1.5303	0.962739	9	9	5.5	6
CPIJ002072			1.88235	0.774392	4	4	8.5	9
CPIJ002073			1.41796	0.188328	63.5	61	90.5	94
CPIJ002074			-2.34615	0.763811	5	5	1.5	2
CPIJ002075			-1.3125	1	1	1	0.5	1
CPIJ002076			-1.90909	0.978028	1	1	0	0
CPIJ002077			-1.68182	0.843045	10	10	5.5	6
CPIJ002078			-1.47619	1	2	2	1	1
CPIJ002081			1.90909	0.978028	0	0	1	1
CPIJ002082			-1.21552	1	13	13	10.5	11
CPIJ002083			-1.41353	0.638292	36.5	36	25.5	26
CPIJ002084			-1.42969	0.623955	35.5	35	24.5	25
CPIJ002085			-1	1	0	0	0	0
CPIJ002086			-1.10647	0.277594	783.5	738	708	751
CPIJ002087			-1.01906	0.986103	1709.5	1570	1677.5	1815
CPIJ002088			-1.16451	0.00823411	1043	971	895.5	946
CPIJ002089			54.5366	0	3	3	222.5	233
CPIJ002090			2.36364	0.977046	0	0	1.5	2
CPIJ002091			-1.15649	0.55098	228	218	197	205
CPIJ002092			2.04651	0.0099121	29	29	60.5	63
CPIJ002093			-1.00657	1	75.5	73	75	78
CPIJ002094			3.27273	0.78508	0	0	2.5	3
CPIJ002095			-1.1087	1	4	4	3.5	4
CPIJ002096			-1.01953	1	25	25	24.5	25
CPIJ002097			2.36364	0.977046	0	0	1.5	2
CPIJ002098			-1	1	0	0	0	0
CPIJ002099			1.04234	0.272189	4392	4010	4578	4999
CPIJ002101			-1.05169	0.978028	446.5	420	424.5	449
CPIJ002102			-2.73077	0.587189	6	6	1.5	2
CPIJ002103			1.32652	0.0219169	199.5	191	265	276
CPIJ002104			-1.34196	0.455829	71.5	69	53	54
CPIJ002107			-1.22436	0.0515538	400	379	326.5	341
CPIJ002110			-3.5	0.0841544	15	15	3.5	4
CPIJ002112			1.11034	0.978028	85	82	94.5	98
CPIJ002113			-2.81818	0.858047	2	2	0	0
CPIJ002114			-1.13794	0.0556595	927	868	814.5	859
CPIJ002115			-1.32609	1	5	5	3.5	4
CPIJ002116			1.08772	1	16	16	17.5	18
CPIJ002117			-1.17356	0.00108335	1300.5	1200	1108	1193
CPIJ002118			-1.12668	0.00418654	1880	1722	1668.5	1801
CPIJ002119			-1.08929	1	5	5	4.5	5
CPIJ002120			-1	1	0	0	0	0
CPIJ002121			-1.19231	1	2	2	1.5	2
CPIJ002122			1.76303	0.00048911	79.5	77	141	147
CPIJ002123			-1.31455	0.0787082	199.5	191	151.5	157
CPIJ002124			-1	1	0	0	0	0
CPIJ002125			-1.90909	0.978028	1	1	0	0
CPIJ002126			-1	1	0	0	0	0
CPIJ002127			2.22951	0.42491	5	5	12.5	13
CPIJ002128			-5.54545	0.321698	5	5	0	0
CPIJ002129			-1.96154	0.921846	4	4	1.5	2
CPIJ002130			-1.90909	0.978028	1	1	0	0
CPIJ002131			-2.81818	0.858047	2	2	0	0
CPIJ002132			-1	1	0	0	0	0
[truncated: 16,982 more rows]

## Sheet: Expressed genes
Feature ID	Transcript	Family	Kal's Z-test: BF vs NBF normalized values - Proportions fold change	Kal's Z-test: BF vs NBF normalized values - FDR p-value correction	NBF - Normalized means	NBF - Means	BF - Normalized means	BF - Means
Aats-ala-m			-1.11034	0.978028	94.5	91	85	88
APG10			1.0319	1	234	223	241.5	254
APG12			1.01701	1	263.5	253	268	279
APG3			-2.11842	0.392171	15	15	6.5	7
APG4B			1.02075	1	23	23	23.5	24
APG6			-1.07389	1	42.5	42	39.5	41
APG7A			-1.10333	0.466777	575.5	547	521.5	548
APG7B			1.04226	0.97235	803.5	759	837.5	884
APG8			-1.26194	2.96428e-11	2097	1910	1661.5	1800
Arf1			-1.21503	0.00764206	660	623	543	571
Arf2			1.40155	0.471352	37.5	37	53	54
Arf3			1.30646	0.0524949	180	174	235.5	248
ASNA1			-2.33929	0.397511	12	12	4.5	5
B0WTU5			1.01791	1	138.5	134	141	147
BR1			3.50906	0	440.5	415	1548.5	1659
BUFFY			1.31477	0.00820568	261	250	343.5	360
Cat			-1.10303	1.44042e-05	5266	4810	4774	5201
CatB1			469.389	0	20	20	9903	10915
CatB2			783.857	0	15	15	12619	13563
CecA1			1.33179	5.44905e-05	452.5	426	603	638
CecA2			-1.91837	0.117779	36.5	36	18.5	19
CecB1			-3.63889	0.132849	12	12	2.5	3
COX2			-1.12453	0	49818	43462	44301	49509
CPIJ000004			-1.35168	0.149319	131.5	127	97	101
CPIJ000005			-1.28169	0.735836	53.5	53	41.5	43
CPIJ000008			1.36517	0.609678	34.5	34	47.5	49
CPIJ000010			1.42831	0.00514828	160	155	229	240
CPIJ000011			-1.05874	0.976045	422.5	399	399	420
CPIJ000015			1.09662	1	61	59	67	70
CPIJ000016			1.12229	0	13655.5	12450	15325.5	16816
CPIJ000017			1.02075	1	23	23	23.5	24
CPIJ000019			-1.07594	0.976045	261	250	242.5	255
CPIJ000021			4.41584	4.60758e-05	9	9	43.5	45
CPIJ000023			1.10929	0.963876	127	122	141	147
CPIJ000024			1.00781	1	639.5	602	644.5	681
CPIJ000025			-1.11279	0.623393	359	342	322.5	338
CPIJ000030			-1.35256	0.918195	20	20	14.5	15
CPIJ000031			-1.50293	1.44042e-05	357.5	340	237.5	250
CPIJ000032			-1.26082	0	3711.5	3386	2943.5	3213
CPIJ000033			-1.40619	0	11058	10082	7863.5	8676
CPIJ000034			-1.49922	3.13106e-15	1050	977	700	741
CPIJ000037			1.1245	0.605392	276	265	310.5	325
CPIJ000038			-1.08555	1	56	55	51.5	53
CPIJ000039			-1.00799	1	62	60	61.5	64
CPIJ000040			1.09711	0.352639	730	685	801	848
CPIJ000045			1.15461	0.609317	180	174	208	217
CPIJ000047			-1.44457	0.0628284	124	119	85.5	89
CPIJ000048			-1.41185	0.00157249	292	281	206.5	216
CPIJ000050			1.07463	1	19	19	20.5	21
CPIJ000051			-1.05228	0.869521	723.5	679	687.5	727
CPIJ000052			1.11742	3.17444e-07	4879	4415	5452	5894
CPIJ000055			-1.04006	0.978028	583	553	560.5	589
CPIJ000058			1.42955	0.556327	28	28	40.5	42
CPIJ000060			1.02603	1	191	184	196	204
CPIJ000062			-1.41667	0.854409	21	21	14.5	15
CPIJ000069			-1.17041	0.139332	462.5	439	395	416
CPIJ000073			1.51966	0.277594	34.5	34	53	54
CPIJ000075			-1.06332	0.978028	234	223	220	231
CPIJ000076			1.15464	0.978028	28	28	32.5	33
CPIJ000080			1.03252	1	291	280	300.5	313
CPIJ000083			-1.18027	0	13191.5	11890	11176.5	12196
CPIJ000084			1.07788	1	31	31	33.5	34
CPIJ000085			-1.56034	0.759012	17	17	10.5	11
CPIJ000089			1.40323	0.129908	79.5	77	112	117
CPIJ000097			-1.28429	0.0989296	218	208	169.5	175
CPIJ000098			-1.01322	1	1417	1301	1398.5	1513
CPIJ000099			-1.53571	0.556029	29	29	18.5	19
CPIJ000104			-1.48295	0.684161	25	25	16.5	17
CPIJ000106			1.08772	1	16	16	17.5	18
CPIJ000114			1.16605	0.978028	26	26	30.5	31
CPIJ000115			-1.00175	1	284.5	274	284	295
CPIJ000118			-1.01312	1	37.5	37	37	38
CPIJ000119			-1.08494	0.858047	331	316	305	319
CPIJ000123			3.53019	0	90	87	320.5	336
CPIJ000128	KOG0631	Cegma	1.19966	0.0854666	349.5	333	419.5	443
CPIJ000129			-1.10192	0.29089	826	781	749.5	796
CPIJ000130			-1.24508	0	47614	42415	38241.5	41068
CPIJ000131			-1.01594	1	94.5	91	93	97
CPIJ000133			-1.18293	0.978028	28	28	23.5	24
CPIJ000134			-1.36458	0.978028	12	12	8.5	9
CPIJ000135			-1.05057	1	82	79	78	81
CPIJ000146			-1.1608	0	12098	10962	10422	11200
CPIJ000147			-1.12704	0.978028	61	59	54	55
CPIJ000155			-3.94643	0.016089	21	21	4.5	5
CPIJ000160			-1.06637	1	23	23	21.5	22
CPIJ000162			1.32122	0	55771	50736	73686	77882
CPIJ000163			-1.99206	0.240086	24	24	11.5	12
CPIJ000175			1.17382	0.476497	183	177	215	225
CPIJ000176			-2.47436	0.0166492	37.5	37	14.5	15
CPIJ000177			-1.49069	0.115114	87	84	58	60
CPIJ000178			-1.10806	0.806742	245	233	221	232
CPIJ000179			-1.26225	0.0607698	292.5	281	231.5	243
CPIJ000182			1.31532	0.978028	10	10	13.5	14
CPIJ000183	KOG2749	Cegma	1.0169	1	206	197	209.5	219
CPIJ000184			-1.21552	1	13	13	10.5	11
CPIJ000185			1.54429	1.98436e-07	280	270	433	459
CPIJ000188			-1.20221	0.721949	97	93	80.5	84
CPIJ000189			1.21606	0.174367	228	218	277.5	289
CPIJ000190	KOG0122	Cegma	-1.0833	0.00673945	3777	3459	3486.5	3798
CPIJ000191			-1.47414	0.858047	16	16	10.5	11
CPIJ000193			-2.8932	0.000183366	58.5	57	19.5	20
CPIJ000194			-1.76451	0.000185059	157	152	88.5	92
CPIJ000195			1.60624	0	1078.5	1003	1733	1879
CPIJ000196			1.61211	0.00856156	76.5	74	124	129
CPIJ000198			-1.04099	0.976045	837	791	804	849
CPIJ000199			-1.14917	0.305991	399.5	379	347.5	365
CPIJ000201			-1.06098	1	25	25	23.5	24
CPIJ000202			-1.14086	0.18454	578	549	506.5	530
CPIJ000203			-1.17123	1	16	16	13.5	14
CPIJ000204			1.06066	0.945128	427.5	403	453.5	480
CPIJ000205			1.15044	0	35392	32273	40716.5	43769
CPIJ000207			-1.12084	0.0746417	1079.5	1003	963	1030
CPIJ000209			1.09783	0.897125	188	181	206.5	216
CPIJ000210			-1.00839	1	59	58	58.5	60
CPIJ000214			-1.18382	1	15	15	12.5	13
CPIJ000220			1.0114	1	262	251	265	276
CPIJ000221			1.20661	1	11	11	13.5	14
CPIJ000225			-2.1936	0	417	393	189.5	197
CPIJ000226			-3.69886	3.02513e-06	64	62	16.5	17
CPIJ000230			1.24955	0.70896	55	54	69	72
CPIJ000232			-1.31189	2.25901e-06	867.5	818	661	698
CPIJ000233			-1.10589	0.858047	213	204	192.5	200
CPIJ000234			-1.40441	0.865442	18	18	12.5	13
CPIJ000237			-1.63253	0.482367	26	26	15.5	16
CPIJ000243			1.1145	1	12	12	13.5	14
CPIJ000244			1.22523	1	10	10	12.5	13
CPIJ000246			-1.14565	0.401433	345	329	301	314
CPIJ000247			-1.05929	1	52.5	52	49.5	51
CPIJ000248			-2.19565	0.00471777	59.5	58	26.5	27
CPIJ000253			1.49708	0.670341	16	16	24.5	25
CPIJ000254			1.02685	1	92	89	94.5	98
CPIJ000256			1.04098	1	35.5	35	37	38
CPIJ000258			-1.22827	0.0307552	445.5	419	362.5	380
CPIJ000263			1.0859	0.978028	109.5	105	119	125
CPIJ000264			1.21552	0.461163	126.5	121	154	160
CPIJ000270			1.80247	0.645703	7	7	13.5	14
CPIJ000275			-1.37732	0.0026099	311	297	225.5	236
CPIJ000276			-1.05141	0.716512	1246.5	1155	1185.5	1276
CPIJ000281			5.26829	0.0058252	3	3	20.5	21
CPIJ000282			1.60284	0.621404	13	13	21.5	22
CPIJ000283			1.04505	1	10	10	10.5	11
CPIJ000292			-1.03065	1	301.5	289	292.5	304
CPIJ000295			-1.26343	0.103874	243.5	231	192.5	200
CPIJ000296			1.80247	0.645703	7	7	13.5	14
CPIJ000297			-1.02987	0.529629	5446	5009	5288	5723
CPIJ000300			1.05738	0.977046	391	371	413.5	437
CPIJ000301			-1.10549	0.858047	208.5	200	188.5	196
CPIJ000302	KOG0991	Cegma	1.20555	0.289185	193.5	187	233.5	245
CPIJ000303			-1.38618	0.713851	33	33	23.5	24
CPIJ000305			1.25093	0.0693654	242	230	303	316
CPIJ000307			1.06783	1	50.5	50	54	55
CPIJ000308			-1.29559	0.196727	154.5	149	119	125
CPIJ000319			1.08464	0.623393	566	538	614	650
CPIJ000320			-1.11064	0.921846	154.5	149	139	144
CPIJ000321			1.13836	0.641208	208.5	200	237.5	250
CPIJ000322			1.23321	0.794324	52.5	52	65	68
CPIJ000323			-1	1	148548	159724	148548	137371
CPIJ000324			-1.16165	0.686569	157	152	135	140
CPIJ000325	KOG2851	Cegma	1.48287	0.396744	31	31	46.5	48
CPIJ000328			1.00638	1	939.5	875	945.5	1011
CPIJ000336			1.10772	0.433729	509.5	486	564.5	593
CPIJ000337	KOG1526	Cegma	1.00044	1	1141	1053	1141.5	1230
CPIJ000338			-1.57508	0.0381449	97.5	94	61.5	64
CPIJ000341			1.27473	0.986103	8	8	10.5	11
CPIJ000343			-1.35088	1.20822e-07	869	820	643	680
CPIJ000344			-1.00843	1	896.5	847	889	937
CPIJ000345			-1.55147	0.69542	20	20	12.5	13
CPIJ000346			2.80332	0	396.5	376	1113.5	1199
CPIJ000347			1.02924	1	16	16	16.5	17
CPIJ000348			1.81152	0.206711	18	18	33.5	34
CPIJ000349			5.11937	0	50	49	260.5	272
CPIJ000351			1.02091	1	238	226	243	256
CPIJ000352			-2.28788	0.34572	14	14	5.5	6
CPIJ000355			1.24752	1	9	9	11.5	12
CPIJ000356			1.2409	0.0407209	304	291	377.5	395
CPIJ000357			1.21089	0.00621947	584.5	554	708	751
CPIJ000358			1.08637	1	51	50	55.5	57
CPIJ000359			1.01723	1	115	111	117	122
CPIJ000360			-1.01893	1	268	257	263	274
CPIJ000361			-2.13971	0.119766	28	28	12.5	13
CPIJ000363			1.22523	1	10	10	12.5	13
CPIJ000372			-1.00278	1	1081.5	1003	1078.5	1154
CPIJ000373			-1.11976	0.740391	242	230	216	226
CPIJ000374			1.10039	0.657622	362.5	345	399	420
CPIJ000375			2.68624	2.76125e-10	58.5	57	159	165
CPIJ000376			-1.24566	0.862936	42	41	33.5	34
CPIJ000377			10.7619	0.000481661	1	1	21.5	22
CPIJ000386			2.05634	0.471352	6	6	13.5	14
CPIJ000387			2.27451	0.481196	4	4	10.5	11
CPIJ000388			2.82927	0.309255	3	3	10.5	11
CPIJ000389			1.29412	0.912652	21	21	27.5	28
CPIJ000393			2.23765	0	1143	1054	2559	2759
CPIJ000394			-1.22013	3.13106e-15	3901	3558	3197	3529
CPIJ000399			-1.21693	0.40191	170	165	139.5	145
CPIJ000401			-1.13004	0.70763	220.5	210	195	203
CPIJ000406			1.01558	1	31	31	31.5	32
CPIJ000407			1.21866	0.148248	239	227	291.5	303
CPIJ000409			-1.35836	0.368853	78.5	76	57.5	59
CPIJ000410			2.06557	0.5481	5	5	11.5	12
CPIJ000411			-2.80233	0.0532097	23	23	7.5	8
CPIJ000413			1.02904	1	85	82	87.5	91
CPIJ000414			-1.5483	8.54941e-07	390	370	251.5	264
CPIJ000415	KOG2877	Cegma	-1.15031	0.824479	129	124	112	117
CPIJ000416			13.5956	0	35.5	35	496.5	521
CPIJ000418			1.11815	0.768802	210.5	202	235.5	248
CPIJ000419			-1.40816	0.39211	61	59	43	44
CPIJ000423			-1.09695	1	38.5	38	35	36
CPIJ000424			-1.28416	0	2916	2653	2270.5	2440
CPIJ000426			-1.07004	0.804609	556.5	529	520	546
CPIJ000427			1.40146	0.446018	40	39	56.5	58
CPIJ000429			1.55556	0.858047	7	7	11.5	12
CPIJ000432			-1.25568	0.978028	21	21	16.5	17
CPIJ000440			1.33313	0.0462345	159.5	154	213	222
CPIJ000443			2.85201	0	118.5	113	340	356
CPIJ000444			-12.3462	8.98698e-06	31	31	1.5	2
CPIJ000446			1.10638	1	13	13	14.5	15
CPIJ000452			-1.17094	0.599323	177	171	151	156
CPIJ000455			1.46072	1.15056e-06	337.5	322	493.5	519
CPIJ000456			1.76443	0.00263601	63	61	112	117
CPIJ000458			-1.25391	0.963518	31	31	24.5	25
CPIJ000467			-1.06572	0.978028	193.5	187	181.5	188
CPIJ000469			-1.03352	1	353.5	336	342	358
CPIJ000470			1.0531	0.0724287	4876.5	4411	5135.5	5596
CPIJ000471			-1.11811	0.976045	112.5	108	100.5	105
CPIJ000472			1.0913	0.978028	92	89	100.5	105
CPIJ000474			1.29373	0.421098	75.5	73	98	102
CPIJ000476			-1.22727	0.830378	61	59	49.5	51
CPIJ000477			1.28514	0.0926719	172.5	167	222	233
CPIJ000478			3.05882	0.137541	4	4	14.5	15
CPIJ000484			1.07315	8.13694e-05	7976	7098	8559.5	9175
CPIJ000486			-1.63342	0.118406	59.5	58	36	37
CPIJ000493			-1.28061	0.976045	24	24	18.5	19
CPIJ000498			-2.17886	0.0102301	52.5	52	23.5	24
CPIJ000503			-1.19953	2.11608e-06	1853.5	1685	1545	1654
CPIJ000504			-1.05639	1	27	27	25.5	26
CPIJ000505			-1.85526	0.623393	13	13	6.5	7
CPIJ000508			1.37192	0.00429429	214	205	294	306
CPIJ000509			-1.13701	0.00133165	1932.5	1770	1699.5	1840
CPIJ000510			-1.16279	0.00982888	1027.5	958	883.5	931
CPIJ000511			-1.16337	0.422174	269.5	259	231.5	243
CPIJ000512			-1.26723	0.553138	89	86	70	73
CPIJ000515			1.14851	1	9	9	10.5	11
CPIJ000532			-1.11506	0.978028	105.5	101	94.5	98
CPIJ000534			1.05155	1	28	28	29.5	30
CPIJ000535			2.20853	0.0178972	20	20	45.5	47
CPIJ000538			-1.03526	1	292.5	281	282.5	293
CPIJ000546			-1.54987	0.19096	59.5	58	38	39
CPIJ000550			1.42416	0.0125789	138	133	197	205
CPIJ000552			1.49793	0.51541	23	23	35	36
CPIJ000557			2.35048	0.000502377	30	30	72	75
CPIJ000558			1.1235	0.569645	298.5	286	335.5	351
CPIJ000559			-1.21007	0	4480.5	4084	3702.5	4031
CPIJ000560			-1.11369	0.0265736	1600.5	1484	1437	1553
CPIJ000561			1.14263	0.978028	62	60	71	74
CPIJ000570			1.74586	0.297482	17	17	30.5	31
CPIJ000572			-1.07961	8.71351e-08	12169.5	11045	11272	12268
CPIJ000574			-1.1007	0	17138	15582	15570	17284
CPIJ000577			502.667	0	1	1	1054.5	1129
CPIJ000584			1.12353	0.797803	177	171	199	208
CPIJ000587			-1.17292	2.80286e-07	2729	2475	2326.5	2507
CPIJ000593			-1.0045	1	110.5	106	110	115
CPIJ000595			1.34905	3.28438e-05	431.5	406	582.5	613
CPIJ000596			1.27572	0.0123687	309	295	394.5	415
CPIJ000597			-1.05158	1	162	157	154	160
CPIJ000598			-1.01135	1	88	85	87	90
CPIJ000600			-1.26256	0.13335	222.5	212	176	182
CPIJ000601			-1.28651	0.625002	68.5	66	53	54
CPIJ000610			-4.65385	0.09428	11	11	1.5	2
CPIJ000611			-1.22876	0.963876	36.5	36	29.5	30
CPIJ000613			-2.28788	0.34572	14	14	5.5	6
CPIJ000615			1.32164	3.80039e-06	600.5	568	794	842
CPIJ000616			1.36468	0.411279	51	50	70	73
CPIJ000622			-1.10825	0.686933	326.5	312	294.5	307
CPIJ000623			1.02302	1	107.5	103	110	115
CPIJ000624			1.04336	1	218	208	227.5	238
CPIJ000625			1.27367	0.554952	66.5	64	85	88
CPIJ000626			1.09311	0.976045	160	155	175	181
CPIJ000627			-1.21592	0.491838	142.5	137	117	122
CPIJ000628			-1.26911	0.00599443	470.5	447	370.5	388
CPIJ000629			1.05832	1	127.5	122	135	140
CPIJ000635			-1.03793	1	81	78	78	81
CPIJ000636			1.28067	0.681776	47	46	60.5	63
CPIJ000637			-1.02706	1	378.5	361	368.5	386
CPIJ000638			-1.3165	0.0968239	184	178	139.5	145
CPIJ000639			-1.33052	0.34572	93.5	90	70	73
CPIJ000640			-1.21484	0.978028	30	30	24.5	25
CPIJ000642			-1.56034	0.759012	17	17	10.5	11
CPIJ000643			-1.02325	1	329	314	321.5	337
CPIJ000644			-1.24429	0.0146366	467.5	444	375.5	393
CPIJ000646			-1.33019	0.978028	13	13	9.5	10
CPIJ000647			-1.13932	0.978028	72.5	70	63.5	66
CPIJ000654			-1.62979	0	2484.5	2281	1524	1628
CPIJ000658			-3.61628	0.0038898	30	30	7.5	8
CPIJ000660			1.03106	1	15	15	15.5	16
CPIJ000668			1.01295	1	192	185	194.5	202
CPIJ000672			2.02394	0.00337868	36.5	36	75	78
CPIJ000673			-1.05884	0.0692592	4281.5	3898	4043.5	4428
CPIJ000675			-1.11825	0.736684	249.5	238	223	234
CPIJ000676			-1.73184	0.000247865	161	156	92.5	96
CPIJ000677			-1.17853	0.000256627	1471	1368	1248	1340
CPIJ000679			-5.30556	0.0110932	18	18	2.5	3
CPIJ000681			-3.08253	2.5739e-12	159.5	154	51	52
CPIJ000682			-1.19702	0.0316972	570	542	476	501
CPIJ000684			-1.11208	0.796411	242	230	217.5	228
CPIJ000685			-1.09451	0.978028	120.5	116	110	115
CPIJ000687			-1.02841	1	17	17	16.5	17
CPIJ000688			-1.40698	0.978028	11	11	7.5	8
CPIJ000689	KOG2767	Cegma	-1.80078	0.107529	45	44	24.5	25
CPIJ000693			-1.00401	1	249	237	248	260
CPIJ000695			-1.27352	0.203107	173.5	168	136	141
CPIJ000696			-1.23305	0.978028	28	28	22.5	23
CPIJ000698			-1.23485	0.00897757	551	523	446	473
CPIJ000710			1.83851	0.257778	15	15	28.5	29
CPIJ000714			-1.91527	2.74822e-06	182	176	94.5	98
CPIJ000716			-4.65385	0.09428	11	11	1.5	2
CPIJ000718			-3.07031	3.54279e-06	77.5	75	24.5	25
CPIJ000727			-1.05055	0.977046	518.5	494	493.5	519
CPIJ000728			-1.0149	0.988091	2757.5	2488	2717	2976
CPIJ000729			-1.04154	0.978028	726	682	697	739
CPIJ000730			1.40541	0.949073	10	10	14.5	15
CPIJ000731	KOG1692	Cegma	1.0568	0.0794176	4145	3726	4380.5	4761
CPIJ000732			1.76159	0.372011	14	14	25.5	26
CPIJ000733			-1.05121	0.00544341	9903	8891	9420.5	10325
CPIJ000734			-1.24711	0.0177455	440.5	415	353	371
CPIJ000735			-1.08364	0.657622	562.5	535	519	544
CPIJ000736			-1.08024	0.662854	598	566	553.5	581
CPIJ000737			1.03106	1	15	15	15.5	16
CPIJ000739			-1.23706	8.47634e-11	2378.5	2192	1922.5	2086
CPIJ000742			-1.00887	1	454	428	450	477
CPIJ000743			-2.01852	0.0513014	42.5	42	20.5	21
CPIJ000745			1.0859	0.978028	109.5	105	119	125
CPIJ000746			-1.0065	1	3949	3603	3923.5	4275
CPIJ000747			1.02379	1	146	141	149.5	155
CPIJ000751			1.02308	0.978028	1190.5	1098	1218	1311
CPIJ000752			1.20405	0	4907	4426	5908.5	6393
CPIJ000753			-1.28761	0.921788	28	28	21.5	22
CPIJ000757			1.22388	0.815494	52.5	52	64.5	67
CPIJ000758			1.18617	0.978028	36.5	36	43.5	45
CPIJ000759	KOG0758	Cegma	3.06596	0	102	98	315	329
CPIJ000760			-1.38274	0.00123223	338.5	323	244.5	257
CPIJ000763			-1.15365	0.901066	89	86	77	80
CPIJ000766			1.16231	1.77867e-08	3082.5	2777	3583	3902
CPIJ000767			-2.9213	9.29683e-05	62	60	20.5	21
CPIJ000768			-4.7031	0	575.5	547	121.5	127
CPIJ000769			-5.80061	0	188	181	31.5	32
CPIJ000772			1.01428	1	139	134	141	147
CPIJ000773			-1.12812	5.33973e-07	4494	4089	3983.5	4342
CPIJ000774			-1.11851	0.978028	98	94	87.5	91
CPIJ000778			1.6338	0.858047	6	6	10.5	11
CPIJ000789			-2.69643	0.21641	14	14	4.5	5
CPIJ000794			2.66667	0.09428	7	7	20.5	21
CPIJ000795			-1.26716	6.89711e-07	1215.5	1125	959	1026
CPIJ000797			-1.16304	0.978028	31	31	26.5	27
CPIJ000801	KOG2877	Cegma	1.6338	0.858047	6	6	10.5	11
CPIJ000805			1.0162	1	1048.5	976	1065.5	1142
CPIJ000806			-1.26042	0.994027	11	11	8.5	9
CPIJ000807			-1.36449	0.0777538	158	153	115.5	120
CPIJ000812			1.13089	1	18	18	20.5	21
CPIJ000821			1.13812	1	17	17	19.5	20
CPIJ000827			1.32028	0.801484	27	27	36	37
CPIJ000829			-3.91667	0.0904303	13	13	2.5	3
CPIJ000830			-2.56931	0	6341.5	5703	2467.5	2675
CPIJ000831			-1.80389	0.0033652	101	97	55.5	57
CPIJ000832			1.08306	1	29	29	31.5	32
CPIJ000833			1.94059	0.393991	9	9	18.5	19
CPIJ000835			-2.19891	4.78478e-11	241	229	109	114
CPIJ000837			1.15459	0.0733628	600.5	568	693.5	735
CPIJ000838			-1.05252	1	49	48	46.5	48
CPIJ000845			-1.07481	1	42	41	39	40
CPIJ000847			1.10441	1	42	41	46.5	48
CPIJ000853			1.20528	0.976045	33	33	40	41
CPIJ000855			2.17887	0	378.5	361	826	871
CPIJ000857			1.05107	1	204.5	196	215	225
CPIJ000859			1.11312	1	21	21	23.5	24
CPIJ000860			-1.2255	0.244465	219	209	178.5	185
CPIJ000861			-1.60647	0.143866	58.5	57	36	37
CPIJ000862			-1.78125	0.581701	16	16	8.5	9
CPIJ000863			-1.43055	0.00137106	278	267	194	201
CPIJ000865			3.07317	0.219832	3	3	11.5	12
CPIJ000869			17.7742	2.1611e-10	2	2	54	55
CPIJ000870			1.31981	0.430468	63	61	83.5	87
CPIJ000872			1.4235	0.4547	35.5	35	51	52
CPIJ000873			-2.59091	0.189672	16	16	5.5	6
CPIJ000875	KOG0407	Cegma	-1.30172	0.978028	14	14	10.5	11
CPIJ000879			-1.10369	2.68697e-05	4932.5	4467	4469	4862
CPIJ000880			1.07223	0.858047	393.5	373	422	446
CPIJ000881			-1.80273	7.93906e-10	342.5	327	189.5	197
CPIJ000882			-1.33545	0.0686612	188	181	140.5	146
CPIJ000884			-1.00867	1	173.5	168	172	178
CPIJ000885			-2.07295	0	4528.5	4108	2184	2365
CPIJ000887			-1.58474	3.3443e-10	545	518	343.5	360
CPIJ000888			1.67901	0.768802	7	7	12.5	13
CPIJ000889			1.05361	0.978028	316	302	333	349
CPIJ000890			-1.03254	1	284.5	274	275.5	287
CPIJ000891			-1.23241	0.628339	97	93	78.5	81
CPIJ000892			1.07168	1	110.5	106	118.5	124
CPIJ000893			1.1495	0.978028	29	29	33.5	34
CPIJ000894	KOG0177	Cegma	-1.31126	0	5288	4853	4032.5	4411
CPIJ000896			-1.15061	0.248719	442	416	384	403
CPIJ000897			-1.20448	1.40933e-09	2708.5	2455	2248.5	2411
CPIJ000901			-1.71918	0.441477	24	24	13.5	14
CPIJ000903			-1.28616	0.32679	122.5	118	95	99
CPIJ000907			2.42857	0.0180996	15	15	38	39
CPIJ000908			1.08285	1.50488e-09	12896	11762	13964.5	14977
CPIJ000909			-1.21127	0.289406	222.5	212	183.5	190
CPIJ000912			-1.21785	0.60792	113.5	109	93	97
CPIJ000918			1.01864	1	428	403	436	461
CPIJ000922			-1.25894	0.247785	171.5	166	136	141
CPIJ000925			-11.7675	0	535.5	507	44.5	46
CPIJ000931			2.23762	0.178239	9	9	21.5	22
CPIJ000937			2.43911	0.000680153	26	26	65	68
CPIJ000938			1.9048	1.86102e-07	115.5	111	221	232
CPIJ000939			-1.07056	1	52	51	48.5	50
CPIJ000944			1.33895	2.86326e-06	556.5	529	745.5	792
CPIJ000946			1.01404	1	34.5	34	35	36
CPIJ000947			1.34161	0.924733	15	15	20.5	21
CPIJ000948	KOG2670	Cegma	1.03197	0.00062043	32733	30244	33779.5	36902
CPIJ000949			-1.03405	1	90	87	87	90
CPIJ000950			1.95041	0.291613	11	11	22.5	23
CPIJ000965			-1.10088	0.943027	173.5	168	157.5	163
CPIJ000966			-1.03094	0.978028	848.5	805	823	870
CPIJ000967			-1.59319	0	5648.5	5121	3545	3851
CPIJ000972			-1.1072	0.977046	128	123	115.5	120
CPIJ000979			-1.19594	0.00421925	859.5	811	718.5	763
CPIJ000981	KOG3090	Cegma	1.18829	0.00172994	888.5	841	1056	1129
CPIJ000988			-1.24194	0.978028	22	22	17.5	18
CPIJ000992			-1.99321	0	2228.5	2054	1117.5	1204
CPIJ000994			1.09705	0.977046	138	133	151.5	157
CPIJ000995	KOG0679	Cegma	-1.22419	0.127521	296.5	284	242	254
CPIJ000996			1.26641	0.000124885	629.5	593	797.5	844
CPIJ000999			-1.10723	0.0862474	1284.5	1189	1160	1252
CPIJ001000			1.2852	0.61242	55	54	71	74
CPIJ001024			-1.06944	1	22	22	20.5	21
CPIJ001025			-1.28274	0.828975	42	41	32.5	33
CPIJ001028			1.56399	0.114892	45	44	71	74
CPIJ001029			-1.30193	0.0775804	214.5	205	164.5	170
CPIJ001030			-1.20101	0.742883	94.5	91	78.5	81
CPIJ001031			-1.39336	0.00871108	238	226	170.5	176
CPIJ001032			1.08828	0.978028	140.5	135	153	159
CPIJ001033			-1.20179	0.918	52.5	52	43.5	45
CPIJ001040			-1.13796	0.861297	118.5	113	104	109
CPIJ001041			1.0133	1	36.5	36	37	38
CPIJ001043			-1.21007	8.21496e-05	1246	1154	1029.5	1101
CPIJ001053			-1.38851	0.643229	40	39	28.5	29
CPIJ001054			1.48914	0	2005.5	1823	2987	3260
CPIJ001056			-1.02729	1	563.5	536	548.5	578
CPIJ001057			1.05025	1	78.5	76	82.5	86
CPIJ001058	KOG0073	Cegma	-1.01584	1	608	574	598.5	631
CPIJ001059			1.70248	0.556327	11	11	19.5	20
CPIJ001060			2.46277	2.2356e-05	36.5	36	91.5	95
CPIJ001061			1.08343	0.480164	760	711	823.5	870
CPIJ001062			1.16851	0.00863555	847.5	804	990.5	1064
CPIJ001063			1.45977	0.552725	25	25	37	38
CPIJ001064			1.70248	0.556327	11	11	19.5	20
CPIJ001065			-1.0768	0.858047	391.5	371	363.5	381
CPIJ001066			-1.01316	1	576.5	548	569	597
CPIJ001067			1.31161	0.405578	69.5	67	91.5	95
CPIJ001068			-1.25597	0.666556	72.5	70	57.5	59
CPIJ001070			-1.05313	1	98	94	93	97
CPIJ001071			-1.04999	0.978028	377	360	359	376
CPIJ001072			3.84314	0.0306304	4	4	18.5	19
CPIJ001076			-1.07503	0.657622	701	661	652	690
CPIJ001077			-1.14151	1	11	11	9.5	10
CPIJ001079			1.085	0.692194	469.5	446	509.5	533
CPIJ001080			-1.66569	5.79109e-09	398	378	238.5	251
CPIJ001082			1.07872	0.481011	850	806	917	977
CPIJ001084			-1.87379	0.128751	37.5	37	19.5	20
CPIJ001085			-1.04132	1	200.5	192	192.5	200
CPIJ001086			1.52078	2.46354e-05	213	204	324.5	340
CPIJ001087			-1.07282	1	21	21	19.5	20
CPIJ001088			-1.26042	0.994027	11	11	8.5	9
CPIJ001093			1.03106	1	15	15	15.5	16
CPIJ001095			1.69536	0.4547	14	14	24.5	25
CPIJ001096			1.74735	0.00108454	74.5	72	131	136
CPIJ001106			1.59867	0.0907015	44	43	71	74
CPIJ001121			3.16323	0	62	60	198.5	207
CPIJ001122			-3.04545	0.068569	19	19	5.5	6
CPIJ001124			-2.1678	0.000181559	94.5	91	43	44
CPIJ001126			1.3163	0.657622	40	39	53	54
CPIJ001127			-1.24984	0.219552	194	187	155	161
CPIJ001128			1.02993	0.978028	1335.5	1229	1375.5	1487
CPIJ001129			-1.03227	0.978028	1134.5	1045	1099	1186
CPIJ001130			1.03906	0.858047	1343	1236	1395.5	1510
CPIJ001131			1.01035	1	627	590	633.5	672
CPIJ001132	KOG0469	Cegma	1.33512	0	102537	100318	136900	131539
CPIJ001134			-1.22569	0.790664	69.5	67	56.5	58
CPIJ001135			1.11848	1	20	20	22.5	23
CPIJ001136			-1.23056	0.000870161	815.5	771	662.5	699
CPIJ001140			1.75503	1.10412e-09	207.5	199	365	383
CPIJ001141			-1.49051	0.391856	46	45	30.5	31
CPIJ001144			-1.29284	0.044237	266	255	205.5	215
CPIJ001150			1.56399	0.114892	45	44	71	74
CPIJ001152			1.0913	0.978028	92	89	100.5	105
CPIJ001163			1.41164	0.0837523	90	87	127.5	133
CPIJ001164			1.18842	0.40469	182	176	216.5	227
CPIJ001165			-1.0578	1	35.5	35	33.5	34
CPIJ001166			-1.07077	0.992126	127.5	122	119	125
CPIJ001171			-1.53648	0.140128	70.5	68	45.5	47
CPIJ001172			1.09476	0.840531	268	257	293.5	305
CPIJ001174			1.14423	0.165848	508.5	485	582	612
CPIJ001176			1.17595	0.978028	33	33	39	40
CPIJ001177			1.12241	0.978028	52	51	58.5	60
CPIJ001181			1.3211	0.216618	97	93	128.5	134
CPIJ001182			1.14873	0.963876	69.5	67	80	83
CPIJ001183			-1.09171	0.163016	1350	1242	1236.5	1329
CPIJ001186			-1.1408	0.78508	165	160	144.5	150
CPIJ001187			-1.09398	1	28	28	25.5	26
CPIJ001191			1.15794	0.475819	220.5	210	255.5	268
CPIJ001194			1.02043	0.978028	1736.5	1589	1772	1935
CPIJ001195			-1.1764	0.316707	289	278	245.5	258
CPIJ001196			-1.35109	0.219552	110.5	106	81.5	85
CPIJ001198			-1.03425	1	14	14	13.5	14
CPIJ001205			1.16854	0.978028	34.5	34	40.5	42
CPIJ001206			-1.12755	1	21	21	18.5	19
CPIJ001207			-1.17578	0.978028	29	29	24.5	25
CPIJ001214	KOG1723	Cegma	-1.00294	1	1193	1101	1189.5	1282
CPIJ001215			1.80247	0.645703	7	7	13.5	14
CPIJ001216			-1.8435	2.45121e-08	271	261	146.5	152
CPIJ001218			1.09415	0	27407.5	26003	29988	32256
CPIJ001219			-1.34483	0.00231087	365.5	348	271.5	282
CPIJ001220			1.06792	4.22902e-08	16048	14633	17138	18694
CPIJ001227			-1.29255	0	2884	2604	2231	2404
CPIJ001229			-1.40698	0.978028	11	11	7.5	8
CPIJ001234			1.18058	0.148143	345	329	407.5	430
CPIJ001242			1.00387	1	128	123	128.5	134
CPIJ001243			1.12244	0.802162	174.5	169	196	204
CPIJ001248			-2.05422	0.0987254	33	33	15.5	16
CPIJ001250			1.02165	1	22	22	22.5	23
CPIJ001253			1.80931	0.011472	44	43	80.5	84
CPIJ001254			-1.01926	1	290	279	284.5	295
CPIJ001267			-1.17943	0.220237	344	328	291.5	303
CPIJ001269			-1.66176	0.000178599	191	184	114.5	119
CPIJ001270			-1	1	12821.5	11697	12821.5	13946
CPIJ001275			1.80838	0.00662357	49	48	89.5	93
CPIJ001281			-1.0454	1	91	88	87	90
CPIJ001282			-1.13733	0.657622	222.5	212	195.5	203
CPIJ001284			-2.24126	0.00258219	63	61	27.5	28
CPIJ001285			-1.27339	0.132378	208.5	200	163.5	169
CPIJ001286			-1.47554	0.0718391	107.5	103	72.5	75
CPIJ001287			-1.03246	0.455897	5374	4903	5205	5648
CPIJ001288			-1.08879	0.709454	446.5	420	410	433
CPIJ001289	KOG3271	Cegma	-1.1111	0.0253346	1689	1547	1520	1622
CPIJ001290			1.77465	0.713851	6	6	11.5	12
CPIJ001291			-1.30043	0.656579	59.5	58	45.5	47
CPIJ001296			1.58559	0.739018	10	10	16.5	17
CPIJ001300			-1.01392	1	181	175	178.5	185
CPIJ001301			-1.22282	0.797803	67.5	65	55	56
CPIJ001310			-2.61932	0.0038898	45	44	16.5	17
CPIJ001311			-1.04228	1	134.5	130	129	134
CPIJ001313			-1.09485	0.495198	628	591	573.5	602
CPIJ001314	KOG1272	Cegma	-1.42305	0.022186	175.5	170	123	128
CPIJ001316	KOG2653	Cegma	-1.01581	0.978028	2922	2656	2876.5	3157
CPIJ001317			-1.08508	0.0616667	2199	2023	2026.5	2223
CPIJ001318			1.17343	0.168205	353.5	336	415	439
CPIJ001336			-1.28195	0.864593	33	33	25.5	26
CPIJ001337			-1.04628	0.55086	2248.5	2086	2149	2327
CPIJ001338			-1	1	44	43	44	45
CPIJ001340			-1.21268	3.37247e-06	1604	1491	1322.5	1427
CPIJ001343			-1.0817	1	32	32	29.5	30
CPIJ001344			-1.32395	0.000218039	544.5	517	411	434
CPIJ001345			-1.17607	0.0654553	570	542	484.5	510
CPIJ001346			-1.02656	1	153.5	148	149.5	155
CPIJ001350			3.87129	0.000462901	9	9	38	39
CPIJ001351			2.64201	3.60034e-11	66.5	64	177.5	184
CPIJ001354			-1.03012	1	16	16	15.5	16
CPIJ001357			23.4752	0	9	9	236	248
CPIJ001358			41	2.07149e-09	0	0	44	45
CPIJ001361	KOG0180	Cegma	-1.35247	0	3565.5	3243	2636	2869
CPIJ001362			-2.03013	0	497.5	474	244.5	257
CPIJ001363			-1.20134	0.858047	70.5	68	58.5	60
CPIJ001364			-1.63559	0.305277	37.5	37	22.5	23
CPIJ001368			-1.57292	0.809373	14	14	8.5	9
CPIJ001372			-1.01298	1	389	369	384	403
CPIJ001373			-1.20172	0.0904303	404	382	336	352
CPIJ001374			-1.7839	0.145682	41	40	22.5	23
CPIJ001379			10.7619	0.000481661	1	1	21.5	22
CPIJ001382			-10.0625	0.0059414	15	15	0.5	1
CPIJ001385			-1.53977	0.606031	26	26	16.5	17
CPIJ001389			1.1173	1	33	33	37	38
CPIJ001390			-1.07171	0.294367	1590.5	1475	1484	1592
CPIJ001391			-1.08659	0.707803	469.5	446	432	458
CPIJ001392			1.11258	0.612179	332	317	369.5	387
CPIJ001393			-1.04243	0.976045	785	740	753	801
CPIJ001394			-1.01172	1	473.5	449	468	492
CPIJ001395			-1.09819	0.872035	217	207	197.5	206
CPIJ001397			-1.03968	1	12	12	11.5	12
CPIJ001398			-1.13638	0.283881	490.5	465	431.5	457
CPIJ001399	KOG0989	Cegma	-1.15229	0.310237	381	363	330.5	346
CPIJ001400			-1.13038	0.654757	259	248	229	240
CPIJ001402			-2.38158	0.223766	17	17	6.5	7
CPIJ001403			-1.04029	1	128	123	123	128
CPIJ001404			-1.27701	0.812514	45	44	35	36
CPIJ001406			1.10178	0.978028	77.5	75	85.5	89
CPIJ001407			1.00892	1	167	162	168.5	174
CPIJ001408			1.12545	0.917048	110.5	106	124.5	130
CPIJ001422			-1.29602	0.24233	139	134	107	112
CPIJ001423			1.01586	1	93.5	90	95	99
CPIJ001424			1.19663	0.977046	34.5	34	41.5	43
CPIJ001425			1.03817	1	12	12	12.5	13
CPIJ001433			-1.24056	2.85456e-10	2203.5	2030	1776	1936
CPIJ001435			-2.92708	0.023147	27	27	8.5	9
CPIJ001439			1.14137	0.297847	391.5	371	447	474
CPIJ001442			1.28139	0.924995	22	22	28.5	29
CPIJ001447			1.01605	1	404	382	410.5	433
CPIJ001448			1.20202	0.962739	38.5	38	46.5	48
CPIJ001450			-1.10699	0.978028	76.5	74	69	72
CPIJ001451			1.9104	0.0158873	33.5	33	65	68
CPIJ001452			1.22523	1	10	10	12.5	13
CPIJ001456	KOG0225	Cegma	-1.28788	1.51009e-09	1511	1407	1173	1262
CPIJ001461			2.13861	0.237461	9	9	20.5	21
CPIJ001465			-1.12658	1	34.5	34	30.5	31
CPIJ001467			1.26685	0.855369	34.5	34	44	45
CPIJ001469			-1.27296	0.0232798	351	334	275.5	287
CPIJ001471			1.1459	0.884739	88	85	101	105
CPIJ001472			-1.10356	0.849196	244	232	221	232
CPIJ001474			1.16768	0.150277	395.5	375	462	486
CPIJ001475			1.09313	0.758588	342.5	327	374.5	392
CPIJ001476			-1.04832	0.963876	671.5	633	640.5	678
CPIJ001478			-1.06948	0.978028	237.5	225	222	233
CPIJ001479			-1.22111	0.288367	206	197	168.5	174
CPIJ001480			-1.01777	1	342.5	327	336.5	352
CPIJ001481			-1.12931	1	12	12	10.5	11
CPIJ001485			-1.11161	0.978028	98.5	95	88.5	92
CPIJ001487			-1.06444	0.0950825	3236.5	2920	3040.5	3322
CPIJ001490			-1.28651	0.150791	183	177	142	148
CPIJ001493			-1.17167	0.977046	53.5	53	45.5	47
CPIJ001494			-1.18967	0.000818795	1153	1063	969	1040
CPIJ001496			1.32983	0.17001	103.5	99	138	143
CPIJ001500	KOG0313	Cegma	1.01998	1	499.5	476	509.5	533
CPIJ001502			-1.34301	0.00578694	318	304	236.5	249
CPIJ001507			-8.18985	0	1306	1206	158.5	164
CPIJ001508			-1.00289	1	172.5	167	172	178
CPIJ001509			1.18714	0.302286	226	216	268.5	280
CPIJ001510			1.03123	1	191	184	197	205
CPIJ001511			1.14677	0.978028	50	49	57.5	59
CPIJ001512			-1.05958	0.978028	319	305	301	314
CPIJ001513			1.20101	0.742883	78.5	76	94.5	98
CPIJ001514			-1.47952	0.0209751	147	142	99	103
CPIJ001516			-1.53922	0.319599	46	45	29.5	30
CPIJ001518			-1.53546	0.0424684	105	100	68	71
CPIJ001520			1.60606	0.357926	22	22	36	37
CPIJ001523			-1.03968	1	12	12	11.5	12
CPIJ001539			-27.9737	0	211.5	203	6.5	7
CPIJ001540			1.19084	1	12	12	14.5	15
CPIJ001546	KOG1755	Cegma	1.08768	0.00256038	3694	3364	4018	4387
CPIJ001547	KOG0327	Cegma	-1.10486	0	30281.5	27927	27407.5	28812
CPIJ001549			1.12023	0.616943	290	279	325	340
CPIJ001550			1.06716	0.0934825	2820.5	2529	3010	3293
CPIJ001551			-1.1685	0.67798	148	143	126.5	132
CPIJ001552			-1.09824	0.976045	161	156	146.5	152
CPIJ001554			-1.07003	1	113.5	109	106	111
CPIJ001556			-1.02164	1	990.5	917	969.5	1041
CPIJ001558			-1.03676	1	13	13	12.5	13
CPIJ001560			-1.1991	7.71181e-08	2302.5	2126	1920	2085
CPIJ001561			-1.0539	0.0389328	5953	5467	5648.5	6176
CPIJ001562			1.69536	0.4547	14	14	24.5	25
CPIJ001563	KOG1531	Cegma	-1.08182	2.52538e-05	7727.5	6983	7143	7798
CPIJ001565			-1.08152	0.978028	178	172	164.5	170
CPIJ001567			-1.34291	2.04088e-05	625.5	588	465.5	490
CPIJ001568			-1.37102	0.352725	76.5	74	55.5	57
CPIJ001569			-2.08378	4.5946e-11	270	259	129	134
CPIJ001570			1.12461	1	31	31	35	36
CPIJ001573			1.03088	1	177	171	182.5	189
CPIJ001574			-1.16331	0.0601072	668.5	630	574.5	603
CPIJ001576			-1.14827	0.00108797	1722	1575	1499.5	1607
CPIJ001578			-1.21257	0.858047	64.5	62	53	54
CPIJ001579			-1.29602	0.24233	139	134	107	112
CPIJ001580			-1.2957	0.969623	23	23	17.5	18
CPIJ001581			1.6044	0.797803	8	8	13.5	14
CPIJ001586			1.00232	1	214.5	205	215	225
CPIJ001588			-1.2096	0.355306	198	190	163.5	169
CPIJ001593			-1.81897	0.445688	20	20	10.5	11
CPIJ001600			5.03226	0.0326813	2	2	14.5	15
CPIJ001606			1.08913	1	55	54	60	62
CPIJ001607			2.0396	0.308643	9	9	19.5	20
CPIJ001608			1.41436	0.797803	17	17	24.5	25
CPIJ001610			-1.36275	2.54611e-11	1240.5	1148	910	969
CPIJ001616			-1.40698	0.978028	11	11	7.5	8
CPIJ001617			-2.10465	0.337578	17	17	7.5	8
CPIJ001618			1.46543	0.349736	36.5	36	54	55
CPIJ001619			1.20503	0.750653	74.5	72	90	93
CPIJ001620			1.06351	0.846174	581.5	552	618.5	654
CPIJ001621			1.0048	1	624.5	587	627.5	665
CPIJ001622			1.80153	0.398075	12	12	22.5	23
CPIJ001623			1.27473	0.986103	8	8	10.5	11
CPIJ001625			1.09292	0.978028	85	82	93	97
CPIJ001626			-1.48295	0.684161	25	25	16.5	17
CPIJ001627			-1.0484	0.978028	410.5	388	391.5	412
CPIJ001628			-1.21591	0.000418944	998.5	929	821	868
CPIJ001629			-1.24937	0.0761448	297	285	237.5	250
CPIJ001630			1.13204	0.863284	112.5	108	127.5	133
CPIJ001631			-1.23427	0.023883	452	425	366	384
CPIJ001632			1.11296	0.978028	83	80	92.5	96
CPIJ001633			-1.30837	0.434707	88	85	67	70
CPIJ001634			-1.30193	0.0775804	214.5	205	164.5	170
CPIJ001635			-1.16281	0.154923	481	456	413.5	437
CPIJ001636			-1.12322	0.794202	204	195	181.5	188
CPIJ001637			-1.06742	0.658401	838	792	785	830
CPIJ001638			-1.10478	0.800453	262.5	252	237.5	250
CPIJ001639			-1.29966	0.0226596	302.5	290	232.5	244
CPIJ001640			-1.16528	0.129638	503	480	431.5	457
CPIJ001641			-1.06815	0.978028	210.5	202	197	205
CPIJ001642			-1.02018	1	656	618	643	680
CPIJ001643			1.14081	0.609927	215.5	206	246	259
CPIJ001644			-1.36335	0.0607698	171.5	166	125.5	131
CPIJ001645			-1.1159	0.620648	345.5	329	309.5	324
CPIJ001646			1.05102	1	214.5	205	225.5	236
CPIJ001647			-1.32526	7.22302e-05	606	571	457	482
CPIJ001648			1.0119	1	125	120	126.5	132
CPIJ001649			-1.00283	1	530	501	528.5	557
CPIJ001650			-1.18095	0.0512431	583	553	493.5	519
CPIJ001651			-1.00154	1	977	905	975.5	1047
CPIJ001652			-1.99559	4.3693e-10	270.5	260	135	140
CPIJ001654			-1.06271	0.978028	287	276	270	281
CPIJ001655			1.23329	0.320371	142.5	137	176	182
CPIJ001656			1.33069	0.00456919	263.5	253	351	368
CPIJ001658			-1.69801	0.0861482	58.5	57	34	35
CPIJ001660			1.89271	0	615	579	1165	1257
CPIJ001661			1.1773	1	13	13	15.5	16
CPIJ001667			-1.06044	1	130.5	126	123	128
CPIJ001668			-1.05191	0.891148	698	656	663.5	701
CPIJ001669			1.24823	0.978028	13	13	16.5	17
CPIJ001670			1.4955	0.858047	10	10	15.5	16
CPIJ001675			1.34987	0.245364	77.5	75	105	110
CPIJ001678			-1.47297	0.460556	42.5	42	28.5	29
CPIJ001679	KOG3237	Cegma	-1.00165	1	607	573	606	641
CPIJ001680			-1.01953	1	25	25	24.5	25
CPIJ001684			-1.30172	0.978028	14	14	10.5	11
CPIJ001687			1.08287	1	17	17	18.5	19
CPIJ001688			-1.05752	0.675526	1102	1018	1042	1115
CPIJ001689			-1.63521	0.0316335	89	86	54	55
CPIJ001691			1.13987	0.382631	338.5	323	386	405
CPIJ001692			-3.36111	0.193968	11	11	2.5	3
CPIJ001697			1.13485	1.39538e-11	6094.5	5548	6916.5	7527
CPIJ001699			1.15193	0.834674	107.5	103	124	129
CPIJ001702			1.27473	0.986103	8	8	10.5	11
CPIJ001705			-1.01084	1	465	441	460	485
CPIJ001706	KOG3459	Cegma	-1.16829	6.94501e-10	3942	3599	3374	3705
CPIJ001707	KOG0182	Cegma	-2.01449	0	541	513	268	279
CPIJ001708			-1.12755	1	21	21	18.5	19
CPIJ001710			-1.29762	0.797803	42.5	42	32.5	33
CPIJ001711			-1.5985	0.125568	63	61	39	40
CPIJ001712			-1.25046	0.0950256	273.5	263	218.5	229
CPIJ001713			1.10502	0.630386	365.5	348	404	426
CPIJ001714			-1.98837	0.433729	16	16	7.5	8
CPIJ001716			-1.06485	1	81	78	76	79
CPIJ001717			-1.05223	0.999982	220.5	210	209.5	219
CPIJ001718			-1.19194	0.889534	61	59	51	52
CPIJ001719			-1.47472	0.0523051	118.5	113	80	83
CPIJ001722			-1.08357	0.978028	154.5	149	142.5	148
CPIJ001725			1.0319	1	500.5	477	516.5	540
CPIJ001729			-1.25735	0.978028	16	16	12.5	13
CPIJ001733			-1	1	326.5	312	326.5	341
CPIJ001734			-1.07493	0.929896	314.5	301	292.5	304
CPIJ001737			1.21091	0.214292	217	207	263	274
CPIJ001738			1.16145	0.0024481	1135.5	1046	1319	1423
CPIJ001739	KOG3222	Cegma	-1.03263	1	394.5	374	382	401
CPIJ001740			1.03805	0.909572	1181.5	1092	1226.5	1317
CPIJ001747			-1.21131	1.45215e-08	2277.5	2111	1880	2038
CPIJ001748			25.4656	0	12	12	332.5	348
CPIJ001754			4.82353	0.00379004	4	4	23.5	24
CPIJ001759			-1.67204	0.3766	30	30	17.5	18
CPIJ001761			1.24752	1	9	9	11.5	12
CPIJ001764			2.25983	0	978	905	2211.5	2383
CPIJ001771			1.50865	9.57313e-05	195.5	188	295.5	308
CPIJ001772			-1	1	140.5	135	140.5	146
CPIJ001775			-1.75472	0.561024	17.5	17	9.5	10
CPIJ001779			1.01256	1	476.5	452	482.5	508
CPIJ001780			-1.96284	0.0211788	57	56	28.5	29
CPIJ001785			1.09317	1	15	15	16.5	17
CPIJ001786			-2.23016	0.105514	27	27	11.5	12
CPIJ001787			1.6639	0.257778	23	23	39	40
CPIJ001791			-1.06319	1	133.5	129	125.5	131
CPIJ001794			-1.07123	1	36.5	36	34	35
CPIJ001795			1.29517	0.0309622	222.5	212	288.5	300
CPIJ001796			-1.65068	0.529253	23	23	13.5	14
CPIJ001797			1.04106	1	108.5	104	113	118
CPIJ001805			-1.66824	0.010788	105	100	62.5	65
CPIJ001806			1.12998	0.858047	122	117	138	143
CPIJ001807			1.34161	0.924733	15	15	20.5	21
CPIJ001811			-1	1	62	60	62	64
CPIJ001823			1.08389	1	58.5	57	63.5	66
CPIJ001825			-1.24351	0.693319	75.5	73	60.5	63
CPIJ001827			1.28504	0.729737	41	40	53	54
CPIJ001828			1.35433	0.0264903	164	159	222.5	233
CPIJ001842	KOG1145	Cegma	-1.04748	1	208.5	200	199	208
CPIJ001845			1.27491	3.69152e-07	946.5	882	1207	1297
CPIJ001847			1.87591	0.00927267	40	39	76	79
CPIJ001851			2.15591	0.0412115	17.5	17	39	40
CPIJ001853			-1.20525	0.428471	178	172	147.5	153
CPIJ001855			1.09188	0.651784	456	431	498	522
CPIJ001856			-1.10274	1	15	15	13.5	14
CPIJ001858			-1.84158	0.00123084	110.5	106	59.5	61
CPIJ001859			1.60291	0.0719725	47	46	76	79
CPIJ001860			-3.32143	0.06342	17.5	17	4.5	5
CPIJ001861			1.50459	6.52585e-05	206	197	310.5	325
CPIJ001863			-3.91667	0.0904303	13	13	2.5	3
CPIJ001879			-1.47244	0.327151	55	54	37	38
CPIJ001880	KOG2067	Cegma	-1.07677	0.549521	854.5	808	793.5	841
CPIJ001883			1.07819	0.978028	114	110	123	128
CPIJ001884	KOG0209	Cegma	-1.36458	0.978028	12	12	8.5	9
CPIJ001892			-1.59536	0.00265422	157	152	98	102
CPIJ001893			-1.30179	0.172231	158.5	153	121.5	127
CPIJ001894			-2.13014	0.102799	30	30	13.5	14
CPIJ001895			-1.99609	0.0310852	50	49	24.5	25
CPIJ001897			-1.42453	0.933644	14	14	9.5	10
CPIJ001898			-1.08543	0.833213	361	344	332.5	348
CPIJ001902			-1.47952	0	8760	8188	5920.5	6396
CPIJ001903			1.04505	1	10	10	10.5	11
CPIJ001911			-1.1983	0.0477175	506.5	483	422.5	446
CPIJ001912			-1.38484	0.00994911	240	228	173	179
CPIJ001914			-1.07069	1	112.5	108	105	110
CPIJ001915			-1.05501	1	171.5	166	162.5	168
CPIJ001916			-1.00322	1	154.5	149	154	160
CPIJ001922			1.66794	0.00320361	77.5	75	130	135
CPIJ001930			-1.18822	0.0200463	687	648	578	607
CPIJ001931			1.23492	0.317287	141.5	136	175	181
CPIJ001935			2.27451	0.481196	4	4	10.5	11
CPIJ001936			-1.43478	0.571492	38.5	38	26.5	27
CPIJ001937			-1.00449	1	222.5	212	221.5	232
CPIJ001939			1.53055	0.324036	30	30	46.5	48
CPIJ001940			1.37297	3.46129e-09	696	654	956	1022
CPIJ001941			-4.36957	0.0169132	19	19	3.5	4
CPIJ001943			1.29151	0.00647238	314.5	301	406.5	429
CPIJ001951			1.49896	0.177054	47	46	71	74
CPIJ001952			-1.40441	0.865442	18	18	12.5	13
CPIJ001954			-9.40909	4.80574e-10	61	59	5.5	6
CPIJ001955			-5.42308	0.0403821	13	13	1.5	2
CPIJ001968			-1.01046	1	95.5	92	94.5	98
CPIJ001969			-1.5385	0	1056	983	686	725
CPIJ001973			-1.34946	0.858047	24	24	17.5	18
CPIJ001974			-1.01859	1	875.5	827	859.5	908
CPIJ001976			2.24322	1.18051e-13	128	123	288.5	300
CPIJ001977			1.4955	0.858047	10	10	15.5	16
CPIJ001985			-3.38372	0.00849178	28	28	7.5	8
CPIJ001986			-1.72368	0.742883	12	12	6.5	7
CPIJ001988			-1.22837	0.858047	50	49	40.5	42
CPIJ001989			1.40284	0.758332	20	20	28.5	29
CPIJ001991			-1.99265	0.206306	26	26	12.5	13
CPIJ001992			1.71429	0.66397	8	8	14.5	15
CPIJ001999			1.05798	0.115397	3491.5	3185	3694	4024
CPIJ002000			-1.04355	0.937902	873.5	825	837	883
CPIJ002001			-1.23911	0.400917	144	139	116	121
CPIJ002002			-1.00761	1	330	315	327.5	343
CPIJ002003			-1.17332	0.0114126	892.5	845	760.5	810
CPIJ002012			-3.5817	5.6357e-10	108.5	104	29.5	30
CPIJ002022			-1.06016	1	157.5	152	148.5	154
CPIJ002025			1.43734	0.100199	75.5	73	109	114
CPIJ002026			-1.03806	1	258	247	248.5	261
CPIJ002029			-1.89074	0	701.5	661	370.5	388
CPIJ002030			1.24054	2.60081e-05	886.5	839	1100	1186
CPIJ002032			-1.38872	0.239508	90	87	64.5	67
CPIJ002033			-1.20124	0.824479	76.5	74	63.5	66
CPIJ002036			-1.05365	1	48	47	45.5	47
CPIJ002040			1.38012	0.858047	16	16	22.5	23
CPIJ002042			-1.30691	0.69925	50	49	38	39
CPIJ002043			1.2224	3.94195e-13	2654	2411	3244.5	3560
CPIJ002045			1.20216	0.357657	174.5	169	210	219
CPIJ002046			11.4545	0.0174913	0	0	11.5	12
CPIJ002047			1.2968	0.00147203	383	365	497	521
CPIJ002048			-1.02522	0.880844	2905	2640	2833.5	3115
CPIJ002051			1.09831	1	34.5	34	38	39
CPIJ002052			-1.23864	0.00179204	697	655	562.5	590
CPIJ002053			-1.04056	0.978028	473.5	449	455	481
CPIJ002054			1.29737	0.00258558	352	335	457	482
CPIJ002055			1.1942	0.346889	192	185	229.5	240
CPIJ002056			1.96491	0.135068	16	16	32.5	33
CPIJ002057			-1.55402	0.218753	55	54	35	36
CPIJ002058			-1.16194	0.879177	85	82	73	76
CPIJ002059			-1.12444	0.228715	654	616	581.5	611
CPIJ002060			1.2795	0.978028	15	15	19.5	20
CPIJ002061			-1.236	0.545787	111.5	107	90	93
CPIJ002062	KOG0659	Cegma	-1.09736	0.635491	461	437	420	443
CPIJ002063			1.07118	0.978028	174.5	169	187	194
CPIJ002064			2.0396	0.308643	9	9	19.5	20
CPIJ002067	KOG2909	Cegma	-1.42453	0.933644	14	14	9.5	10
CPIJ002068			-1.33784	0.749388	38.5	38	28.5	29
CPIJ002069			-1.17433	0.00420714	1056.5	984	899.5	951
CPIJ002070			-1.31802	0.494829	73.5	71	55.5	57
CPIJ002073			1.41796	0.188328	63.5	61	90.5	94
CPIJ002082			-1.21552	1	13	13	10.5	11
CPIJ002083			-1.41353	0.638292	36.5	36	25.5	26
CPIJ002084			-1.42969	0.623955	35.5	35	24.5	25
CPIJ002086			-1.10647	0.277594	783.5	738	708	751
CPIJ002087			-1.01906	0.986103	1709.5	1570	1677.5	1815
CPIJ002088			-1.16451	0.00823411	1043	971	895.5	946
CPIJ002089			54.5366	0	3	3	222.5	233
CPIJ002091			-1.15649	0.55098	228	218	197	205
CPIJ002092			2.04651	0.0099121	29	29	60.5	63
CPIJ002093			-1.00657	1	75.5	73	75	78
CPIJ002096			-1.01953	1	25	25	24.5	25
CPIJ002099			1.04234	0.272189	4392	4010	4578	4999
CPIJ002101			-1.05169	0.978028	446.5	420	424.5	449
CPIJ002103			1.32652	0.0219169	199.5	191	265	276
CPIJ002104			-1.34196	0.455829	71.5	69	53	54
CPIJ002107			-1.22436	0.0515538	400	379	326.5	341
CPIJ002110			-3.5	0.0841544	15	15	3.5	4
CPIJ002112			1.11034	0.978028	85	82	94.5	98
CPIJ002114			-1.13794	0.0556595	927	868	814.5	859
CPIJ002116			1.08772	1	16	16	17.5	18
CPIJ002117			-1.17356	0.00108335	1300.5	1200	1108	1193
CPIJ002118			-1.12668	0.00418654	1880	1722	1668.5	1801
CPIJ002122			1.76303	0.00048911	79.5	77	141	147
CPIJ002123			-1.31455	0.0787082	199.5	191	151.5	157
CPIJ002127			2.22951	0.42491	5	5	12.5	13
CPIJ002148			4.32965	0	180	174	783	829
CPIJ002158			-1.14151	1	11	11	9.5	10
CPIJ002162			-1.0817	1	32	32	29.5	30
CPIJ002167			1.78947	0.277205	16	16	29.5	30
CPIJ002169	KOG1712	Cegma	-1.10746	0.78508	272	262	245.5	258
CPIJ002172			-1.69549	0.178691	44	43	25.5	26
CPIJ002173			-1.22863	0.523455	122.5	118	99.5	104
CPIJ002175			-1.78838	0.134944	42	41	23	23
CPIJ002176			1.27473	0.986103	8	8	10.5	11
CPIJ002177			-1.1993	1.2812e-11	3459	3158	2884	3164
CPIJ002178			-1.83333	0.695911	11	11	5.5	6
CPIJ002179			-1.16089	0.627253	186.5	180	160.5	166
CPIJ002181			-1.1102	0.0599082	1369	1254	1233	1327
CPIJ002182			-1.14552	0.00313316	1530	1428	1335.5	1442
CPIJ002183			1.15636	0	22133.5	20535	25594.5	27250
CPIJ002185			1.04329	1	22	22	23	23
CPIJ002187			-1.13123	0.982175	42	41	37	38
CPIJ002190			-1.11029	1	14	14	12.5	13
CPIJ002192			-1.16255	0.602717	192	185	165	170
CPIJ002193			-1.12976	0.871348	129.5	125	114.5	119
CPIJ002196			1.4653	3.5649e-05	252.5	240	370.5	388
CPIJ002223			-1.66079	8.06646e-11	489	464	294	306
CPIJ002224			-1.18152	0.367203	249.5	238	211	220
CPIJ002228			-3.36111	0.193968	11	11	2.5	3
CPIJ002229			-1.26114	0.219552	180	174	142.5	148
CPIJ002232			-1.03937	1	38.5	38	37	38
CPIJ002233			-1.33019	0.978028	13	13	9.5	10
CPIJ002236			2.39687	0	8848	8258	21209	22904
CPIJ002238			1.76758	1.01518e-05	115.5	111	205	214
CPIJ002240			-1.6068	0.414991	32	32	19.5	20
CPIJ002241			-1.16598	0.98339	27	27	23	23
CPIJ002251			1.26474	0.47314	82	79	104	109
CPIJ002252			1.27761	0.127966	161	156	206	215
CPIJ002255			1.72519	0.481565	12	12	21.5	22
CPIJ002256			1.10015	0.00979337	2270.5	2101	2498	2708
CPIJ002258			1.05747	1	25	25	26.5	27
CPIJ002271			-1.02933	0.000252764	44301	39093	43038.5	48128
CPIJ002275			-1.42035	0.685136	31	31	21.5	22
CPIJ002277			1.26803	0.177492	150	145	190.5	198
CPIJ002278			-1.12156	0.976045	105	100	93.5	97
CPIJ002279			-1.15181	0.858047	116.5	112	101	105
CPIJ002280			1.03311	1	14	14	14.5	15
CPIJ002282			1.28926	0.978028	11	11	14.5	15
CPIJ002283			-1.00564	1	88	85	87.5	91
CPIJ002285			-1.18382	1	15	15	12.5	13
CPIJ002286			2.42473	0.00901599	17.5	17	44	45
CPIJ002289			-1.8589	0.0319542	59.5	58	31.5	32
CPIJ002298			-1.3249	5.40309e-14	1838	1671	1387	1503
CPIJ002299			-1.25152	9.21293e-06	1113.5	1028	889.5	938
CPIJ002300			1.23256	0.34572	136.5	132	168.5	174
CPIJ002301			1.20986	0.400688	149	144	180.5	187
CPIJ002302			1.05877	1	101	97	107	112
CPIJ002306			1.08349	0.963876	214.5	205	232.5	244
CPIJ002307			-2.08491	0.250815	21	21	9.5	10
CPIJ002310			-1.47091	4.67267e-08	583	553	396	417
CPIJ002312			-1.40901	0.00084489	321	306	227.5	238
CPIJ002317			-1.12061	0.641098	305.5	292	272.5	283
CPIJ002320			-1.58685	0.11734	66.5	64	41.5	43
CPIJ002322			-1.2027	0.978028	34.5	34	28.5	29
CPIJ002327			1.89404	0.237518	14	14	27.5	28
CPIJ002329			-1.04043	1	230.5	220	221.5	232
CPIJ002330	KOG1760	Cegma	1.09982	0.0702233	1426.5	1315	1569	1679
CPIJ002331			1.27473	0.986103	8	8	10.5	11
CPIJ002335			1.03855	1	375	358	389.5	410
CPIJ002338			-1.11395	0.0809453	1172	1083	1052	1126
CPIJ002339			-1.05238	1	129.5	125	123	128
CPIJ002340			1.04378	1	56	55	58.5	60
CPIJ002341			-1.8315	0	581.5	552	317	332
CPIJ002342			-1.02563	0.940622	2439.5	2244	2378.5	2565
CPIJ002344			1.47261	0.0319731	92	89	136	141
CPIJ002345			1.0237	1	20	20	20.5	21
CPIJ002350			2.49215	0.00513112	18	18	46.5	48
CPIJ002353			-1.15445	0.134716	559.5	532	484.5	510
CPIJ002355			4.04878	0.0482258	3	3	15.5	16
CPIJ002358			-1.19376	0.0261196	615	579	515	539
CPIJ002359			-1.42453	0.933644	14	14	9.5	10
CPIJ002361			-1.61181	0.0134414	113.5	109	70	73
CPIJ002364			-1.15616	6.10944e-05	2164.5	1982	1872	2032
CPIJ002365			1.2988	0.858047	24	24	31.5	32
CPIJ002367			-1.10274	1	15	15	13.5	14
CPIJ002369			-1.15306	0.527192	247.5	236	214.5	224
CPIJ002370			-1.63084	3.79244e-10	487.5	463	298.5	311
CPIJ002371			1.91549	0.600265	6	6	12.5	13
CPIJ002374			1.45859	0.00438977	145	140	212	221
CPIJ002375			1.08626	0.978028	167	162	181.5	188
CPIJ002376			-1.47988	0.100746	94.5	91	63.5	66
CPIJ002377			-1.3093	0.0139623	318.5	304	243	256
CPIJ002381			1.36977	0.657622	30	30	41.5	43
CPIJ002382			1.25155	0.246996	144	139	180.5	187
CPIJ002383			6.18362	0	140.5	135	874.5	924
CPIJ002384	KOG0019	Cegma	-1.11223	0.978028	98	94	88	91
CPIJ002386			1.04965	1	230.5	220	242	254
CPIJ002387			-1.09766	0.797803	308	294	280.5	291
CPIJ002390			-1.06862	0.978028	178	172	166.5	172
CPIJ002394			1.45016	0.473118	30	30	44	45
CPIJ002395			1.43356	1.54064e-09	549	520	787.5	832
CPIJ002396			-1.27668	0.666574	63.5	61	49.5	51
CPIJ002398			1.04505	1	10	10	10.5	11
CPIJ002401			-1.32774	0.394903	86	83	64.5	67
CPIJ002403			-1.0431	1	11	11	10.5	11
CPIJ002404			-1.12717	0.146177	770	723	683	721
CPIJ002411			-1.08882	0.978028	146	141	134	139
CPIJ002412			2.04396	0.357657	8	8	17.5	18
CPIJ002413	KOG0003	Cegma	1.26279	0	10467.5	9731	13218.5	14510
CPIJ002414			-1.50654	0.378778	45	44	29.5	30
CPIJ002417			-1.14434	0.908974	98	94	85.5	89
CPIJ002418			1.09526	0.492984	571	543	625.5	663
CPIJ002419			1.00251	1	198	190	198.5	207
CPIJ002425			-1.73718	0.383548	26	26	14.5	15
CPIJ002426			1.27473	0.986103	8	8	10.5	11
CPIJ002427			-1.2136	6.57551e-05	1237.5	1146	1019.5	1089
CPIJ002428			-1.78459	0.00101977	124	119	69	72
CPIJ002429			-1.05039	1	186.5	180	177.5	184
CPIJ002431			1.06702	4.74253e-07	14241.5	13117	15196	16673
CPIJ002432			1.03289	1	196.5	189	203	212
CPIJ002435			4.10782	0	279	268	1149.5	1241
CPIJ002436			3.06612	0.00398161	11	11	36	37
CPIJ002437			-1.33133	0.93649	21	21	15.5	16
CPIJ002439			1.13575	1	21	21	24	24
CPIJ002442			-1.21739	0.978028	32.5	32	26.5	27
CPIJ002449			1.25777	0.23783	140.5	135	177	183
CPIJ002450	KOG0358	Cegma	-1.53785	0.424126	37.5	37	24	24
CPIJ002451			1.33049	0.0266035	186.5	180	248.5	261
CPIJ002452			-1.14461	0.383154	363	346	317	332
CPIJ002453			1.14319	0	40716.5	37664	46547	52604
CPIJ002457			1.03965	1	125	120	130	135
CPIJ002460			-1.18983	3.11583e-06	1967	1785	1653	1790
CPIJ002461			1.28003	0.000912297	456	431	584	615
CPIJ002463			1.00525	1	570.5	542	573.5	602
CPIJ002468			1.04132	1	11	11	11.5	12
CPIJ002469			-1.10779	0.70145	317.5	303	286.5	298
CPIJ002470			1.25535	0.103533	204.5	196	257	269
CPIJ002491			-1.66829	2.64068e-06	273.5	263	163.5	169
CPIJ002494			-1.26839	0.368343	126.5	121	99.5	104
CPIJ002498			1.27717	0.0442036	228	218	291.5	303
CPIJ002502			1.16556	1	14	14	16.5	17
CPIJ002504			-1.10254	4.9737e-06	5789	5270	5250.5	5701
CPIJ002505			-1.71713	0.180526	42	41	24	24
CPIJ002506			-1.02435	1	62	60	60.5	63
CPIJ002509			-1.20054	0.0977906	397	377	330.5	346
CPIJ002510			-1.25506	0.0886746	272	262	216.5	227
CPIJ002511			-1.11927	0.572451	355.5	338	317.5	332
CPIJ002514			1.2273	0	3650.5	3344	4480.5	4877
CPIJ002517			-1.9127	0.306704	23	23	11.5	12
CPIJ002520			-1.75581	0.657622	14	14	7.5	8
CPIJ002521			1.26936	0.426251	88	85	112	117
CPIJ002522			1.28084	0	2057	1862	2635	2868
CPIJ002523	KOG1562	Cegma	-1.20085	0.657622	112.5	108	93.5	97
CPIJ002524			-1.29714	0	3070	2769	2366.5	2550
CPIJ002525	KOG1532	Cegma	1.00072	1	694	653	694.5	736
CPIJ002531			2.08382	0.00315246	33.5	33	71	74
CPIJ002539			-1.1995	0.963876	47	46	39	40
CPIJ002542			-1.12708	0.895042	127.5	122	113	118
CPIJ002543			1.09579	1	25	25	27.5	28
CPIJ002544			-1.3297	0.0242449	255	243	191.5	199
CPIJ002548			1.03193	1	155.5	150	160.5	166
CPIJ002550			-1.16407	0.295881	343	327	294.5	307
CPIJ002553			1.48626	0.0241238	93.5	90	139.5	145
CPIJ002554			1.28926	0.978028	11	11	14.5	15
CPIJ002555	KOG0477	Cegma	1.38246	0.352121	52.5	52	73	76
CPIJ002557			1.14844	0.336647	329	314	378	396
CPIJ002559			1.41006	0.0138832	144	139	203.5	213
CPIJ002561			1.12027	0.237575	610	577	683.5	722
CPIJ002566	KOG3442	Cegma	-1.35058	0	2123.5	1939	1572	1684
CPIJ002567			1.30018	0.000970622	397	377	516.5	540
CPIJ002574			1.72006	5.86466e-06	135	130	233	244
CPIJ002576			1.90164	0.66397	5	5	10.5	11
CPIJ002577			1.35545	0.849249	20	20	27.5	28
CPIJ002578			1.10178	0.978028	77.5	75	85.5	89
CPIJ002579			-1.03235	1	142.5	137	138	143
CPIJ002580			1.03011	1	248	236	255.5	268
CPIJ002581			-1.00396	1	1140	1052	1135.5	1225
CPIJ002584			-1.10976	0.858047	191	184	172	178
CPIJ002588			1.49451	0.880027	8	8	12.5	13
CPIJ002596			-1.12931	1	12	12	10.5	11
CPIJ002598			1.37641	0.00186486	238	226	328	343
CPIJ002602			1.4281	0	2680.5	2435	3828.5	4127
CPIJ002604			1.32496	0	8243	7482	10922	11881
CPIJ002606			-1.30984	0.0680358	214.5	205	163.5	169
CPIJ002610			-1.45076	0.10177	103.5	99	71	74
CPIJ002630			-1.3125	0.95843	22	22	16.5	17
CPIJ002631			1.57214	0.476607	19	19	30.5	31
CPIJ002632			-1	1	234.5	223	234.5	246
CPIJ002633			-1.08623	0.811925	370.5	353	341	357
CPIJ002638			1.05794	0.978028	206	197	218	228
CPIJ002639			-1.14653	0.159806	574	546	500.5	524
CPIJ002640			-2.84783	0.246605	12	12	3.5	4
CPIJ002642			-1.08862	0.3635	932.5	871	856.5	905
CPIJ002643			-1.17281	0.0174274	823.5	777	702	743
CPIJ002646			2.81319	0.0417957	8	8	24.5	25
CPIJ002647	KOG0734	Cegma	-1.15929	0.00495775	1207	1117	1041	1113
CPIJ002650			-1.00712	1	565	537	561	589
CPIJ002656			1.46931	0.0515725	82	79	121	126
CPIJ002658			1.47174	0	4061.5	3662	5978	6463
CPIJ002659			1.40119	0	2648.5	2408	3711.5	4037
CPIJ002660			1.0056	1	3214	2890	3232	3553
CPIJ002661			-1.0932	0	65578	58956	59987	65479
CPIJ002663			1.30622	0.250353	98.5	95	129	134
CPIJ002667			1.20661	1	11	11	13.5	14
CPIJ002673			1.3719	0.970834	11	11	15.5	16
CPIJ002678			13.9139	0	14	14	209	218
CPIJ002679			-2.83114	5.57706e-09	128	123	44.5	46
CPIJ002680			-1.56062	2.46534e-07	409.5	387	262	273
CPIJ002681			-1.27166	7.89865e-10	1714.5	1571	1348	1458
CPIJ002683			-1.04036	1	102	98	98	102
CPIJ002684			-1.09539	0.858047	274.5	264	250.5	263
CPIJ002685			-1.10788	0.131529	1087.5	1007	981.5	1056
CPIJ002686			-1.44569	2.2678e-08	659	622	455.5	481
CPIJ002687			-1.01524	1	232	221	228.5	239
CPIJ002688			1.4321	0.977046	7	7	10.5	11
CPIJ002689			-1.55147	0.69542	20	20	12.5	13
CPIJ002691	KOG3482	Cegma	-1.72774	0	897.5	847	519	544
CPIJ002692			-1.21145	0	8269	7527	6825.5	7449
CPIJ002694			-1.17537	0.657622	143	138	121.5	127
CPIJ002695			-1.9375	0.421685	17.5	17	8.5	9
CPIJ002696			-1.99602	0.0333857	49	48	24	24
CPIJ002701			2.05634	0.471352	6	6	13.5	14
CPIJ002702	KOG2700	Cegma	3.56862	0	702	661	2508	2713
CPIJ002703			-1.30822	0.978028	18	18	13.5	14
CPIJ002704			2.72515	0.0025025	16	16	45.5	47
CPIJ002707			-1.21945	0	4316.5	3953	3539.5	3841
CPIJ002708			-1.04182	0.978028	534.5	505	513	536
CPIJ002709			1.19517	0.64433	106.5	102	127.5	133
CPIJ002712			1.26685	0.855369	34.5	34	44	45
CPIJ002714	KOG2472	Cegma	1.24296	0.0307552	322	307	400.5	422
CPIJ002716			-5.03846	0.0622268	12	12	1.5	2
CPIJ002724			-2.48844	4.13682e-05	85	82	33.5	34
CPIJ002725			-2.56977	0.103868	21	21	7.5	8
CPIJ002727			-1.10274	1	15	15	13.5	14
CPIJ002728	KOG2636	Cegma	-1.03765	0.976045	991	917	955	1021
CPIJ002729			-21	0.000110018	22	22	0	0
CPIJ002733			-5.7619	0.0615969	11	11	1	1
CPIJ002735			-185.091	0	202.5	194	0	0
CPIJ002737			9.77049	9.03792e-10	5	5	58.5	60
CPIJ002750			3.75792	0	1811.5	1646	6810.5	7437
CPIJ002752			3.60563	0.0117303	6	6	24.5	25
CPIJ002753			1.17116	0.00104172	1144	1054	1340	1449
CPIJ002754			-1.06637	1	23	23	21.5	22
CPIJ002756			1.24752	1	9	9	11.5	12
CPIJ002758			-1.26062	0.381031	129.5	125	102.5	107
CPIJ002759			2.79012	0.0677852	7	7	21.5	22
CPIJ002761			-1.39136	0.180899	102	98	73	76
CPIJ002765			1.91549	0.600265	6	6	12.5	13
CPIJ002768			-1.08485	0.912652	261	250	240.5	253
CPIJ002769			-1.25235	0.0564311	319	305	254.5	267
CPIJ002770			1.30187	0.306441	90	87	117.5	123
CPIJ002771			1.09555	0.0688301	1563.5	1454	1713	1856
CPIJ002772			-1.91772	0.0226596	59.5	58	30.5	31
CPIJ002773			-1.14665	0.858047	124	119	108	113
CPIJ002777			-1.57522	0.416306	34.5	34	21.5	22
CPIJ002779			5.52381	0.0764649	1	1	10.5	11
CPIJ002780			1.38978	0.0601247	110.5	106	154	160
CPIJ002783			-1.46569	0.0578204	118.5	113	80.5	84
CPIJ002784			-1.80645	0.221498	32.5	32	17.5	18
CPIJ002785			1.26376	0.78508	42.5	42	54	55
CPIJ002788			1.18135	0.978028	37.5	37	44.5	46
CPIJ002790			-1.28209	0.0217331	337.5	322	263	274
CPIJ002799			2.09228	8.6051e-05	52	51	110	115
CPIJ002805			1.14558	0.858047	98.5	95	113	118
CPIJ002806			-1.16241	0.978028	49	48	42	43
CPIJ002807			-1.15857	0.41662	287.5	276	248	260
CPIJ002815			-1.9375	0.421685	17.5	17	8.5	9
CPIJ002818			-2.46456	0	287.5	276	116	121
CPIJ002820			3.88732	0.00530025	6	6	26.5	27
CPIJ002822			-1.32483	0.622658	56	55	42	43
CPIJ002823			1.31734	0.434288	63.5	61	84	87
CPIJ002824			-1.01727	1	470	446	462	486
CPIJ002825			-1.19527	3.87333e-05	1520	1418	1271.5	1369
CPIJ002826			-1.04902	1	31	31	29.5	30
CPIJ002827			1.10107	0.978028	83	80	91.5	95
CPIJ002829			-1.41894	0.000820609	310.5	296	218.5	229
CPIJ002831			-1.51407	0.000253516	262.5	252	173	179
CPIJ002832			1.27027	0.710997	47	46	60	62
CPIJ002834			-1.35261	0	1926.5	1761	1424	1537
CPIJ002836			1.9854	0.00287622	40	39	80.5	84
CPIJ002837			-1.04197	0.994246	346.5	330	332.5	348
CPIJ002838			-1.08887	0.657622	513.5	491	471.5	496
CPIJ002840			1.46784	0.721419	16	16	24	24
CPIJ002841			-1.02	1	1095.5	1010	1074	1149
CPIJ002843			-1.07912	0.0309622	3040.5	2759	2817.5	3109
CPIJ002844			1.38462	0.978028	8	8	11.5	12
CPIJ002849			-1.02095	0.978028	1948	1778	1908	2070
CPIJ002850			-1.28266	0.439076	101	97	78.5	81
CPIJ002853			-1.01405	1	1586.5	1472	1564.5	1674
CPIJ002854			-1.00136	1	367	350	366.5	384
CPIJ002856			-1.03881	0.797803	1805.5	1643	1738	1885
CPIJ002857			1.05268	0.978028	435.5	411	458.5	484
CPIJ002859	KOG0785	Cegma	-1.34446	1.52098e-06	760	711	565	593
CPIJ002861			1.13279	0.00023079	2235.5	2067	2532.5	2740
CPIJ002864			2.23644	4.57143e-05	45	44	102	106
CPIJ002866			1.77465	0.713851	6	6	11.5	12
CPIJ002867			-1.4937	0.189672	70	67	46.5	48
CPIJ002868			-1.30675	0.189591	148	143	113	118
CPIJ002870			1.2652	0.176334	153.5	148	194.5	202
CPIJ002871			1.25497	0.0102878	371.5	354	466.5	491
CPIJ002872			1.11641	0.0219828	1433.5	1318	1600.5	1717
CPIJ002873			-1.48673	0.569645	32.5	32	21.5	22
CPIJ002881			-1.20433	0.933644	49	48	40.5	42
CPIJ002882			-1.25462	0.04662	331.5	316	264	275
CPIJ002884			1.06729	1	95.5	92	102	106
CPIJ002885	KOG1780	Cegma	-1.12463	0.257689	612.5	578	544.5	572
CPIJ002886			-1.06591	0.765759	710.5	669	666.5	705
CPIJ002890	KOG0062/0927	Cegma	1.32086	0.491012	55	54	73	76
CPIJ002891			-1.01233	1	81	78	80	83
CPIJ002892			-1.59211	0.858047	11	11	6.5	7
CPIJ002893			-1.11876	0.674241	281.5	272	251.5	264
CPIJ002894			-1.01455	1	103.5	99	102	106
CPIJ002895			-1.03477	0.978028	787.5	743	761	810
CPIJ002896			1.54502	0.496215	20	20	31.5	32
CPIJ002898			-1.68438	0.00983856	103.5	99	61	63
CPIJ002899			-1.74367	0.0849062	54	53	30.5	31
CPIJ002906			-1.13932	0.978028	72.5	70	63.5	66
CPIJ002907	KOG0185	Cegma	1.34946	0.858047	17.5	17	24	24
CPIJ002908			-1.01934	0.978028	2081	1896	2041.5	2241
CPIJ002909			-1.59524	0.661629	19	19	11.5	12
CPIJ002911			5.01961	0.00247096	4	4	24.5	25
CPIJ002912			1.53191	0.703455	13	13	20.5	21
CPIJ002917			-1.18142	0.00174968	1125.5	1037	952.5	1019
CPIJ002918			1.03623	1	95.5	92	99	103
CPIJ002919			1.18397	0.280913	243.5	231	288.5	300
CPIJ002920			-1	1	51	50	51	52
CPIJ002921			1.05607	1	150.5	146	159	165
CPIJ002923			-1.09982	1	59.5	58	54	55
CPIJ002926			1.04983	1	29	29	30.5	31
CPIJ002928			-1.04869	0.762488	1280.5	1187	1221	1312
CPIJ002929			1.34682	0.657622	33.5	33	45.5	47
CPIJ002930			-1.02336	1	415	391	405.5	428
CPIJ002944			47.3636	6.41158e-11	0	0	51	52
CPIJ002947			-2.63043	0.339747	11	11	3.5	4
CPIJ002948			-1.20324	3.33054e-07	2032.5	1834	1689	1831
CPIJ002949			-1.18626	0.275605	285.5	275	240.5	253
CPIJ002952			-1.6096	0	5406.5	4945	3358.5	3695
CPIJ002953			-1.00304	1	1484	1376	1479.5	1584
CPIJ002955			-1.07682	0.216217	1653	1516	1535	1639
CPIJ002959			1.1773	1	13	13	15.5	16
CPIJ002961			1.1455	0.957137	74.5	72	85.5	89
CPIJ002976			-2.875	0.154928	15	15	4.5	5
CPIJ002977			-1.28896	0.0448066	271	261	210	219
CPIJ002978			2.56489	0.0241052	12	12	32.5	33
CPIJ002979			1.09785	0.317287	770.5	723	846	890
CPIJ002989			1.05811	0.976045	420.5	398	445	472
CPIJ002990			-1.0188	1	26	26	25.5	26
CPIJ002991			1.20823	0.00665437	592	562	715.5	758
CPIJ002993			-1.06242	1	84	81	79	82
CPIJ002994			1.06663	0.978028	171.5	166	183	189
CPIJ003005	KOG3343	Cegma	-1.35747	0.000311012	447	420	329	344
CPIJ003006			-1.81858	0.134928	40	39	21.5	22
CPIJ003008	KOG3232	Cegma	-1.1824	3.56042e-05	1726.5	1577	1460	1564
CPIJ003009			1.13784	6.21594e-15	7554.5	6794	8596	9229
CPIJ003010			-1.41411	0.532823	45	44	31.5	32
CPIJ003013			1.04309	5.62979e-05	23448	21143	24458.5	26384
CPIJ003016			1.93407	0.4547	8	8	16.5	17
CPIJ003019			1.19751	0.902101	47	46	56.5	58
CPIJ003055			-1.25463	0.977046	26	26	20.5	21
CPIJ003056	KOG1430	Cegma	1.63574	0.207939	28	28	46.5	48
CPIJ003058			2.01239	0	233	222	470	494
CPIJ003059			1.23179	0.978028	14	14	17.5	18
CPIJ003061			-1.02551	1	19	19	18.5	19
CPIJ003064			1.0937	0.891148	207	198	226.5	237
CPIJ003070			1.95808	0.000994651	49	48	97	101
CPIJ003072			-1.26298	0.189986	191	184	151	156
CPIJ003073			-1.10443	0.173211	1030	959	932.5	994
CPIJ003074			1.18957	0.978028	20	20	24	24
CPIJ003077			-1.45118	1.23443e-07	587.5	557	404.5	427
CPIJ003079			4.91873	0	71.5	69	356	374
CPIJ003080			-1.04479	1	185.5	179	177.5	184
CPIJ003085			1.01987	1	401.5	380	409.5	432
CPIJ003087			1.04475	0.978028	390	370	407.5	430
CPIJ003088			-1.27847	0.00965607	407.5	385	318.5	333
CPIJ003089			-1.02517	1	874.5	825	853	899
CPIJ003090			-1.00458	1	108.5	104	108	113
CPIJ003093			-1.63406	0.232763	44	43	26.5	27
CPIJ003094			-1.52679	0.000261065	252.5	240	165	170
CPIJ003097			-1.05976	1	158.5	153	149.5	155
CPIJ003098			1.22272	0	4109.5	3699	5025	5457
CPIJ003099			1.16704	0	29447	27155	34366	37288
CPIJ003101			3.44103	0	7999	7124	27527.5	28846
CPIJ003102			-1.15861	0.0145323	996	926	859.5	908
CPIJ003105			-1.13491	0.858047	133.5	129	117.5	123
CPIJ003106			-1.02375	1	882.5	835	862	910
CPIJ003108			1.24853	0.0503482	270.5	260	338	354
CPIJ003109			5.01786	0	32.5	32	167.5	173
CPIJ003110			1.07061	0.735121	615	579	658.5	696
CPIJ003115			-1.12931	1	12	12	10.5	11
CPIJ003116			2.06557	0.5481	5	5	11.5	12
CPIJ003120			-1.09829	0.0270219	2088.5	1904	1901.5	2062
CPIJ003121			1.02346	1	276	265	282.5	293
CPIJ003122			-1.04729	1	165	160	157.5	163
CPIJ003123			-1.10851	0.467246	525	498	473.5	498
CPIJ003124			-1.76705	0.287033	30	30	16.5	17
CPIJ003125			-1.04941	1	52	51	49.5	51
CPIJ003127			-1.11276	0.830193	216	206	194	201
CPIJ003128			1.05525	0.99085	198	190	209	218
CPIJ003129			-1.02217	1	45	44	44	45
CPIJ003130			1.21333	0.0172321	470	446	570.5	599
CPIJ003131			-1.14205	1	19	19	16.5	17
CPIJ003134			-1.87209	0.543435	15	15	7.5	8
CPIJ003138			-1.54954	0.0459233	99	95	63.5	66
CPIJ003139			-1.05328	0.127698	4180	3737	3968.5	4324
CPIJ003140	KOG2833	Cegma	-1.70122	0.00576016	110.5	106	64.5	67
CPIJ003144			-1.5733	0.000970622	191	184	121	126
CPIJ003145			1.08147	1	48	47	52	53
CPIJ003146			1.05527	1	116.5	112	123	128
CPIJ003147			-1.70431	0	682.5	645	400	421
CPIJ003148			-1.12581	0.00025135	2768.5	2491	2459	2664
CPIJ003149			-1.13723	0.00263601	1747.5	1593	1536.5	1642
CPIJ003154			1.27936	0.0239914	262	251	335.5	351
CPIJ003155			1.13601	0.609956	230.5	220	262	273
CPIJ003156			-1.05872	1	62	60	58.5	60
CPIJ003157			-1.19925	0.0137182	673	634	561	589
CPIJ003158			1.04151	0.978028	420.5	398	438	464
CPIJ003159			-1.05076	0.125792	4615	4170	4392	4774
CPIJ003160			-1.65246	0.0054455	123	118	74	77
CPIJ003161			-1.59816	0.205111	51	50	31.5	32
CPIJ003162			-1.42035	0.685136	31	31	21.5	22
CPIJ003163			-1.45075	0.000117766	346.5	330	238.5	251
CPIJ003168			1.38462	0.978028	8	8	11.5	12
CPIJ003169			-1.28846	0.978028	19	19	14.5	15
CPIJ003170			-1.17445	0.405006	248	236	211	220
CPIJ003172			1.36468	0.411279	51	50	70	73
CPIJ003173			1.27125	5.2357e-05	662.5	626	842.5	888
CPIJ003174			-1.06494	0.491838	1294.5	1194	1215.5	1306
CPIJ003175			-1.19168	0.59715	145	140	121.5	127
CPIJ003176			-1.06291	0.978028	227	217	213.5	223
CPIJ003180			1.71429	0.394903	15	15	26.5	27
CPIJ003181			1.11384	0.978028	56	55	62.5	65
CPIJ003182			-1.09654	0.101324	1475.5	1372	1345.5	1455
CPIJ003183			-1.21699	0.321698	198	190	162.5	168
CPIJ003185			-2.11204	0	2146	1970	1015.5	1086
CPIJ003186			-1.99889	0	3794	3477	1897.5	2056
CPIJ003194			1.61983	0.657622	11	11	18.5	19
CPIJ003196			1.09317	1	15	15	16.5	17
CPIJ003198			-1.5984	3.44793e-05	258	247	161	166
CPIJ003199			-1.01002	1	251	239	248.5	261
CPIJ003201			-1.05163	0.931083	640.5	603	609	643
CPIJ003204			-1.32079	0	10922	9963	8269	9011
CPIJ003205			-1.05478	0.701016	1144.5	1055	1085	1166
CPIJ003209			2.66667	0.271302	4	4	12.5	13
CPIJ003216	KOG0407	Cegma	-1.12931	1	12	12	10.5	11
CPIJ003218			1.21113	0.858047	51	50	62	64
CPIJ003222			-1.52326	0.861297	12	12	7.5	8
CPIJ003223			-1.19177	7.91181e-06	1798	1637	1508.5	1611
CPIJ003224			1.27801	0.00463247	364	347	465.5	490
CPIJ003226			1.20856	0.657622	90	87	109	114
CPIJ003227			-1.29141	0.815494	41	40	31.5	32
CPIJ003229			-1.29835	0.63896	62	60	47.5	49
CPIJ003230			-1.63988	0.145556	54	53	32.5	33
CPIJ003233			1.4235	0.4547	35.5	35	51	52
CPIJ003239			1.1327	0.165647	598	566	677.5	717
CPIJ003241			-1.0807	0.902161	293.5	282	271.5	282
CPIJ003242			1.05939	0.978028	352.5	335	373.5	391
CPIJ003245			1.08128	0.978028	165	160	178.5	185
CPIJ003246			1.10876	0.858047	169	164	187.5	195
CPIJ003247			-1.19465	0.969623	48	47	40	41
CPIJ003248			1.09422	0.978028	78.5	76	86	89
CPIJ003249			1.3656	0.0102878	189	182	258.5	270
CPIJ003250			-1.02086	1	292.5	281	286.5	298
CPIJ003251			-1.16322	0.711299	145	140	124.5	130
CPIJ003255			-1.19608	0.978028	35.5	35	29.5	30
CPIJ003259			-1.23227	0	6161	5601	4999.5	5441
CPIJ003260			-1.76715	0	8636	7995	4886.5	5356
CPIJ003264			-1.19912	0.978028	26	26	21.5	22
CPIJ003265			-2.43939	0.259355	15	15	5.5	6
CPIJ003273			1.06518	0.978028	160	155	170.5	176
CPIJ003274			-1.28449	0.00312454	477.5	453	371.5	389
CPIJ003277			-1.93176	0.00795403	72.5	70	37	38
CPIJ003278			1.13514	1	10	10	11.5	12
CPIJ003279			-1.03697	1	55	54	53	54
CPIJ003285			1.42056	0.527226	31	31	44.5	46
CPIJ003286			1.55556	0.858047	7	7	11.5	12
CPIJ003287			3.34937	0	2156.5	1972	7225.5	7907
CPIJ003288			-1.99206	0.240086	24	24	11.5	12
CPIJ003289	KOG2680	Cegma	-1.15302	0.451327	289	278	250.5	263
CPIJ003290			1.83969	0.35823	12	12	23	23
CPIJ003291			-1.83333	0.385168	22	22	11.5	12
CPIJ003293			1.19557	0.0703792	387.5	368	463.5	488
CPIJ003296			-1.18266	0.278477	293.5	282	248	260
CPIJ003297			-1.4085	0.578587	42	41	29.5	30
CPIJ003298			1.14273	0.858047	107.5	103	123	128
CPIJ003299			-1.0431	1	11	11	10.5	11
CPIJ003301			-1.21552	1	13	13	10.5	11
CPIJ003302			1.01034	1	337.5	322	341	357
CPIJ003303			1.02588	1	733	687	752	799
CPIJ003304	KOG1526	Cegma	1.21744	0	3358.5	3022	4089	4490
CPIJ003305			1.6377	0	599.5	567	982.5	1056
CPIJ003306			-1.21649	0.481011	145	140	119	125
CPIJ003309	KOG2451	Cegma	-1.05973	1	61	59	57.5	59
CPIJ003310			-1.11127	0.305951	683	645	614.5	651
CPIJ003311			-1.12658	1	34.5	34	30.5	31
CPIJ003312			1.58559	0.739018	10	10	16.5	17
CPIJ003320			-1.01278	1	316	302	312	326
CPIJ003321			1.12438	1	19	19	21.5	22
CPIJ003323			-1.13514	1	32.5	32	28.5	29
CPIJ003325			1.38462	0.776965	21	21	29.5	30
CPIJ003326			-1.20578	0.263987	245	233	203	212
CPIJ003329			4.05296	3.71518e-13	31	31	129	134
CPIJ003330			-1.34946	0.858047	24	24	17.5	18
CPIJ003331			-1.01684	1	180	174	177	183
CPIJ003333			-1.32351	0.0427899	228	218	172	178
CPIJ003334			-1.00656	1	2532.5	2325	2516	2713
CPIJ003335			1.12483	0.371907	431.5	406	485.5	510
CPIJ003336			3.74194	0.16772	2	2	10.5	11
CPIJ003337			1.27473	0.986103	8	8	10.5	11
CPIJ003338			1.20499	0.858047	55	54	66.5	69
CPIJ003339			1.1145	1	12	12	13.5	14
CPIJ003340			1.01155	1	561.5	534	568	596
CPIJ003344			1.73171	0.0260614	44	43	77	80
CPIJ003345			1.40252	0.0643255	102	98	143.5	149
CPIJ003346			-1.23091	0.481011	129.5	125	105	110
CPIJ003348			-1.03945	0.978028	460	435	442.5	469
CPIJ003349			-1.11062	1	24	24	21.5	22
CPIJ003350			-1.03671	0.978028	606	571	584.5	615
CPIJ003351	KOG0687	Cegma	-1.32667	0.0197707	271	261	204	213
CPIJ003352			1.02059	1	484.5	459	494.5	519
CPIJ003353			-1.26497	9.78488e-09	1581.5	1466	1250	1341
CPIJ003354			-1.16141	0.703493	150	145	129	134
CPIJ003356			-1.2709	0.587189	81	78	63.5	66
CPIJ003357			1.36965	2.10474e-06	484.5	459	664	701
CPIJ003358			-1.02048	1	422.5	399	414	438
CPIJ003359			1.53111	3.21128e-09	367	350	562.5	590
CPIJ003364			1.07992	0.848897	368	351	397.5	418
CPIJ003365			-1.05919	1	151	146	142.5	148
CPIJ003368			-1.09785	1	55	54	50	51
CPIJ003370			-1.17137	0.976045	57	56	48.5	50
CPIJ003371			-1.86283	0.106758	41	40	21.5	22
CPIJ003381			1.23511	1.05791e-12	2308.5	2134	2851.5	3138
CPIJ003387			1.53719	0.774729	11	11	17.5	18
CPIJ003391			-1.58313	0	2726	2472	1721.5	1869
CPIJ003392			-1.41833	0.657622	34.5	34	24	24
CPIJ003393			-1.43484	0	4123.5	3718	2873.5	3156
CPIJ003394			-1.33106	9.9923e-06	702.5	662	527.5	555
CPIJ003395			-1.57823	0.114892	68.5	66	43	44
CPIJ003397			-1.16368	0.00264457	1271.5	1174	1092.5	1176
CPIJ003399	KOG0852	Cegma	-1.07961	6.40457e-12	18931	17165	17535	19045
CPIJ003403			1.33263	0.00273332	283	273	377.5	395
CPIJ003404			1.05638	0.986367	194	187	205	214
CPIJ003405			-1.22071	5.31044e-06	1453.5	1351	1190.5	1283
CPIJ003406			-1.14953	0.757933	156.5	151	136	141
CPIJ003412			1.01109	1	44	43	44.5	46
CPIJ003413			-1.87449	0.00356284	90	87	47.5	49
CPIJ003414			1.6338	0.858047	6	6	10.5	11
CPIJ003416			-1.08523	1	18	18	16.5	17
CPIJ003422			1.12987	1	22	22	25	25
CPIJ003423			-1.25597	0.666556	72.5	70	57.5	59
CPIJ003425			1.04505	1	10	10	10.5	11
CPIJ003427			-1.11601	1	47	46	42	43
CPIJ003429			1.79442	0	371.5	354	667.5	706
CPIJ003431			-4.47222	0.0401432	15	15	2.5	3
CPIJ003432			1.10417	1	32.5	32	36	37
CPIJ003436			-1.58219	0.631838	22	22	13.5	14
CPIJ003437			1.04814	1	217	207	227.5	238
CPIJ003438			-1.03676	1	13	13	12.5	13
CPIJ003439			1.00704	1	283	273	285	296
CPIJ003440			1.74257	0.602509	9	9	16.5	17
CPIJ003441	KOG3954	Cegma	1.15809	9.65802e-12	4547	4126	5266	5722
CPIJ003455			-1.15374	0.687427	171.5	166	148.5	154
CPIJ003456			5.84987	0	75.5	73	447	474
CPIJ003460			-1.09085	0.0824757	1776	1616	1628	1744
CPIJ003464			-1.07067	1	59.5	58	55.5	57
CPIJ003465			-2.10169	7.7761e-10	234.5	223	111	116
CPIJ003466			2.47887	0.207838	6	6	16.5	17
CPIJ003467			-1.9375	0.421685	17.5	17	8.5	9
CPIJ003468			-2.45268	0	39867.5	37162	16254	17788
CPIJ003469			-1.67179	0.0265135	86	83	51	52
CPIJ003470			-2.06648	0.00285092	73.5	71	35	36
CPIJ003494			-1.69707	0	1139.5	1051	671	710
CPIJ003495			-3.16891	4.57333e-13	164	159	51	52
CPIJ003496			1.2139	0.837692	55	54	67	70
CPIJ003499			1.09804	0.713351	335.5	320	368.5	386
CPIJ003501			1.12347	0.0906402	865.5	816	972.5	1042
CPIJ003502			1.05964	0.52338	1365.5	1251	1447	1556
CPIJ003504			-1.00365	1	136.5	132	136	141
CPIJ003506			-1.28446	0.0260508	319.5	305	248.5	261
CPIJ003507			-1.01715	1	206.5	197	203	212
CPIJ003510			1.04505	1	10	10	10.5	11
CPIJ003512	KOG1746	Cegma	-1.01051	1	2786.5	2495	2757.5	3027
CPIJ003513			-1.23241	0.628339	97	93	78.5	81
CPIJ003514			-1.30864	0.295881	115.5	111	88	91
CPIJ003516			-1.26417	0.366271	130.5	126	103	108
CPIJ003518			-1.13105	0.513721	335.5	320	296.5	309
CPIJ003519			-1.41952	0	1618	1510	1139.5	1228
CPIJ003520	KOG0922	Cegma	-1.21527	0.0403821	459	434	377.5	395
CPIJ003521			1.6338	0.858047	6	6	10.5	11
CPIJ003522			-1.00372	1	1754	1600	1747.5	1902
CPIJ003523			-1.38478	0.00139559	330	315	238	250
CPIJ003524			-1.33898	0.471352	70	67	52	53
CPIJ003526			1.03062	0.978028	750	704	773	821
CPIJ003530			-1.33589	0.483247	68.5	66	51	52
CPIJ003531			-1.05147	0.945153	622	585	591.5	622
CPIJ003532	KOG0211	Cegma	-1.04127	1	175.5	170	168.5	174
CPIJ003533			1.09422	0.978028	78.5	76	86	89
CPIJ003534			2.32223	0	146	141	340.5	356
CPIJ003535			6.91755	0	36.5	36	259	270
CPIJ003536			2.87836	0	1451.5	1347	4180	4623
CPIJ003538			1.85966	0	1129	1042	2100.5	2288
CPIJ003540			-1.04325	1	119.5	114	114.5	119
CPIJ003543	KOG0359	Cegma	-1.14007	0.180913	589	558	516.5	540
CPIJ003544			-1.47414	0.858047	16	16	10.5	11
CPIJ003545			-1.12136	1	22	22	19.5	20
CPIJ003549			-1.12605	0.978028	52.5	52	46.5	48
CPIJ003550	KOG0100	Cegma	-1.73053	5.19135e-10	394.5	374	227.5	238
CPIJ003551			-1.04998	0.978028	272	262	259	270
CPIJ003552			-1.09564	0.0187039	2387.5	2199	2179	2363
CPIJ003554			-1.01305	1	503.5	480	497	521
CPIJ003555			-1.34435	0.00370553	340.5	325	253	266
CPIJ003556			-1.10921	0.673975	329	314	296.5	309
CPIJ003557			1.02976	1	200.5	192	206.5	216
CPIJ003558	KOG0567	Cegma	1.06962	0.797803	537.5	509	575	604
CPIJ003559			-1.07481	1	42	41	39	40
CPIJ003560			-1.0486	0.881435	808	762	770.5	818
CPIJ003562			1.30653	5.68576e-05	522.5	496	683	721
CPIJ003566			1.08185	0.543039	707.5	665	765.5	814
CPIJ003568			-1.47619	0.840531	17.5	17	11.5	12
CPIJ003570			-1.37611	0.78508	30	30	21.5	22
CPIJ003571			-1.05965	0.978028	256.5	245	242	254
CPIJ003577			1.11278	0.978028	92	89	102.5	107
CPIJ003578			-1.06456	0.978028	221.5	211	208	217
CPIJ003579			-1.17321	0.0379712	683	645	582	612
CPIJ003580			1.19584	0.562853	124	119	148.5	154
CPIJ003581			1.51966	0.277594	34.5	34	53	54
CPIJ003585			1.45532	5.64874e-10	526	499	766	814
CPIJ003586	KOG0184	Cegma	-1.3568	1.06544e-13	1548.5	1438	1141	1229
CPIJ003587			-1.14761	0.282174	426.5	402	371.5	389
CPIJ003589			-1.1404	0	19103.5	17165	16751.5	18130
CPIJ003590			1.21944	0.443664	126.5	121	154.5	160
CPIJ003591			1.15485	0.857581	99	95	114.5	119
CPIJ003592			1.12213	0.978028	68.5	66	77	80
CPIJ003594			1.62112	0.520753	15	15	25	25
CPIJ003595			1.1737	0.264259	281	271	330	345
CPIJ003596			1.20358	0.0558281	384.5	366	463	487
CPIJ003599			1.40541	0.949073	10	10	14.5	15
CPIJ003602			1.17681	0.125758	383.5	365	451.5	479
CPIJ003605			-1.12136	1	22	22	19.5	20
CPIJ003607	KOG1727	Cegma	2.27451	0.481196	4	4	10.5	11
CPIJ003608			-1.39328	7.86838e-11	1044	972	749	795
CPIJ003610			-1.04761	0.858047	923	862	881	930
CPIJ003611			1.10207	0.635491	381	363	420	443
CPIJ003612			-1.52326	0.861297	12	12	7.5	8
CPIJ003613			1.55312	2.23047e-13	501.5	478	779.5	827
CPIJ003615			4.78788	0	71.5	69	346.5	363
CPIJ003622			1.01608	1	30	30	30.5	31
CPIJ003623			-1.56017	0.40718	36.5	36	23	23
CPIJ003624			-2.14958	0.0012044	76.5	74	35	36
CPIJ003626			-1.12931	1	12	12	10.5	11
CPIJ003629			-1.05547	1	65.5	63	62	64
CPIJ003630			-1.24382	0.272189	180	174	144.5	150
CPIJ003631			1.16102	0.569645	179	173	208	217
CPIJ003634			-1.34892	6.40002e-07	789.5	745	585	615
CPIJ003635			-1.74488	1.55645e-09	365.5	348	209	218
CPIJ003636			1.0161	1	61	59	62	64
CPIJ003637			1.11141	0.892334	147	142	163.5	169
CPIJ003638			1.07663	1	25	25	27	27
CPIJ003639			1.04406	1	214.5	205	224	235
CPIJ003640			1.35024	0.00014436	371.5	354	502	526
CPIJ003641			1.06237	1	47	46	50	51
CPIJ003642			2.04938	0.411863	7	7	15.5	16
CPIJ003643			1.40752	0.0265112	126.5	121	178.5	185
CPIJ003647			1.14218	1	20	20	23	23
CPIJ003649			1.17144	1.64486e-05	1760.5	1605	2062.5	2257
CPIJ003651			-1.14276	0.778905	163	158	142.5	148
CPIJ003652			-1.28628	0.457329	95.5	92	74	77
CPIJ003653			1.14447	0.939327	78.5	76	90	93
CPIJ003654	KOG3180	Cegma	1.25921	2.43607e-14	2167	1985	2729	2983
CPIJ003655			1.05981	0.858047	617.5	582	654.5	693
CPIJ003656			-1.08009	0.978028	140.5	135	130	135
CPIJ003658			-1.23742	0.00689552	567	539	458	483
CPIJ003659			-1.37049	0.0208165	219	209	159.5	165
CPIJ003660			-1.11058	0.78508	255	243	229.5	240
CPIJ003661			-1.87209	0.543435	15	15	7.5	8
CPIJ003663			-1.01634	1	30	30	29.5	30
CPIJ003667			-1.18333	0.108808	447.5	421	378	396
CPIJ003668			-1.13316	0.977046	84	81	74	77
CPIJ003671			-1.07943	0.978028	128	123	118.5	124
CPIJ003673			1.12559	0.562563	293.5	282	330.5	346
CPIJ003676			1.14817	0.60214	198	190	227.5	238
CPIJ003677			-1.05231	1	190	183	180.5	187
CPIJ003679	KOG1433	Cegma	-1.01704	1	178	172	175	181
CPIJ003680			-1.78767	0.358573	25	25	13.5	14
CPIJ003682			-1.07282	1	21	21	19.5	20
CPIJ003692			1.64516	0.411729	17.5	17	29.5	30
CPIJ003708			-1.72816	0.255718	34.5	34	19.5	20
CPIJ003709			1.04266	0.620229	2214	2043	2308.5	2483
CPIJ003710			-1.20516	0.357918	204.5	196	169.5	175
CPIJ003712			-1.0675	0.978028	204.5	196	191.5	199
CPIJ003713			-1.16582	0.0129722	941	877	807	854
CPIJ003717			-1.54479	0.017649	126.5	121	81.5	85
CPIJ003719			1.46523	0.0245089	101	97	148.5	154
CPIJ003720			-1.14528	0.921846	93.5	90	81.5	85
CPIJ003722			-1.36926	5.12398e-08	842.5	797	615	651
CPIJ003728			-1.07813	1	95.5	92	88.5	92
CPIJ003729			1.48924	0.167801	50	49	75	78
CPIJ003730			-1.19661	0.363777	218	208	182	188
CPIJ003731			-1.44798	0.428972	49	48	33.5	34
CPIJ003734			-1.12529	0.797803	192	185	170.5	176
CPIJ003737			-1.39835	0.017649	202.5	194	144.5	150
CPIJ003741			1.03311	1	14	14	14.5	15
CPIJ003742			-1.08948	0.277982	1082.5	1003	993.5	1066
CPIJ003743			-1.0705	0.225531	1904.5	1743	1779	1937
CPIJ003744	KOG0683	Cegma	1.53755	0	1149.5	1058	1768	1930
CPIJ003747			1.69018	0.112188	31.5	31	54	55
CPIJ003749			1.19056	0.871551	54	53	64.5	67
CPIJ003753			-1.13316	0.977046	84	81	74	77
CPIJ003755			1.13133	0.897125	105.5	101	119.5	125
CPIJ003756			-1.00751	1	9521	8582	9450	10375
CPIJ003757			-1.78704	0.176334	37.5	37	20.5	21
CPIJ003760			-1.41609	0.148856	101	97	71	74
CPIJ003761			1.28986	0.543435	61	59	79	82
CPIJ003762			-1.00048	1	1033.5	963	1033	1104
CPIJ003763			-1.18621	3.2745e-05	1677.5	1540	1414	1528
CPIJ003764			-1.32483	0.622658	56	55	42	43
CPIJ003765			1.38314	0.69925	25	25	35	36
CPIJ003766			-1	1	204	195	204	213
CPIJ003768			-1.40323	0.797803	25	25	17.5	18
CPIJ003774			6.84866	0	211	202	1451.5	1556
CPIJ003777			1.00789	1	189	182	190.5	198
CPIJ003781			-1.11029	1	14	14	12.5	13
CPIJ003785			1.16463	0.294129	293.5	282	342	358
CPIJ003787			-1.08728	1	42.5	42	39	40
CPIJ003789			1.93407	0.4547	8	8	16.5	17
CPIJ003793			1.04897	0.976045	560.5	532	588	619
CPIJ003795			-1.02152	1	260	249	254.5	267
CPIJ003796			1.37975	0.0724287	109.5	105	151.5	157
CPIJ003797			1.16447	0	54575.5	49529	63551.5	71403
CPIJ003799			1.30775	0.13305	130.5	126	171	177
CPIJ003801			-1.49969	0.000723641	242	230	161	166
CPIJ003802			-1.77253	0.0145323	81.5	78	45.5	47
CPIJ003803			-1.36482	0	3154.5	2844	2311	2488
CPIJ003804			-1.70122	0.00576016	110.5	106	64.5	67
CPIJ003807			-9.27586	0	106.5	102	10.5	11
CPIJ003811			-1.1893	0.359988	234.5	223	197	205
CPIJ003812			1.12991	0.824088	149	144	168.5	174
CPIJ003814			1.08147	1	48	47	52	53
CPIJ003816			1.01445	1	33.5	33	34	35
CPIJ003818			1.20718	0.11964	288.5	277	348.5	366
CPIJ003819			1.41868	0.000614036	227	217	322.5	338
CPIJ003820	KOG0817	Cegma	-1.49448	2.39375e-05	351	334	234.5	246
CPIJ003821			-1.69444	0.271302	35.5	35	20.5	21
CPIJ003832			1.00667	1	524	497	527.5	555
CPIJ003835			1.5805	0.0316335	63.5	61	101	105
CPIJ003836			-1.75221	0.190169	38.5	38	21.5	22
CPIJ003840			-1.15041	0.568056	236	224	205	214
CPIJ003841			4.16705	0	42	41	178.5	185
CPIJ003845			-1.23018	0.863284	47	46	38	39
CPIJ003850			1.1462	1	16	16	18.5	19
CPIJ003851			1.32387	0.0540652	161	156	213.5	223
CPIJ003856			-1.10125	0.861297	211	202	191.5	199
CPIJ003858			1.28271	0.137541	151	146	194	201
CPIJ003859			-1.02427	1	20	20	19.5	20
CPIJ003864			-15.3182	0	100	96	5.5	6
CPIJ003868			1.09638	0.188328	1052	978	1153.5	1244
CPIJ003877			-1.04201	0.471352	3124.5	2830	2998.5	3281
CPIJ003878			-1.12835	0.976045	100	96	88.5	92
CPIJ003879			2.27225	0	926	867	2105.5	2293
CPIJ003881			-2.69643	0.21641	14	14	4.5	5
CPIJ003885			-1.85526	0.623393	13	13	6.5	7
CPIJ003887			-1.45181	0.774281	23	23	15.5	16
CPIJ003889			-1.22993	0.0335623	429.5	404	349	366
CPIJ003890			1.10317	0	33779.5	30657	37264.5	40170
CPIJ003891			1.02615	1	94.5	91	97	101
CPIJ003895			-1.24993	0.0188807	426.5	402	341	357
CPIJ003896			-1.28846	0.978028	19	19	14.5	15
CPIJ003897			-1.11292	0.114892	1053.5	979	946.5	1011
CPIJ003898			-1.40698	0.978028	11	11	7.5	8
CPIJ003913			1.40541	0.949073	10	10	14.5	15
CPIJ003914			-1.03617	1	400	379	386	405
CPIJ003915			2.26374	0.20888	8	8	19.5	20
CPIJ003916			1.00874	1	170.5	165	172	178
CPIJ003918			-1.09471	0.758499	363	346	331.5	347
CPIJ003919			1.03837	0.978028	455	429	472.5	497
CPIJ003920	KOG3284	Cegma	-1.1165	0.110346	1010	940	904.5	959
CPIJ003927			2.57289	3.35087e-06	38	37	99.5	104
CPIJ003928			1.12616	0.850965	149.5	144	168.5	174
CPIJ003931			-1.46047	0.00016467	324	309	221.5	232
CPIJ003934			-1.12931	1	12	12	10.5	11
CPIJ003936			-1.12079	0.0432869	1265.5	1170	1129	1216
CPIJ003937			1.06154	0.978028	234.5	223	249	261
CPIJ003939			1.32468	0.858047	22	22	29.5	30
CPIJ003940			-1.15082	0.0346356	895.5	845	778	826
CPIJ003941			1.16758	0.576555	163	158	190.5	198
CPIJ003943			-1.00979	1	102	98	101	105
CPIJ003945			1.1418	0.947686	80	77	91.5	95
CPIJ003946			-2.42241	0.0674661	27	27	10.5	11
CPIJ003973			-1.18717	0.879177	65.5	63	55	56
CPIJ003975			-1.13317	0.976045	92.5	89	81.5	85
CPIJ003976			-1.05107	0.962739	606	571	576.5	605
CPIJ003977			1.11288	0.963876	118.5	113	132	137
CPIJ003978			1.09712	0.964212	158.5	153	174	180
CPIJ003979			-1.28283	0.00187101	520.5	495	405.5	428
CPIJ003980			1.32016	0.0400939	178.5	172	236	248
CPIJ003981			-1.16125	4.37617e-06	2559	2359	2203.5	2377
CPIJ003983			-1.39867	0.61315	41	40	29	29
CPIJ003985			-1.03676	1	13	13	12.5	13
CPIJ003986			-1.12514	0.46039	408	386	362.5	380
CPIJ003987	KOG0179	Cegma	-1.12376	0.000301666	2795.5	2503	2487.5	2690
CPIJ003989			-6.2381	0.0395728	12	12	1	1
CPIJ003994			1.39347	0.33946	51	50	71.5	74
CPIJ003997			-1.02182	1	233	222	228	238
CPIJ003999			-1.37284	0.214118	102	98	74	77
CPIJ004000			-1.03012	1	16	16	15.5	16
CPIJ004001			-1.50613	0	1461.5	1357	970	1041
CPIJ004002			-1.91912	0.262536	25	25	12.5	13
CPIJ004003			-2.77632	0.0856138	20	20	6.5	7
CPIJ004005			1.13192	0.374715	385.5	367	436.5	461
CPIJ004009			1.1318	0.858047	116.5	112	132	137
CPIJ004010			1.2957	0.969623	17.5	17	23	23
CPIJ004012			-1.42153	0.118197	108.5	104	76	79
CPIJ004013			-1.47794	0.797803	19	19	12.5	13
CPIJ004017			1.15033	0.457329	255	243	293.5	305
CPIJ004018			1.24274	0.00601332	450	423	559.5	587
CPIJ004019			-1.35305	0.00693868	294	282	217	227
CPIJ004020			-1.22026	0.733332	82	79	67	70
CPIJ004021			-1.15487	1	25	25	21.5	22
CPIJ004022			-1.14151	1	11	11	9.5	10
CPIJ004023			-1.08191	1.19383e-06	9773.5	8889	9033.5	9742
CPIJ004029			11.2941	7.4335e-10	4	4	56.5	58
CPIJ004032			-1.05728	1	63.5	61	60	62
CPIJ004036			-1.24353	0.00222935	652.5	615	524.5	552
CPIJ004037			1.49187	0.00431113	128	123	191.5	199
CPIJ004038			-1.33294	1.33635e-05	679.5	640	509.5	533
CPIJ004039			-2.3781	0	372.5	356	156	162
CPIJ004040			2.15189	2.804e-09	97	93	210	219
CPIJ004043			1.28387	0.0520304	208.5	200	268	279
CPIJ004044			-1.58725	0.039895	93.5	90	58.5	60
CPIJ004047			1.01937	1	386	367	393.5	414
CPIJ004048			-1.05457	0.877466	656	618	622	659
CPIJ004049	KOG0559	Cegma	-1.45891	0.000321647	302.5	290	207	216
CPIJ004053			1.13975	0.210148	485.5	461	553.5	581
CPIJ004054			1.5841	1.8371e-07	248	236	393.5	414
CPIJ004056			2.17733	2.4584e-13	136.5	132	298.5	311
CPIJ004057			-1.83333	0.695911	11	11	5.5	6
CPIJ004059			1.72848	0.41009	14	14	25	25
CPIJ004062			-1.22761	0.00468107	651.5	614	530.5	560
CPIJ004063			1.17312	0.976045	48	47	56.5	58
CPIJ004065			1.44554	0.920464	9	9	13.5	14
CPIJ004069			2.09359	0	6825.5	6202	14291	15455
CPIJ004070			1.46703	0	12199.5	11049	17897.5	19412
CPIJ004072			-1.2988	0.858047	31.5	31	24	24
CPIJ004073			1.00158	1	21802.5	20153	21837	23454
CPIJ004074			1.03916	0.982698	407.5	385	423.5	448
CPIJ004075			1.31532	0.978028	10	10	13.5	14
CPIJ004076			1.03981	1	338	322	351.5	369
CPIJ004078			-1.20291	0.657622	114.5	110	95	99
CPIJ004079			-1.05666	0.578229	1435	1319	1358	1469
CPIJ004080			-1.18423	0.0752666	503.5	480	425	450
CPIJ004081			-1.15007	0.713851	167.5	162	145.5	151
CPIJ004082			-1.27363	0.259616	152.5	147	119.5	125
CPIJ004085			-1.27941	6.02238e-10	1656.5	1519	1294.5	1395
CPIJ004086			1.69381	0	438.5	413	743.5	790
CPIJ004088			-1.03676	1	13	13	12.5	13
CPIJ004090			-4.22542	0	527.5	500	124	129
CPIJ004091			-2.59004	0.000244198	66.5	64	25	25
CPIJ004098	KOG3229	Cegma	-2.06618	0.157839	27	27	12.5	13
CPIJ004099			1.07576	0.978028	170.5	165	183.5	190
CPIJ004115			1.07525	0.978028	118.5	113	127.5	133
CPIJ004120			1.0767	0.714883	540	512	581.5	611
CPIJ004124			-1.30923	0.217066	136.5	132	104	109
CPIJ004127			2.9802	0.0150964	9	9	29	29
CPIJ004128			2.64372	1.15086e-09	57	56	152.5	158
CPIJ004138			-3.04545	0.068569	19	19	5.5	6
CPIJ004141			-1.29353	0	3185	2865	2462	2669
CPIJ004143			-1.61321	0.717578	16	16	9.5	10
CPIJ004146			-1.01678	1	59.5	58	58.5	60
CPIJ004147			-1.33944	0.0814734	174.5	169	130	135
CPIJ004150			-7.64773	0	133.5	129	16.5	17
CPIJ004172	KOG1637	Cegma	1.00385	1	2339	2153	2348	2531
CPIJ004176			1.04491	0.990471	299.5	287	313	327
CPIJ004177			-1.04065	0.921846	1048.5	976	1007.5	1078
CPIJ004180			1.01779	1	27	27	27.5	28
CPIJ004184			1.29653	0.234829	108.5	104	141	147
CPIJ004187			-1.14456	0.255224	470	446	410.5	433
CPIJ004188			-1.32209	0.744995	42	41	31.5	32
CPIJ004189			1.21164	0.715547	74.5	72	90.5	94
CPIJ004192			2.47059	0.371032	4	4	11.5	12
CPIJ004195			-3.14182	0	216	206	68	71
CPIJ004196			-1.15326	0.996661	29	29	25	25
CPIJ004200			-1.47718	0.556327	34.5	34	23	23
CPIJ004201			-1.68966	3.08564e-05	214.5	205	126.5	132
CPIJ004202			1.09054	0.481196	645	609	703.5	744
CPIJ004203	KOG0174	Cegma	-1.21833	0	5135.5	4675	4215	4625
CPIJ004204			-1.07141	0.949073	329	314	307	321
CPIJ004217			-2.25257	0	328	313	145	150
CPIJ004221			-1.08226	1	91	88	84	87
CPIJ004229			6.95238	0.0202388	1	1	13.5	14
CPIJ004231			1.00191	1	1046.5	973	1048.5	1121
CPIJ004232			-2.35204	0.0105564	45	44	18.5	19
CPIJ004233			-1.36966	0	2335	2149	1704.5	1840
CPIJ004236			1.11508	0.858047	164	159	183	189
CPIJ004237			-1.17586	0.657622	146	141	124	129
CPIJ004240			-1.22272	1.06544e-13	3378	3047	2762.5	3036
CPIJ004242			1.34578	0.0140614	197	189	265.5	277
CPIJ004250			1.18265	0.0852701	415	391	491	517
CPIJ004252			-1.25463	0.977046	26	26	20.5	21
CPIJ004253			-1.11905	1	13	13	11.5	12
CPIJ004254			-1.56604	0.19135	57	56	36	37
CPIJ004256			-1.17967	0.67124	133.5	129	113	118
CPIJ004257			-1.20554	0.610549	125	120	103.5	108
CPIJ004258			1.20089	0.0426358	424.5	400	510	533
CPIJ004259			1.04214	1	165	160	172	178
CPIJ004260			-1.1076	0.842988	230.5	220	208	217
CPIJ004261			-1.02563	1	219	209	213.5	223
CPIJ004272	KOG0419	Cegma	-1.12048	1	17.5	17	15.5	16
CPIJ004273			-1.42453	0.933644	14	14	9.5	10
CPIJ004274			-1.03461	1	387.5	368	374.5	392
CPIJ004276			-1.1714	0.774392	118.5	113	101	105
CPIJ004278			1.23837	0.553138	87	84	108	113
CPIJ004283			-1.06028	1	166	161	156.5	162
CPIJ004284			-1.1314	0.831426	162.5	157	143.5	149
CPIJ004285			1.2795	0.978028	15	15	19.5	20
CPIJ004286			1.71429	0.66397	8	8	14.5	15
CPIJ004290			1.46512	0.469111	29	29	43	44
CPIJ004291			-2.37255	0.426251	11	11	4	4
CPIJ004293			1.26578	0.861297	29	29	37	38
CPIJ004295			-4.55263	0.000423358	33.5	33	6.5	7
CPIJ004299			-1.19841	1	14	14	11.5	12
CPIJ004301			-1.29835	0.63896	62	60	47.5	49
CPIJ004304			1.29444	0	1894	1739	2452	2655
CPIJ004307			-1.05747	0.858047	670.5	632	634	672
CPIJ004308	KOG1394	Cegma	1.05967	0.858047	619	584	656	694
CPIJ004309			-1.26603	0.195995	184.5	178	145.5	151
CPIJ004312			-1.33019	0.978028	13	13	9.5	10
CPIJ004313			1.03696	1	296.5	284	307.5	322
CPIJ004319			-1.59289	0	1065.5	989	668.5	707
CPIJ004321			-1.03425	1	165	160	159.5	165
CPIJ004322			1.47966	0.000233221	198	190	293.5	305
CPIJ004323			-1.40252	0.0643255	143.5	138	102	106
CPIJ004325			1.04505	1	10	10	10.5	11
CPIJ004326			-1.18699	0.0323589	621	584	523	550
CPIJ004328			1.38462	0.978028	8	8	11.5	12
CPIJ004330			-1.86022	0.17564	33.5	33	17.5	18
CPIJ004332			1.13944	1	24	24	27.5	28
CPIJ004333			-1.12153	0.978028	63.5	61	56.5	58
CPIJ004337			1.80247	0.645703	7	7	13.5	14
CPIJ004338			-1.23356	0.431103	141.5	136	114.5	119
CPIJ004340			-2.16279	0.295881	17.5	17	7.5	8
CPIJ004341			1.83149	0.00905624	44	43	81.5	85
CPIJ004343			-1.60461	0	3633.5	3332	2264	2431
CPIJ004344			1.17663	0.277771	265	254	312	326
CPIJ004345			-1.06793	0.978028	219	209	205	214
CPIJ004346			1.12899	0.479851	324.5	309	366.5	384
CPIJ004348			1.1134	0.840531	188.5	181	210	219
CPIJ004349			-1.0232	1	43	42	42	43
CPIJ004350			-1.30063	0.801768	40	39	30.5	31
CPIJ004351			1.12564	0.600881	273.5	263	308	322
CPIJ004352			-1.80645	0.221498	32.5	32	17.5	18
CPIJ004353	KOG3188	Cegma	-1.39201	0.0326813	180	174	129	134
CPIJ004354			1.04888	0.976045	582	552	610.5	644
CPIJ004355			-1.13471	0.978028	70.5	68	62	64
CPIJ004357			-1.09898	0.762326	332	317	302	315
CPIJ004358			5.03226	0.0326813	2	2	14.5	15
CPIJ004359			-1.1155	0.497468	433.5	408	388.5	409
CPIJ004360			1.10671	0.978028	64.5	62	71.5	74
CPIJ004361			1.18933	0.858552	57	56	68	71
CPIJ004362			1.01794	1	751.5	705	765	813
CPIJ004363			1.22983	0.482187	105.5	101	130	135
CPIJ004364			1.09978	1	44	43	48.5	50
CPIJ004365			5.90099	5.9783e-08	9	9	58.5	60
CPIJ004370			-1.65829	0	1266	1170	763	812
CPIJ004371			1.46099	0.81229	13	13	19.5	20
CPIJ004373			-1.11734	6.62525e-06	4412.5	4033	3949	4295
CPIJ004378			-1.89806	0.114295	38	37	19.5	20
CPIJ004379			-1.42773	0	1881.5	1723	1317.5	1421
CPIJ004380			-1.50193	2.87747e-08	545	518	362.5	380
CPIJ004381			1.2872	2.5719e-13	1661.5	1523	2139	2315
CPIJ004382			-1.7453	0.00213285	119.5	114	68	71
CPIJ004383			-1.14755	0.575416	240	228	209	218
CPIJ004388			4.80038	0	51	50	249	261
CPIJ004390	KOG0225	Cegma	-5.01786	0.00127958	27	27	4.5	5
CPIJ004394			-1.03988	0.0980971	8070	7239	7760.5	8479
CPIJ004396			-1.04909	1	148.5	143	141.5	147
CPIJ004399			-1.04775	1	152.5	147	145.5	151
CPIJ004401			1.47442	2.16799e-05	255	243	376.5	394
CPIJ004402			-1.12359	0.682518	258	247	229.5	240
CPIJ004403			2.57556	4.99745e-05	30	30	79	82
CPIJ004405			-1.23026	0.858047	55	54	44.5	46
CPIJ004414			-1.0817	0.59628	694	653	641.5	679
CPIJ004417			139.457	0	88	85	12424.5	13500
CPIJ004418			1.4059	0.647529	26	26	37	38
CPIJ004421			1.18325	0.99085	18	18	21.5	22
CPIJ004431			-1.25494	0.443331	119.5	114	95	99
CPIJ004432			-1.63953	0.78508	13	13	7.5	8
CPIJ004434			1.22508	0.969623	30	30	37	38
CPIJ004435			-1.04851	0.978028	301.5	289	287.5	299
CPIJ004440			-1.09815	0.0906402	1487	1380	1354	1464
CPIJ004441			1.12474	0.978028	47	46	53	54
CPIJ004442			1.04983	1	29	29	30.5	31
CPIJ004445			1.55556	0.858047	7	7	11.5	12
CPIJ004446			1.17045	1	16.5	16	19.5	20
CPIJ004447			-1.30172	0.978028	14	14	10.5	11
CPIJ004449			1.44757	0.367299	38	37	55.5	57
CPIJ004455			-1.0495	1	221.5	211	211	220
CPIJ004456			-1.03028	1	135	130	131	136
CPIJ004457			-1.02494	1	40	39	39	40
CPIJ004459			-2.40625	0.122733	22	22	8.5	9
CPIJ004460			-1.00902	1	2123.5	1939	2104.5	2292
CPIJ004461			-1.52326	0.861297	12	12	7.5	8
CPIJ004462			-1.20907	0.11964	343	327	283.5	294
CPIJ004463			1.24911	0.939021	27	27	34	35
CPIJ004472			-1.14061	0.401155	368	351	322.5	338
CPIJ004473			1.96821	0.00943496	33.5	33	67	70
CPIJ004476			-1.03676	1	13	13	12.5	13
CPIJ004480			1.02555	1	429.5	404	440.5	466
CPIJ004483			-1.15732	0.0774266	661	624	571	599
CPIJ004484			-1.42079	0.210982	85	82	59.5	61
CPIJ004485			1.18672	0.978028	23	23	27.5	28
CPIJ004487			-1.11708	0.978028	80	77	71.5	74
CPIJ004488			1.02066	1	71.5	69	73	76
CPIJ004497			130.608	0	4	4	665	703
CPIJ004500			-1.16984	0.858047	85	82	72.5	75
CPIJ004506	KOG0650	Cegma	-1.07982	0.831529	411.5	389	381	399
CPIJ004515			-1.53648	0.140128	70.5	68	45.5	47
CPIJ004516			2.06408	5.99489e-14	169	164	350	367
CPIJ004519			-1.08818	0.224022	1251.5	1161	1150	1242
CPIJ004520			-1.07193	0.813255	520.5	495	485.5	510
CPIJ004521			-1.01936	1	578	549	567	595
CPIJ004522			-1.0342	0.858047	1964.5	1783	1899.5	2059
CPIJ004525			-1.46992	0.519054	38	37	25.5	26
CPIJ004526			-1.04599	1	78.5	76	75	78
CPIJ004527			1.01588	1	1226.5	1136	1246	1338
CPIJ004528			2.72236	0	1375.5	1264	3746.5	4068
CPIJ004529	KOG0418	Cegma	-1.11541	0.0769626	1163.5	1072	1043	1115
CPIJ004537			1.23172	0.346423	137	132	169	174
CPIJ004539			-1.0573	0.858047	718.5	674	679.5	719
CPIJ004543			-1.20008	0.000287283	1189.5	1097	991	1065
CPIJ004545			-1.42669	0.00327433	248	236	173.5	179
CPIJ004547			1.10275	0.657622	359	342	396	417
CPIJ004548			-1.0232	1	43	42	42	43
CPIJ004549			-3.15686	0.115397	15	15	4	4
CPIJ004551			-1.12136	1	22	22	19.5	20
CPIJ004559			-1.20206	0.144228	338	322	281	291
CPIJ004561	KOG0285	Cegma	-1.0289	1	622	585	604.5	639
CPIJ004564			1.07289	1	67.5	65	72.5	75
CPIJ004565			-1.2135	0.0244495	527.5	500	434.5	460
CPIJ004566			-1.09403	0.717231	394.5	374	360.5	378
CPIJ004567			1.31453	0.621163	45	44	59.5	61
CPIJ004568			-1.38479	0.00253447	303	290	218.5	229
CPIJ004571	KOG0888	Cegma	-1.04349	0.115397	6429	5830	6161	6721
CPIJ004575			-2.85841	9.78757e-05	63.5	61	21.5	22
CPIJ004577			1.1002	0	52341	46450	57585.5	63487
CPIJ004578			1.10846	1	45	44	50	51
CPIJ004579			1.10036	0.978028	108.5	104	119.5	125
CPIJ004581			-1.18287	0.662626	131.5	127	111	116
CPIJ004582			-1.12068	0.245068	667.5	629	595.5	626
CPIJ004583			-1.23202	0.858047	52	51	42	43
CPIJ004595			-1.78767	0.358573	25	25	13.5	14
CPIJ004596			1.07186	0.93649	312	298	334.5	350
CPIJ004599			-2.27499	0	465.5	441	204	213
CPIJ004601			-1.58778	6.35232e-06	305.5	292	192	199
CPIJ004602			-1.21552	1	13	13	10.5	11
CPIJ004604			-1.3047	0.252292	129.5	125	99	103
CPIJ004606			1.01733	1	287.5	276	292.5	304
CPIJ004607			1.44981	2.90719e-09	498	474	722.5	768
CPIJ004612			-1.05208	1	59.5	58	56.5	58
CPIJ004614			1.12438	1	19	19	21.5	22
CPIJ004615			-1.83333	0.695911	11	11	5.5	6
CPIJ004616			-2.5873	0.02594	31.5	31	11.5	12
CPIJ004625			6.58824	6.74107e-05	4	4	32.5	33
CPIJ004628			-1.00678	1	4080.5	3687	4053	4446
CPIJ004629			-1.32072	0.00109794	456	431	345	361
CPIJ004636			1.14851	1	9	9	10.5	11
CPIJ004638			-1.08366	0.161322	1611.5	1498	1487	1594
CPIJ004645			-1.02004	1	202.5	194	198.5	207
CPIJ004646			-1.63107	0.380128	32.5	32	19.5	20
CPIJ004649			-2.30208	0.166974	21	21	8.5	9
CPIJ004651			1.03888	1	359	342	373	390
CPIJ004652			-1.19636	4.67152e-12	3688	3363	3082.5	3388
CPIJ004659			15.0909	0.00260727	0	0	15.5	16
CPIJ004660			138.727	0	0	0	151.5	157
CPIJ004662			1.49889	0.204859	44	43	66.5	69
CPIJ004665			1.26718	0.978028	12	12	15.5	16
CPIJ004666			-1.11338	1	48	47	43	44
CPIJ004668			-1.0555	1	103.5	99	98	102
CPIJ004671			-1.36947	0.00108797	364	347	265.5	277
CPIJ004672			-1.30956	0.139682	166	161	126.5	132
CPIJ004674			-1.09695	1	38.5	38	35	36
CPIJ004675			-1.66067	0	48657.5	42666	29299.5	31572
CPIJ004676			-1.14534	0.0158572	1145.5	1056	1000	1070
CPIJ004678			-1.26403	0.644711	75.5	73	59.5	61
CPIJ004691			-1.59365	0.000702482	189.5	182	118.5	124
CPIJ004692			-1.24158	8.31615e-07	1422.5	1309	1145.5	1235
CPIJ004694			-1.24656	0.000117766	914	856	733	779
CPIJ004695			-1.21552	1	13	13	10.5	11
CPIJ004696			1.49689	0.0183814	95.5	92	143.5	149
CPIJ004697			-1.90708	0.0838586	42	41	21.5	22
CPIJ004698			-1.10793	0.367299	640.5	603	578	607
CPIJ004700			-3.48466	4.71789e-10	112.5	108	31.5	32
CPIJ004702			1.15131	0.531261	217	207	250	262
CPIJ004703			-1.2975	0.609678	66.5	64	51	52
CPIJ004708			-1.59761	0.325161	39	38	24	24
CPIJ004709			-1.13442	0.394903	404	382	356	374
CPIJ004710			5.23605	0	880.5	832	4615	5060
CPIJ004711			51.5882	0	4	4	262	273
CPIJ004712			1.07344	0.977046	244	232	262	273
CPIJ004713			1.01403	1	2564.5	2362	2600.5	2821
CPIJ004714			1.24876	0.978028	19	19	24	24
[truncated: 5,800 more rows]

## Sheet: Sig DE Genes
Feature ID	Transcript	Family	Kal's Z-test: BF vs NBF normalized values - Proportions fold change	Kal's Z-test: BF vs NBF normalized values - FDR p-value correction	NBF - Normalized means	NBF - Means	BF - Normalized means	BF - Means
BR1			3.50906	0	440.5	415	1548.5	1659
CatB1			469.389	0	20	20	9903	10915
CatB2			783.857	0	15	15	12619	13563
CPIJ000021			4.41584	4.60758e-05	9	9	43.5	45
CPIJ000123			3.53019	0	90	87	320.5	336
CPIJ000155			-3.94643	0.016089	21	21	4.5	5
CPIJ000176			-2.47436	0.0166492	37.5	37	14.5	15
CPIJ000193			-2.8932	0.000183366	58.5	57	19.5	20
CPIJ000225			-2.1936	0	417	393	189.5	197
CPIJ000226			-3.69886	3.02513e-06	64	62	16.5	17
CPIJ000248			-2.19565	0.00471777	59.5	58	26.5	27
CPIJ000281			5.26829	0.0058252	3	3	20.5	21
CPIJ000346			2.80332	0	396.5	376	1113.5	1199
CPIJ000349			5.11937	0	50	49	260.5	272
CPIJ000375			2.68624	2.76125e-10	58.5	57	159	165
CPIJ000377			10.7619	0.000481661	1	1	21.5	22
CPIJ000393			2.23765	0	1143	1054	2559	2759
CPIJ000416			13.5956	0	35.5	35	496.5	521
CPIJ000443			2.85201	0	118.5	113	340	356
CPIJ000444			-12.3462	8.98698e-06	31	31	1.5	2
CPIJ000498			-2.17886	0.0102301	52.5	52	23.5	24
CPIJ000535			2.20853	0.0178972	20	20	45.5	47
CPIJ000557			2.35048	0.000502377	30	30	72	75
CPIJ000577			502.667	0	1	1	1054.5	1129
CPIJ000658			-3.61628	0.0038898	30	30	7.5	8
CPIJ000672			2.02394	0.00337868	36.5	36	75	78
CPIJ000679			-5.30556	0.0110932	18	18	2.5	3
CPIJ000681			-3.08253	2.5739e-12	159.5	154	51	52
CPIJ000718			-3.07031	3.54279e-06	77.5	75	24.5	25
CPIJ000759	KOG0758	Cegma	3.06596	0	102	98	315	329
CPIJ000767			-2.9213	9.29683e-05	62	60	20.5	21
CPIJ000768			-4.7031	0	575.5	547	121.5	127
CPIJ000769			-5.80061	0	188	181	31.5	32
CPIJ000830			-2.56931	0	6341.5	5703	2467.5	2675
CPIJ000835			-2.19891	4.78478e-11	241	229	109	114
CPIJ000855			2.17887	0	378.5	361	826	871
CPIJ000869			17.7742	2.1611e-10	2	2	54	55
CPIJ000885			-2.07295	0	4528.5	4108	2184	2365
CPIJ000907			2.42857	0.0180996	15	15	38	39
CPIJ000925			-11.7675	0	535.5	507	44.5	46
CPIJ000937			2.43911	0.000680153	26	26	65	68
CPIJ001060			2.46277	2.2356e-05	36.5	36	91.5	95
CPIJ001072			3.84314	0.0306304	4	4	18.5	19
CPIJ001121			3.16323	0	62	60	198.5	207
CPIJ001124			-2.1678	0.000181559	94.5	91	43	44
CPIJ001284			-2.24126	0.00258219	63	61	27.5	28
CPIJ001310			-2.61932	0.0038898	45	44	16.5	17
CPIJ001350			3.87129	0.000462901	9	9	38	39
CPIJ001351			2.64201	3.60034e-11	66.5	64	177.5	184
CPIJ001357			23.4752	0	9	9	236	248
CPIJ001358			41	2.07149e-09	0	0	44	45
CPIJ001362			-2.03013	0	497.5	474	244.5	257
CPIJ001379			10.7619	0.000481661	1	1	21.5	22
CPIJ001382			-10.0625	0.0059414	15	15	0.5	1
CPIJ001435			-2.92708	0.023147	27	27	8.5	9
CPIJ001507			-8.18985	0	1306	1206	158.5	164
CPIJ001539			-27.9737	0	211.5	203	6.5	7
CPIJ001569			-2.08378	4.5946e-11	270	259	129	134
CPIJ001600			5.03226	0.0326813	2	2	14.5	15
CPIJ001707	KOG0182	Cegma	-2.01449	0	541	513	268	279
CPIJ001748			25.4656	0	12	12	332.5	348
CPIJ001754			4.82353	0.00379004	4	4	23.5	24
CPIJ001764			2.25983	0	978	905	2211.5	2383
CPIJ001851			2.15591	0.0412115	17.5	17	39	40
CPIJ001941			-4.36957	0.0169132	19	19	3.5	4
CPIJ001954			-9.40909	4.80574e-10	61	59	5.5	6
CPIJ001955			-5.42308	0.0403821	13	13	1.5	2
CPIJ001976			2.24322	1.18051e-13	128	123	288.5	300
CPIJ001985			-3.38372	0.00849178	28	28	7.5	8
CPIJ002012			-3.5817	5.6357e-10	108.5	104	29.5	30
CPIJ002046			11.4545	0.0174913	0	0	11.5	12
CPIJ002089			54.5366	0	3	3	222.5	233
CPIJ002092			2.04651	0.0099121	29	29	60.5	63
CPIJ002148			4.32965	0	180	174	783	829
CPIJ002236			2.39687	0	8848	8258	21209	22904
CPIJ002286			2.42473	0.00901599	17.5	17	44	45
CPIJ002350			2.49215	0.00513112	18	18	46.5	48
CPIJ002355			4.04878	0.0482258	3	3	15.5	16
CPIJ002383			6.18362	0	140.5	135	874.5	924
CPIJ002435			4.10782	0	279	268	1149.5	1241
CPIJ002436			3.06612	0.00398161	11	11	36	37
CPIJ002531			2.08382	0.00315246	33.5	33	71	74
CPIJ002646			2.81319	0.0417957	8	8	24.5	25
CPIJ002678			13.9139	0	14	14	209	218
CPIJ002679			-2.83114	5.57706e-09	128	123	44.5	46
CPIJ002702	KOG2700	Cegma	3.56862	0	702	661	2508	2713
CPIJ002704			2.72515	0.0025025	16	16	45.5	47
CPIJ002724			-2.48844	4.13682e-05	85	82	33.5	34
CPIJ002729			-21	0.000110018	22	22	0	0
CPIJ002735			-185.091	0	202.5	194	0	0
CPIJ002737			9.77049	9.03792e-10	5	5	58.5	60
CPIJ002750			3.75792	0	1811.5	1646	6810.5	7437
CPIJ002752			3.60563	0.0117303	6	6	24.5	25
CPIJ002799			2.09228	8.6051e-05	52	51	110	115
CPIJ002818			-2.46456	0	287.5	276	116	121
CPIJ002820			3.88732	0.00530025	6	6	26.5	27
CPIJ002864			2.23644	4.57143e-05	45	44	102	106
CPIJ002911			5.01961	0.00247096	4	4	24.5	25
CPIJ002944			47.3636	6.41158e-11	0	0	51	52
CPIJ002978			2.56489	0.0241052	12	12	32.5	33
CPIJ003058			2.01239	0	233	222	470	494
CPIJ003079			4.91873	0	71.5	69	356	374
CPIJ003101			3.44103	0	7999	7124	27527.5	28846
CPIJ003109			5.01786	0	32.5	32	167.5	173
CPIJ003185			-2.11204	0	2146	1970	1015.5	1086
CPIJ003287			3.34937	0	2156.5	1972	7225.5	7907
CPIJ003329			4.05296	3.71518e-13	31	31	129	134
CPIJ003431			-4.47222	0.0401432	15	15	2.5	3
CPIJ003456			5.84987	0	75.5	73	447	474
CPIJ003465			-2.10169	7.7761e-10	234.5	223	111	116
CPIJ003468			-2.45268	0	39867.5	37162	16254	17788
CPIJ003470			-2.06648	0.00285092	73.5	71	35	36
CPIJ003495			-3.16891	4.57333e-13	164	159	51	52
CPIJ003534			2.32223	0	146	141	340.5	356
CPIJ003535			6.91755	0	36.5	36	259	270
CPIJ003536			2.87836	0	1451.5	1347	4180	4623
CPIJ003615			4.78788	0	71.5	69	346.5	363
CPIJ003624			-2.14958	0.0012044	76.5	74	35	36
CPIJ003774			6.84866	0	211	202	1451.5	1556
CPIJ003807			-9.27586	0	106.5	102	10.5	11
CPIJ003841			4.16705	0	42	41	178.5	185
CPIJ003864			-15.3182	0	100	96	5.5	6
CPIJ003879			2.27225	0	926	867	2105.5	2293
CPIJ003927			2.57289	3.35087e-06	38	37	99.5	104
CPIJ003989			-6.2381	0.0395728	12	12	1	1
CPIJ004029			11.2941	7.4335e-10	4	4	56.5	58
CPIJ004039			-2.3781	0	372.5	356	156	162
CPIJ004040			2.15189	2.804e-09	97	93	210	219
CPIJ004056			2.17733	2.4584e-13	136.5	132	298.5	311
CPIJ004069			2.09359	0	6825.5	6202	14291	15455
CPIJ004090			-4.22542	0	527.5	500	124	129
CPIJ004091			-2.59004	0.000244198	66.5	64	25	25
CPIJ004127			2.9802	0.0150964	9	9	29	29
CPIJ004128			2.64372	1.15086e-09	57	56	152.5	158
CPIJ004150			-7.64773	0	133.5	129	16.5	17
CPIJ004195			-3.14182	0	216	206	68	71
CPIJ004217			-2.25257	0	328	313	145	150
CPIJ004229			6.95238	0.0202388	1	1	13.5	14
CPIJ004232			-2.35204	0.0105564	45	44	18.5	19
CPIJ004295			-4.55263	0.000423358	33.5	33	6.5	7
CPIJ004358			5.03226	0.0326813	2	2	14.5	15
CPIJ004365			5.90099	5.9783e-08	9	9	58.5	60
CPIJ004388			4.80038	0	51	50	249	261
CPIJ004390	KOG0225	Cegma	-5.01786	0.00127958	27	27	4.5	5
CPIJ004403			2.57556	4.99745e-05	30	30	79	82
CPIJ004417			139.457	0	88	85	12424.5	13500
CPIJ004497			130.608	0	4	4	665	703
CPIJ004516			2.06408	5.99489e-14	169	164	350	367
CPIJ004528			2.72236	0	1375.5	1264	3746.5	4068
CPIJ004575			-2.85841	9.78757e-05	63.5	61	21.5	22
CPIJ004599			-2.27499	0	465.5	441	204	213
CPIJ004616			-2.5873	0.02594	31.5	31	11.5	12
CPIJ004625			6.58824	6.74107e-05	4	4	32.5	33
CPIJ004659			15.0909	0.00260727	0	0	15.5	16
CPIJ004660			138.727	0	0	0	151.5	157
CPIJ004700			-3.48466	4.71789e-10	112.5	108	31.5	32
CPIJ004710			5.23605	0	880.5	832	4615	5060
CPIJ004711			51.5882	0	4	4	262	273
CPIJ004756			-6.71429	0.0253991	13	13	1	1
CPIJ004758			-3.08276	0	6268	5628	2032.5	2231
CPIJ004783			3.18085	1.34215e-09	36.5	36	118.5	124
CPIJ004839			-2.63462	0.00722411	40	39	14.5	15
CPIJ004895			15.507	0	6	6	109	114
CPIJ004897			94.8843	0	11	11	1147	1238
CPIJ004984			170.091	0	0	0	186	193
CPIJ005039			-2.13095	0.0024267	70.5	68	32.5	33
CPIJ005088			2.98473	0.00352989	12	12	38	39
CPIJ005116			-3.43421	0.0136648	25	25	6.5	7
CPIJ005122			2.02601	0.00549082	33.5	33	69	72
CPIJ005132			35.7619	0	1	1	74	77
CPIJ005157			3.45243	0	93.5	90	325.5	340
CPIJ005176			80.2857	0	1	1	167.5	173
CPIJ005262			-4.29268	0.032104	16.5	16	3	3
CPIJ005273			-101	0	211	202	1	1
CPIJ005325			4.68207	0	72.5	70	343.5	360
CPIJ005343			3.27488	7.12673e-06	20	20	68	71
CPIJ005377			10.2081	0	21	21	224.5	235
CPIJ005421			-2.26506	0.0364008	36.5	36	15.5	16
CPIJ005450			8.38636	0	16.5	16	146.5	152
CPIJ005451			9.10945	0	19	19	182	188
CPIJ005477			-3.03488	0.0262088	25	25	7.5	8
CPIJ005540			-2.40523	0.000333879	72.5	70	29.5	30
CPIJ005590			-2.94853	0.00331175	39	38	12.5	13
CPIJ005617			3.37705	0.0412115	5	5	19.5	20
CPIJ005623			-2.57767	0.00179665	52	51	19.5	20
CPIJ005655			2.17052	0.00132463	33.5	33	74	77
CPIJ005680			-2.73021	0	851	806	311	325
CPIJ005691			4.16031	0	140.5	135	588	619
CPIJ005706			-2.09694	0.0468022	40	39	18.5	19
CPIJ005707			11.2611	0	299.5	287	3384	3716
CPIJ005741			3.01656	0	2130.5	1951	6429	7028
CPIJ005743			-2.34393	0.000210057	80	77	33.5	34
CPIJ005745			-2.68213	1.6372e-07	114.5	110	42	43
CPIJ005750			3.84883	0	1922.5	1759	7402.5	8194
CPIJ005779			2.23924	0	266	255	597	629
CPIJ005835			-2.81034	0.014905	31.5	31	10.5	11
CPIJ005840			2.96023	0.000466676	16.5	16	51	52
CPIJ005851			2.12812	0	283	273	603.5	638
CPIJ005891			-5.00262	0	189.5	182	37	38
CPIJ005895			-2.41436	6.21594e-15	278	267	114.5	119
CPIJ005910			69.6364	0	0	0	75.5	78
CPIJ005914			-2.74731	0.00120078	50	49	17.5	18
CPIJ005987			-2.51938	0	1019.5	950	404	426
CPIJ005996			6.79545	0	16.5	16	118.5	124
CPIJ006012			3.07831	0.000362086	15.5	15	50	51
CPIJ006013			4.16699	0	51	50	216	226
CPIJ006014			3.1193	0	102	98	320.5	336
CPIJ006018			163.273	0	0	0	178.5	185
CPIJ006019			141.909	0	0	0	155	161
CPIJ006037			2.15591	0.0412115	17.5	17	39	40
CPIJ006122			2.78494	0	137	132	383.5	402
CPIJ006159			-7.34146	0.000123874	29	29	3	3
CPIJ006214			-3.35849	0.00266139	34.5	34	9.5	10
CPIJ006227			-2.14224	0	1895	1739	884	932
CPIJ006255			2.07985	7.16254e-05	54	53	113.5	118
CPIJ006287			16	6.21594e-15	4	4	80.5	84
CPIJ006311			2.0757	0.0194247	24	24	51	52
CPIJ006409			2.01485	7.73865e-05	59.5	58	121	126
CPIJ006514			-2.35708	0	7315.5	6600	3103	3393
CPIJ006539			4.10646	0	113.5	109	469.5	493
CPIJ006613			-3.56579	0.00929603	26	26	6.5	7
CPIJ006667			10.5455	0.0280836	0	0	10.5	11
CPIJ006712			2.11981	0	816	771	1731	1878
CPIJ006738			2.10515	0.000250306	45.5	44	97	101
CPIJ006747			-3.5431	0.000618702	40	39	10.5	11
CPIJ006761	KOG0563	Cegma	-3.03947	0.0422145	22	22	6.5	7
CPIJ006794			5.18675	1.62175e-10	15.5	15	85	88
CPIJ006797			2.04811	0.0116197	28	28	58.5	60
CPIJ006867			4.02063	0	1414	1300	5688.5	6247
CPIJ006868			3.45216	0	349	332	1207.5	1297
CPIJ006869			3.46392	0	671	632	2327	2508
CPIJ006950			-2.54412	0.0223591	33.5	33	12.5	13
CPIJ006993			3.13068	0.000151958	16.5	16	54	55
CPIJ007007			2.86722	4.67797e-05	23	23	68	71
CPIJ007019			5.34117	0	475.5	451	2544.5	2749
CPIJ007024			6.74751	0	29	29	202	211
CPIJ007025			5.67742	0.0136627	2	2	16.5	17
CPIJ007026			15.321	0	7	7	123	128
CPIJ007054			-3.30337	7.69065e-10	116.5	112	34.5	35
CPIJ007056			12.3636	0.01084	0	0	12.5	13
CPIJ007079			-8.38095	0.00508822	16.5	16	1	1
CPIJ007116			-6	0.0493695	11.5	11	1	1
CPIJ007125			2.37472	8.21264e-06	44	43	106	111
CPIJ007148			3.8169	0.00649648	6	6	26	26
CPIJ007170			-4.14761	0	285.5	275	68	71
CPIJ007204			8.48596	0	1121	1034	9521	10460
CPIJ007230			2.03918	6.40457e-12	149.5	144	306	320
CPIJ007236			-2.29151	0.00241922	61	59	26	26
CPIJ007272			12.0596	0	14	14	181	187
CPIJ007316			2.03105	0	350	333	712	754
CPIJ007343			2.9084	0.00505947	12	12	37	38
CPIJ007359			7.00205	0	437	412	3066.5	3369
CPIJ007360			4.53659	0.0211788	3	3	17.5	18
CPIJ007373	KOG0934	Cegma	-4.04878	0.0482258	15.5	15	3	3
CPIJ007391			4.58025	0.000218324	7	7	36	37
CPIJ007452			29.3333	0	4	4	148.5	154
CPIJ007453			45.507	0	6	6	322	337
CPIJ007454			54.1679	0	12	12	708.5	751
CPIJ007465			-2.00877	0.00105718	90.5	87	44.5	46
CPIJ007466	KOG2519	Cegma	-2.22159	0.0360965	38	37	16.5	17
CPIJ007475			2.23746	1.39527e-12	118.5	113	266.5	278
CPIJ007528			34.6364	6.69598e-08	0	0	37	38
CPIJ007581			2.9898	0.00014436	18.5	18	57.5	59
CPIJ007582			6	0.0493695	1	1	11.5	12
CPIJ007619	Obp20	Obp	-2.75926	0.000327998	58.5	57	20.5	21
CPIJ007620	Obp21	Obp	2.06693	1.26709e-08	102	98	212	221
CPIJ007742			29.6364	1.02592e-06	0	0	31.5	32
CPIJ007760			-3.0275	0	19850.5	18142	6556	7131
CPIJ007771			-2.91224	0	453.5	427	155	161
CPIJ007783			12.3636	0.01084	0	0	12.5	13
CPIJ007826			-2.0456	2.71692e-05	129	124	62.5	65
CPIJ007827			-2.13874	0	429	403	200	209
CPIJ007926			-4.16038	8.4814e-05	43	42	9.5	10
CPIJ007946			-2.16071	0.00180323	71.5	69	32.5	33
CPIJ008087			-2.66667	0.000666369	56.5	55	20.5	21
CPIJ008088			5.66825	0	20	20	118.5	124
CPIJ008175			-2.15538	0.0108963	53	52	24	24
CPIJ008246			-2.2037	4.13065e-05	106	101	47.5	49
CPIJ008251			3.63441	2.26357e-06	17.5	17	66.5	69
CPIJ008252			5.03226	0.0326813	2	2	14.5	15
CPIJ008256			3.64528	0	346.5	330	1266	1362
CPIJ008257			-2.23506	0.00605852	55	54	24	24
CPIJ008287			6.39707	0	354	336	2270.5	2440
CPIJ008319			-2.19048	0.000134951	95.5	92	43	44
CPIJ008352			3.32301	1.89553e-06	21.5	21	74	77
CPIJ008365			-3.64706	0.0450613	17.5	17	4	4
CPIJ008450			-2.03738	0	2719	2462	1334	1441
CPIJ008464			282.774	0	2	2	875.5	924
CPIJ008470			207.364	0	0	0	227	237
CPIJ008471			44.3716	0	25	25	1157	1248
CPIJ008472			11.9677	1.44389e-06	2	2	36	37
CPIJ008482			-3.80172	0.000183416	43	42	10.5	11
CPIJ008483			-2.18446	0	17809	16279	8152	8918
CPIJ008608			2.91036	0	386	367	1125.5	1214
CPIJ008700			4.5804	0	78.5	76	363.5	381
CPIJ008758			-4.06122	3.38207e-08	78.5	76	18.5	19
CPIJ008780			-37.1638	0	430	404	10.5	11
CPIJ008823			11.4545	0.0174913	0	0	11.5	12
CPIJ008889			4.1153	0	44	43	184.5	191
CPIJ008900			106.714	0	1	1	223	234
CPIJ008901			-3.42063	0.000563799	42	41	11.5	12
CPIJ008955			-4.04878	0.0482258	15.5	15	3	3
CPIJ009001			9.63748	0	80	77	780.5	828
CPIJ009002			17.5549	0	898	848	15782.5	17353
CPIJ009014			-2.36656	0.000427668	72.5	70	30	30
CPIJ009020			2.31478	3.19736e-06	51	50	119.5	125
CPIJ009024			5.2102	0	242	230	1265.5	1361
CPIJ009032			16.082	0	5	5	97	101
CPIJ009033			4.79518	2.8579e-09	15.5	15	78.5	81
CPIJ009074			-2.26984	2.05542e-08	170.5	165	74.5	77
CPIJ009106			2.39266	1.90015e-09	72.5	70	175	181
CPIJ009112			-2.5928	7.30753e-06	92.5	89	35	36
CPIJ009127			-10.5455	0.0280836	10.5	10	0	0
CPIJ009143			8.33051	0	140.5	135	1178.5	1269
CPIJ009144			4.02784	0	42	41	172.5	178
CPIJ009148			2.14129	0	4032.5	3654	8636	9277
CPIJ009167			-2.39175	0.000587668	68.5	66	28	28
CPIJ009208			-3.09974	3.29099e-09	117	112	37	38
CPIJ009211			-3.39247	0	377.5	360	110.5	115
CPIJ009236			-2.39205	0.0143725	41	40	16.5	17
CPIJ009262			8.18072	0	985.5	913	8070	8901
CPIJ009299			-6.47619	0.0317666	12.5	12	1	1
CPIJ009327			-12.3636	0.01084	12.5	12	0	0
CPIJ009357			2.5625	2.47181e-05	32.5	32	85	88
CPIJ009359			5.46906	0	118.5	113	653	691
CPIJ009394			3.2818	6.83332e-11	39	38	130.5	135
CPIJ009438			4.89841	0	495	471	2429	2623
CPIJ009477			-5.35484	0.0212796	15.5	15	2	2
CPIJ009480			2.19015	0	437.5	412	959.5	1026
CPIJ009582			-2.03497	0	1506	1402	739.5	786
CPIJ009683			-2.99821	0	1173	1084	390.5	411
CPIJ009697			-2.00721	0	1920	1755	956	1022
CPIJ009724			-2.37821	0.026888	36	35	14.5	15
CPIJ009819			-3.43129	0	323.5	308	93.5	97
CPIJ009838			-2.8714	1.5444e-10	148.5	143	51	52
CPIJ009877			2.09422	2.32734e-11	130.5	126	274.5	285
CPIJ009912			-5.48113	1.87834e-07	57	56	9.5	10
CPIJ009984			7.65132	0	1009	939	7727.5	8472
CPIJ009999			2.9469	4.72805e-05	21.5	21	65.5	68
CPIJ010028			-2.04928	0	5920.5	5445	2888.5	3167
CPIJ010030			2.51193	0	1809.5	1645	4547	4968
CPIJ010045			13.2727	0.0067618	0	0	13.5	14
CPIJ010161			-12.3636	0.01084	12.5	12	0	0
CPIJ010170			7.58537	7.71167e-05	3	3	30	30
CPIJ010190			311.488	0	3	3	1276	1372
CPIJ010191			900.474	0	35	34	32506	34935
CPIJ010192			6.09804	0.000211146	4	4	30	30
CPIJ010195			-2.10592	0.00410374	66.5	64	31	31
CPIJ010255			14.7805	5.11425e-11	3	3	59.5	61
CPIJ010294			-2.78218	0.0310482	27	27	9	9
CPIJ010298			7.42857	0.0127433	1	1	14.5	15
CPIJ010305			-2.28483	2.26722e-07	146.5	141	63.5	66
CPIJ010337			-17.8182	0.000613701	18.5	18	0	0
CPIJ010346			2.06648	0.00285092	35	34	73.5	76
CPIJ010409			5.26829	0.0058252	3	3	20.5	21
CPIJ010410			2.8382	0	201	192	572.5	601
CPIJ010456			4.97649	0	101	97	507	531
CPIJ010470			2.43119	0	244.5	232	596	627
CPIJ010479			6.47619	0.0317666	1	1	12.5	13
CPIJ010515			51.0282	0	52	51	2708.5	2962
CPIJ010516			7.35802	8.03072e-09	7	7	58.5	60
CPIJ010518			6.85924	0	1289	1190	8848	9438
CPIJ010526			-2.3745	0.00206113	58.5	57	24	24
CPIJ010565			7.45161	0.00113689	2	2	22	22
CPIJ010566			7.74757	0	19.5	19	158.5	164
CPIJ010576			2.70918	0.00105008	18.5	18	52	53
CPIJ010584			3.45348	0	187	180	648.5	687
CPIJ010654			44.6364	2.86121e-10	0	0	48	49
CPIJ010670			6	0.0493695	1	1	11.5	12
CPIJ010696			2.4544	9.03023e-09	62.5	60	155	161
CPIJ010697			3.03189	0	243.5	231	740.5	787
CPIJ010702			-4.84615	2.47181e-05	43	42	8	8
CPIJ010703			-6.47619	0.0317666	12.5	12	1	1
CPIJ010748			-2.2301	2.37561e-07	153	147	68	71
CPIJ010781			101.952	0	1	1	213	222
CPIJ010799			-2.71403	0	1785	1622	657	695
CPIJ010800			-3.24249	2.71369e-12	150	145	45.5	47
CPIJ010804			-2.74197	3.13106e-15	229.5	219	83	86
CPIJ010809			-3.97456	0	202	193	50	51
CPIJ010823			3.18404	1.8176e-11	44	43	142.5	148
CPIJ010832			-8.09677	0.000446855	24	24	2	2
CPIJ010869			-2.49351	0.00146043	56.5	55	22	22
CPIJ010885			3.3247	0	64.5	62	217	227
CPIJ010887			2.69935	1.61177e-05	29.5	29	81.5	85
CPIJ010973			23.037	0	7	7	185.5	192
CPIJ010991			-2.28641	0.0122824	46	45	19.5	20
CPIJ011013			17.1905	6.78469e-07	1	1	35	36
CPIJ011047			2.00712	1.23228e-14	195.5	188	393.5	414
CPIJ011094			-4.04878	0.0482258	15.5	15	3	3
CPIJ011097			-2.71565	0	368.5	351	135	140
CPIJ011186			5.62264	9.58036e-08	9.5	9	58.5	60
CPIJ011196			2.09408	2.89684e-08	93.5	90	197	205
CPIJ011200			9.13725	1.48804e-07	4	4	45.5	47
CPIJ011238			3.91667	3.48777e-06	14.5	14	60	62
CPIJ011255			11.2902	0	119.5	114	1360.5	1473
CPIJ011268			-2.0492	9.55228e-06	140.5	135	68	71
CPIJ011296			4.33718	0	778	730	3378	3709
CPIJ011335			-2.44385	1.0797e-07	136	131	55	56
CPIJ011388	KOG0817	Cegma	2.11414	0	1154.5	1064	2442	2637
CPIJ011409			4.04878	0.0482258	3	3	15.5	16
CPIJ011477			-2.52893	0.0385462	29.5	29	11	11
CPIJ011499			-2.3141	0.0365437	35	34	14.5	15
CPIJ011543			4.04878	0.0482258	3	3	15.5	16
CPIJ011561			-2.69421	0.019821	31.5	31	11	11
CPIJ011585			-4.29545	3.72903e-08	74.5	72	16.5	17
CPIJ011604			-2.68317	0.0433745	26	26	9	9
CPIJ011642			-2.11639	0.000525914	88	85	41	42
CPIJ011743			-2.16477	0.0482968	37	36	16.5	17
CPIJ011783			2.61616	2.43607e-14	88	85	232	243
CPIJ011837			-10.805	0	1772	1609	163	168
CPIJ011902			42.0976	0	3	3	171.5	177
CPIJ011924			4.93443	0.000829842	5	5	29	29
CPIJ011934			2.54834	0	2762.5	2489	7041.5	7658
CPIJ011996			-7.67832	0	1316.5	1213	170.5	176
CPIJ011999			-3.10106	4.20741e-09	115.5	111	36.5	37
CPIJ012012			-2.60714	0.00207829	50	49	18.5	19
CPIJ012013			-2.19522	0.00820008	54	53	24	24
CPIJ012023			4.34817	0	100	96	438.5	464
CPIJ012030			2.14772	0	181	175	390	410
CPIJ012078			-20.2857	0	183.5	177	8	8
CPIJ012143			2.92854	0	11176.5	10157	32733	35222
CPIJ012158			8.85714	0.00319131	1	1	17.5	18
CPIJ012159			26.1852	0	7	7	211	220
CPIJ012164			19.1818	0.000292071	0	0	20	20
CPIJ012252			8.12366	0	17.5	17	150	155
CPIJ012253			15.0909	0.00260727	0	0	15.5	16
CPIJ012332	KOG2467	Cegma	6.23124	0	1733	1587	10804.5	11701
CPIJ012334			-2.23745	0	511.5	489	228	238
CPIJ012362			-2.13635	0	4940.5	4480	2312	2490
CPIJ012365			-3.09387	0	2958.5	2688	955.5	1021
CPIJ012466			12.539	0	200	191	2520.5	2717
CPIJ012468			-2.00893	0	1552	1444	772	819
CPIJ012481			3.18254	0.00178254	11.5	11	39	40
CPIJ012490			2.15138	0	295.5	283	637	675
CPIJ012499			4.97059	4.09106e-08	12.5	12	66.5	69
CPIJ012501			6	0.0493695	1	1	11.5	12
CPIJ012537			3.31043	0	969.5	898	3212	3538
CPIJ012561			-2.25	0.000736962	74.5	72	32.5	33
CPIJ012583			-2.71324	0	814.5	770	299.5	312
CPIJ012620			4.53659	0.0211788	3	3	17.5	18
CPIJ012629			8.74194	0.000174185	2	2	26	26
CPIJ012643			-2.09966	0.0076635	60	58	28	28
CPIJ012666			2.78257	0	101	97	283	293
CPIJ012677			2.48844	4.13682e-05	33.5	33	85	88
CPIJ012689			-2.8071	1.02609e-08	125.5	120	44	45
CPIJ012701			-2.48072	3.10884e-10	179	173	71.5	74
CPIJ012724			3.09526	0	180.5	174	561	589
CPIJ012725			3.36301	0.000210057	13.5	13	48	49
CPIJ012783			266.909	0	0	0	292.5	304
CPIJ012844			10.3585	0	48	47	507.5	531
CPIJ012845			100.545	0	0	0	109.5	114
CPIJ012846			14.3333	1.28163e-05	1	1	29	29
CPIJ012848			137.364	0	0	0	150	155
CPIJ012882			9.22327	0	62.5	60	585.5	616
CPIJ012899			3.51555	0	127.5	122	451	478
CPIJ012909			5.0195	0	260.5	249	1312	1414
CPIJ012956			3.62014	0	130	125	473.5	498
CPIJ012990			2.53523	6.06441e-09	58.5	57	150	155
CPIJ013029			-2.33056	7.04158e-06	111	106	47	48
CPIJ013104			2.3031	4.94742e-10	86	83	199.5	208
CPIJ013196			2.2585	5.40108e-05	43	42	98.5	102
CPIJ013197			-2.15591	0.0412115	39	38	17.5	18
CPIJ013202			-2.51734	2.96862e-05	86	83	33.5	34
CPIJ013244			-3.47646	0	183.5	177	52	53
CPIJ013290			5.14634	0.00722411	3	3	20	20
CPIJ013314			2.44183	0	160.5	155	393.5	414
CPIJ013352	KOG3313	Cegma	-2.13527	7.17763e-06	131.5	127	61	63
CPIJ013360			4.53659	0.0211788	3	3	17.5	18
CPIJ013557			-2.31381	7.52204e-08	153	147	65.5	68
CPIJ013577			2.48045	0	377.5	360	938	1002
CPIJ013600			3.68072	7.3229e-06	15.5	15	60	62
CPIJ013624			3.11637	0	96	92	301.5	314
CPIJ013669			2.09264	0.000702482	41	40	87	90
CPIJ013712			-2.16883	0.0150394	49	48	22	22
CPIJ013722			2.4741	0.000921569	24	24	61	63
CPIJ013725			3.03895	0	1200.5	1107	3650.5	3957
CPIJ013737			-5.35484	0.0212796	15.5	15	2	2
CPIJ013782			4.6392	0	479.5	454	2228.5	2403
CPIJ013924			-2.238	1.1005e-05	115.5	111	51	52
CPIJ014173			-142.393	0	867.5	818	5	5
CPIJ014227			23.5658	0	6.5	6	178	184
CPIJ014228			6.71429	1.76545e-05	4.5	4	36.5	37
CPIJ014229			6	0.000110018	4.5	4	32.5	33
CPIJ014230			3.03995	0	81.5	78	250	262
CPIJ014232			-2.02854	1.05983e-06	169.5	164	83	86
CPIJ014240			-2.44935	0	5858	5354	2391	2582
CPIJ014254			28.0968	0	2	2	86	89
CPIJ014310			5.84694	6.21594e-15	18.5	18	113.5	118
CPIJ014462			-3.36264	0.00665996	29.5	29	8	8
CPIJ014473			4.29268	0.032104	3	3	16.5	17
CPIJ014519			3.97619	3.29901e-05	11.5	11	49	50
CPIJ014533			3.34848	0.0324625	5.5	5	21	21
CPIJ014546			14.8095	7.91319e-06	1	1	30	30
CPIJ014548			10.5238	0.000614454	1	1	21	21
CPIJ014549			231.461	0	26	26	6271.5	6912
CPIJ014550			418.273	0	0	0	459	484
CPIJ014551			80.5455	0	27.5	27	2302.5	2479
CPIJ014558			31.5664	0	96	92	3064	3367
CPIJ014559			3.70594	0	433.5	408	1609.5	1723
CPIJ014581			2.19296	0	286	275	628.5	665
CPIJ014602			5.51613	0.0171164	2	2	16	16
CPIJ014621			2.59486	0	516.5	493	1342	1449
CPIJ014622			2.9186	0.0374995	7.5	7	24	24
CPIJ014763			2.50568	0.00756048	16.5	16	43	44
CPIJ014777			2.54617	0	932.5	871	2376	2564
CPIJ014780			13.7273	0.00532612	0	0	14	14
CPIJ014781			12.4286	8.874e-05	1	1	25	25
CPIJ014783			7.45161	0	48.5	47	368.5	386
CPIJ014861			20.0909	0.000179494	0	0	21	21
CPIJ014904			-2.06655	4.65677e-05	120	115	57.5	59
CPIJ014921			2.06061	4.05076e-06	71.5	69	148.5	154
CPIJ014936			6.52372	0	49.5	48	329	344
CPIJ014938			-5.67532	0	130	125	22	22
CPIJ014959			-11.4545	0.0174913	11.5	11	0	0
CPIJ014969			32.9512	0	3	3	134	139
CPIJ014981	KOG2770	Cegma	10.7551	0	201	192	2172.5	2352
CPIJ015026			-16.8238	0	438	412	25	25
CPIJ015028			-9.49426	0	2231	2058	234	245
CPIJ015075	KOG0019	Cegma	-3.06871	0	6644.5	6054	2164.5	2347
CPIJ015103			-6.32258	0.005614	18.5	18	2	2
CPIJ015124			15.5238	3.80039e-06	1	1	31.5	32
CPIJ015158			-2.49199	1.57824e-11	201	192	80	83
CPIJ015161			53.1951	0	3	3	217	227
CPIJ015162			23.7273	2.5307e-05	0	0	25	25
CPIJ015209			6.5241	0	1221	1130	7972	8847
CPIJ015368			-101.244	0	414	390	3	3
CPIJ015369			25.7619	9.44643e-11	1	1	53	54
CPIJ015370			-3.00576	1.15446e-11	155.5	150	51	52
CPIJ015386			2.41023	0	2242.5	2076	5406.5	5868
CPIJ015387			2.59921	0	9568	8584	24871	26964
CPIJ015407			3.41348	0	166.5	161	571	599
CPIJ015429			-6.78431	4.24665e-05	33.5	33	4	4
CPIJ015527			-2.64122	0.017205	33.5	33	12	12
CPIJ015627			2.53846	0.0119022	14.5	14	38.5	39
CPIJ015631			2.41944	2.4621e-05	38	37	93.5	97
CPIJ015637			-2.15183	0.0381449	40	39	18	18
CPIJ015695			-2.01604	0.000163127	112	107	55	56
CPIJ015698			2.87279	1.96636e-11	55.5	54	161.5	167
CPIJ015718			15.1544	0	12.5	12	205	214
CPIJ015775			74.5714	0	1	1	155.5	161
CPIJ015785			8.77875	0	341.5	326	3006.5	3291
CPIJ015807			-2.55718	2.0906e-06	104	99	40	41
CPIJ015919			3.36301	0.000210057	13.5	13	48	49
CPIJ015946			-2.43154	0.00174727	57.5	56	23	23
CPIJ015947			2.06274	1.41265e-06	77	74	160	165
CPIJ015958			-2.57036	0	2943.5	2674	1144.5	1234
CPIJ015961			-2.49533	8.40684e-05	79	76	31	31
CPIJ016041			2.63517	0	6369.5	5743	16786.5	18163
CPIJ016043			-3.88079	6.68529e-06	57.5	56	14	14
CPIJ016125			-2.09831	0	1256	1162	598	630
CPIJ016133			2.18932	0.022499	19.5	19	44	45
CPIJ016160			-2.50197	0	1394	1280	556.5	584
CPIJ016222			4.66071	0.0030389	4.5	4	25	25
CPIJ016284			4.91026	4.44898e-09	14.5	14	75.5	78
CPIJ016291			40.0909	3.40056e-09	0	0	43	44
CPIJ016318			3.5	0.022186	5.5	5	22	22
CPIJ016362			38.2159	0	16.5	16	671.5	710
CPIJ016367			3.33522	1.23228e-14	52	51	176	182
CPIJ016374			2.27841	0.0268639	16.5	16	39	40
CPIJ016431			2.75926	0.000327998	20.5	20	58.5	60
CPIJ016461			2.82292	0.0328636	8.5	8	26	26
CPIJ016563			13.9268	2.86121e-10	3	3	56	57
CPIJ016564			206.625	0	4.5	4	1156	1247
CPIJ016566			12.4634	5.28851e-09	3	3	50	51
CPIJ016638			4.69421	0	1038.5	966	4879	5343
CPIJ016658			-2.25984	0.000224603	85	82	37	38
CPIJ016688			2.38672	0.00162626	24.5	24	60	62
CPIJ016690			2.29496	3.6227e-14	124	119	286	297
CPIJ016721			3.33974	0.000129088	14.5	14	51	52
CPIJ016728			-4.73239	0.00042738	32.5	32	6	6
CPIJ016741			-2.89573	0.00014343	60	58	20	20
CPIJ016792			6	0	136	131	821.5	869
CPIJ016828			-2.19701	0.000298799	87	84	39	40
CPIJ016910			2.76509	0	227.5	217	631	669
CPIJ016929			3.50797	0	93	89	329	344
CPIJ017043			109.226	0	2	2	337.5	353
CPIJ017044			150.355	0	2	2	465	489
CPIJ017085			2.59591	4.34561e-10	62.5	60	164	169
CPIJ017105			-2.38404	2.8976e-05	94.5	91	39	40
CPIJ017108			-4.04878	0.0482258	15.5	15	3	3
CPIJ017123			-2.05701	0.00107622	85.5	82	41	42
CPIJ017129			21.4878	0	3	3	87	90
CPIJ017206			2.47059	0.0310986	12.5	12	32.5	33
CPIJ017229			2.97819	0	191.5	184	572.5	601
CPIJ017230			3.43976	3.5918e-05	15.5	15	56	57
CPIJ017303			4.86497	0	50	49	247.5	259
CPIJ017357			-2.82119	0.00326415	41.5	40	14	14
CPIJ017360			-13.2727	0.0067618	13.5	13	0	0
CPIJ017363			-4.77049	0.00127622	28	28	5	5
CPIJ017369			-3.25352	0.0310887	22	22	6	6
CPIJ017393			2.15591	0.0412115	17.5	17	39	40
CPIJ017455			-4.29268	0.032104	16.5	16	3	3
CPIJ017460			-5.18033	0.000428207	30.5	30	5	5
CPIJ017472			6.2381	0.0395728	1	1	12	12
CPIJ017473			-2.49351	0.00146043	56.5	55	22	22
CPIJ017475			-2.40202	0	6125.5	5585	2549.5	2754
CPIJ017495			3.26158	0	109	104	358	375
CPIJ017593			10.375	1.04907e-09	4.5	4	57	58
CPIJ017625			-2.08509	5.55308e-09	217	207	103.5	108
CPIJ017694			-53.9087	0	2538	2329	46	47
CPIJ017706			-404.81	0	849	805	1	1
CPIJ017707			-192.935	0	597	565	2	2
CPIJ017744			-6	0.00880854	17.5	17	2	2
CPIJ017790			2.00269	0	333.5	318	669	708
CPIJ017791			2.5585	0	116	111	298.5	311
CPIJ017806			9.7931	0	10.5	10	112.5	117
CPIJ017907			-5.25743	1.12473e-06	52	51	9	9
CPIJ017939			-2.02421	1.96805e-12	325	310	160	165
CPIJ018033			5.64048	0	74	71	422.5	446
CPIJ018052			-2.77305	0.00632708	38	37	13	13
CPIJ018102			5.36664	0	776.5	729	4172	4615
CPIJ018116			2.33787	1.81562e-05	43	42	102	106
CPIJ018146			3.64706	2.54279e-10	29.5	29	110.5	115
CPIJ018177			-9.33333	0.00200341	18.5	18	1	1
CPIJ018212			-3.92818	3.67766e-07	70	67	17	17
CPIJ018269			2.89655	0.0104635	10.5	10	32.5	33
CPIJ018270			3.30263	0.0201475	6.5	6	24	24
CPIJ018299			4.25758	0.00294524	5.5	5	27	27
CPIJ018300			9.05556	2.2356e-05	2.5	2	31.5	32
CPIJ018437			-6.2439	0.000986209	24.5	24	3	3
CPIJ018459			3.51374	0	144.5	139	510.5	533
CPIJ018515			-6	0.00154027	23.5	23	3	3
CPIJ018557			3.30568	0	953.5	887	3154.5	3465
CPIJ018622			2.57118	5.82425e-09	56.5	55	147	152
CPIJ018656			-3.30496	0.000396962	45.5	44	13	13
CPIJ018683			2.45161	4.85611e-13	95	91	234.5	246
CPIJ018771			-2.21212	0.0111882	50	49	22	22
CPIJ018793			9.15217	7.29327e-07	3.5	3	41	42
CPIJ018794			3.06989	0.00013549	17.5	17	56	57
CPIJ018795			2.92516	0	275.5	264	808	854
CPIJ018799			-2.03107	4.3533e-11	286.5	275	140.5	146
CPIJ018848			-2.13392	0	8418.5	7803	3944.5	4288
CPIJ018957			-2.199	0	5335	4881	2425.5	2619
CPIJ019020			-2.07274	3.80873e-09	224	213	107.5	112
CPIJ019032			3.13592	2.86395e-05	19.5	19	63.5	66
CPIJ019033			13.7273	0.00532612	0	0	14	14
CPIJ019043			194.913	0	3.5	3	895.5	946
CPIJ019053			608.727	0	0	0	668.5	707
CPIJ019093			-2.03321	0.0185011	54	53	26	26
CPIJ019182			7.53941	0	807	760	6091.5	6636
CPIJ019221			248.847	0	20.5	20	5374	5845
CPIJ019227			2.91136	1.21629e-07	35	34	104	109
CPIJ019228			5.64744	2.61551e-11	14.5	14	87	90
CPIJ019232	KOG1390	Cegma	2.00795	3.25527e-13	175	169	352.5	370
CPIJ019270			2.16255	7.48823e-05	47.5	46	104	109
CPIJ019274			3.82895	0.00419404	6.5	6	28	28
CPIJ019463			-5.5122	0.00376168	21.5	21	3	3
CPIJ019498			-2.94354	0	270	259	91	94
CPIJ019561			-4.29268	0.032104	16.5	16	3	3
CPIJ019570			-19.4685	0	215	205	10	10
CPIJ019572			2.68596	7.16008e-12	68	65	184.5	191
CPIJ019589			-2.84397	0.00444143	39	38	13	13
CPIJ019598			11.8553	0	6.5	6	89	92
CPIJ019816			2.9281	0	481.5	456	1412	1526
CPIJ019828			-2.73267	0.0366343	26.5	26	9	9
CPIJ019848			3.12902	0	195	187	612.5	647
CPIJ019882			4.33333	5.02467e-06	11.5	11	53.5	54
CPIJ019900			6.41667	0.00187558	2.5	2	22	22
CPIJ019910			140.038	0	1.5	1	363	380
CPIJ020013			21	0.000110018	0	0	22	22
CPIJ020053			5.86328	0	24.5	24	149	154
CPIJ020112			-2.28655	0.029087	38	37	16	16
CPIJ020149			-2.54982	0.000249505	68	65	26	26
CPIJ020192			8.08333	0.000116731	2.5	2	28	28
CPIJ020206			-2.01852	5.75324e-06	151.5	146	74.5	77
CPIJ020236			-3.94702	4.41665e-06	58.5	57	14	14
CPIJ020309			-2.46192	0	299.5	287	121	126
CPIJ039833			-6.64516	0.0035732	19.5	19	2	2
CPIJ039841			2.14919	7.37398e-05	48.5	47	105.5	110
CPIJ039852			97.5278	0	2.5	2	350	367
CPIJ039881			6.41667	0.00187558	2.5	2	22	22
CPIJ039882			10.6875	0.0037137	0.5	0	16	16
CPIJ040083			2.91406	1.55525e-05	24.5	24	73.5	76
Csp12	CPIJ002617	Csp	-2.68731	0	2841	2562	1056.5	1129
Csp14	CPIJ002619	Csp	-2.32383	6.02714e-06	113	108	48	49
Csp23	CPIJ002628	Csp	2.74837	9.52316e-06	29.5	29	83	86
CTL11			-23.2727	3.2169e-05	24.5	24	0	0
CYP4J13			-3.45552	1.42678e-08	96	92	27	27
CYP4J18			2.69406	1.18051e-13	78	75	212	221
CYP4J20			9.00885	0	21.5	21	202.5	211
CYP6AG10			2.07362	0.00501225	31.5	31	66.5	69
CYP6AG11			4.84615	6.91954e-09	14.5	14	74.5	77
CYP6AG12			2.11637	0	178.5	172	379	397
CYP6Z12			-2.40774	0	1138	1049	472	496
CYP9J41			-2.09777	3.72566e-10	243.5	231	115.5	120
DEFA			5.12552	0	1007.5	937	5168.5	5609
GAM1			4.30498	0	163.5	158	707.5	750
GPROP2			3.86924	0.022186	146.5	141	570	598
GPROP3			3.07968	0	705.5	664	2175	2356
GPROP5			3.5211	2.4584e-13	4999.5	4558	17606.5	19162
GPROP6			4.23685	0	21209	19514	89863	91689
GPROP7			3.40646	0	1108	1023	3777	4095
GPROP9			3.38372	0	7.5	7	28	28
Ir75m.2	CPIJ001813	Ir	-3.02581	6.07059e-11	268.5	257	88	91
LRIM10			3.00082	0	366.5	349	1102	1186
LRIM33			2.19141	4.65538e-12	24.5	24	55	56
LRIM6			3.61155	0.00206495	37	36	136.5	141
LRIM7			5.78873	0.00754627	77	74	451	478
LST2			-5.02439	1.56258e-12	19.5	19	3	3
Obp109	CPIJ006608	Obp	-4.61386	0	45.5	44	9	9
Obp112	CPIJ008868	Obp	-180.878	1.96132e-05	740.5	694	3	3
Obp113	CPIJ017524	Obp	-3.80488	0	14.5	14	3	3
OBP32	CPIJ016479	Obp	-81.9091	2.24939e-07	89	86	0	0
OBP33	CPIJ019607	Obp	-2.18538	0	121.5	116	55	56
OBP36	CPIJ019610	Obp	-85.2623	0	519	494	5	5
OBP38	CPIJ007932	Obp	-24.0952	0.0107614	49.5	48	1	1
OBP43	CPIJ017326	Obp	20.2122	0	482.5	457	9773.5	10658
OBP51	CPIJ010787	Obp	19.907	0	981.5	907	19559.5	21070
Obp61	CPIJ015943	Obp	3.28261	0	3.5	3	14	14
Or38	CPIJ004164	Or	-5.36937	4.28929e-09	58.5	57	10	10
Or53	CPIJ005399	Or	-9.92157	2.1768e-08	49.5	48	4	4
Or54	CPIJ005400	Or	2.99303	0	171	165	514	537
Or64	CPIJ006216	Or	-2.03545	0.00018602	108	103	52.5	53
SALCHITI			20.6875	1.56481e-06	0.5	0	32	32
